# Supplementary material for: Viral proteogenomic and expression profiling during productive replication of a skin-tropic herpesvirus in the natural host
Source: PLoS Pathog. 2023 Jun 8;19(6):e1011204. doi: 10.1371/journal.ppat.1011204 (PMC10284419; doi:10.1371/journal.ppat.1011204)
Supplement: S1 Table — (XLSX) [file ppat.1011204.s029.xlsx]

## Sheet: msms_summary_merged
replicate	total protein (unenriched)
	# MS1 spectra	# MS2 spectra	# PSMS host/other	# PSMS MDV	# PSMS mixed	# peptides host/other	# peptides MDV	# peptides mixed	# proteins host/other	# proteins MDV	# proteins mixed
WT-1	12700	118100	20953	1361	81	14243	900	60	3398	76	0
WT-2	12231	121876	21745	1392	83	14415	919	61	3195	74	0
WT-3	12937	115936	20360	1204	49	13709	807	40	3154	74	0
Mock-1	14080	105499	16088	0	3	10707	0	0	2689	0	0
Mock-2	12481	118581	13329	1	1	7737	0	1	1688	0	0
Mock-3	12638	118008	17803	0	0	11092	0	0	2414	0	0
replicate	phospho-enriched
	# MS1 spectra	# MS2 spectra	# PSMS host/other	# PSMS MDV	# PSMS mixed	# peptides host/other	# peptides MDV	# peptides mixed	# proteins host/other	# proteins MDV	# proteins mixed
WT-1	15919	87006	5973	632	101	4260	431	69	1335	52	0
WT-2	15808	87886	7870	760	93	5366	521	58	2031	65	0
WT-3	18128	68168	4426	429	63	3182	295	43	1619	51	0
Mock-1	14678	97268	10854	1	0	7521	1	0	3488	1	0
Mock-2	17157	77925	4177	0	0	2515	0	0	707	0	0
Mock-3	14573	99360	9172	0	0	5823	0	0	2528	0	0
