# Supplementary material for: Viral proteogenomic and expression profiling during productive replication of a skin-tropic herpesvirus in the natural host
Source: PLoS Pathog. 2023 Jun 8;19(6):e1011204. doi: 10.1371/journal.ppat.1011204 (PMC10284419; doi:10.1371/journal.ppat.1011204)
Supplement: S2 Table — (XLSX) [file ppat.1011204.s030.xlsx]

## Sheet: all
Peptide sequence	Search category	Protein group	Best q-value	Max # PSMs (from single search engine)	Charge states matched	Samples found in	Engines found by
YM[+16]DLLVEAERENK	Annotated Proteins	MDV008	0.0001	3	3	WT-1,WT-3	Comet,MS-GF+
IQVPVCNSTNLALAFLAGFLTR	Annotated Proteins	MDV008	0	6	+3,+2	WT-1,WT-2,WT-3	Byonic,Comet,MS-GF+
YNIILDVSTK	Annotated Proteins	MDV008	0	6	2	WT-1,WT-2	Byonic,Comet,MS-GF+
YMDLLVEAERENK	Annotated Proteins	MDV008	0	13	+2,+3	WT-1,WT-2,WT-2_phospho,WT-3	Byonic,Comet,MS-GF+
IQVPVCN[+1]STNLALAFLAGFLTR	Annotated Proteins	MDV008	0.0001	1	2	WT-3	Comet,MS-GF+
IQVPVCNSTN[+1]LALAFLAGFLTR	Annotated Proteins	MDV008	0.0001	2	3	WT-3	Comet,MS-GF+
YMDLLVEAER	Annotated Proteins	MDV008	0	9	2	WT-1,WT-2,WT-3	Byonic,MS-GF+
YM[+16]DLLVEAER	Annotated Proteins	MDV008	0.0004	2		WT-1	Byonic
M[+58]EFEAEHEGLTASWVAPAPQGGK	Annotated Proteins	MDV008;MDV073	0.0001	6	3	WT-1,WT-1_phospho,WT-2,WT-3,WT-3_phospho	Comet
[+42]MEFEAEHEGLTASWVAPAPQGGK	Annotated Proteins	MDV008;MDV073	0	31	+2,+3	WT-1,WT-1_phospho,WT-2,WT-2_phospho,WT-3,WT-3_phospho	Byonic,Comet,MS-GF+
M[+58]EFEAEHEGLTASWVAPAPQGGK	Annotated Proteins	MDV008;MDV073	0.0001	6	3	WT-1,WT-1_phospho,WT-2,WT-3,WT-3_phospho	Comet
CGDAEMSALDR	Annotated Proteins	MDV008;MDV073	0	12	2	WT-1,WT-2,WT-3	Byonic,Comet,MS-GF+
CGDAEMSALDR	Annotated Proteins	MDV008;MDV073	0	12	2	WT-1,WT-2,WT-3	Byonic,Comet,MS-GF+
[+42]MEFEAEHEGLTASWVAPAPQGGK	Annotated Proteins	MDV008;MDV073	0	31	+2,+3	WT-1,WT-1_phospho,WT-2,WT-2_phospho,WT-3,WT-3_phospho	Byonic,Comet,MS-GF+
M[+58]EFEAEHEGLTAS[+80]WVAPAPQGGK	Annotated Proteins	MDV008;MDV073	0.0073	1	3	WT-2_phospho	Comet
M[+58]EFEAEHEGLTAS[+80]WVAPAPQGGK	Annotated Proteins	MDV008;MDV073	0.0073	1	3	WT-2_phospho	Comet
[+42]M[+16]EFEAEHEGLTASWVAPAPQGGK	Annotated Proteins	MDV008;MDV073	0.0001	9	3	WT-1,WT-1_phospho,WT-2,WT-2_phospho,WT-3,WT-3_phospho	Byonic,MS-GF+
[+42]M[+16]EFEAEHEGLTASWVAPAPQGGK	Annotated Proteins	MDV008;MDV073	0.0001	9	3	WT-1,WT-1_phospho,WT-2,WT-2_phospho,WT-3,WT-3_phospho	Byonic,MS-GF+
[+42]M[+16]EFEAEHEGLTAS[+80]WVAPAPQGGK	Annotated Proteins	MDV008;MDV073	0.0015	1	3	WT-1_phospho	MS-GF+
[+42]MEFEAEHEGLT[+80]ASWVAPAPQGGK	Annotated Proteins	MDV008;MDV073	0.0043	1	3	WT-1_phospho	MS-GF+
[+42]MEFEAEHEGLT[+80]ASWVAPAPQGGK	Annotated Proteins	MDV008;MDV073	0.0043	1	3	WT-1_phospho	MS-GF+
[+42]M[+16]EFEAEHEGLTAS[+80]WVAPAPQGGK	Annotated Proteins	MDV008;MDV073	0.0015	1	3	WT-1_phospho	MS-GF+
[+42]M[+16]EFEAEHEGLT[+80]ASWVAPAPQGGK	Annotated Proteins	MDV008;MDV073	0.0006	1	3	WT-2_phospho	Byonic,MS-GF+
[+42]M[+16]EFEAEHEGLT[+80]ASWVAPAPQGGK	Annotated Proteins	MDV008;MDV073	0.0006	1	3	WT-2_phospho	Byonic,MS-GF+
YYPTVTLETLGPILSAYAWR	Annotated Proteins	MDV010	0	6	+2,+3	WT-1,WT-2,WT-3	Byonic,Comet,MS-GF+
TYTCIPTDLIYATTVWR	Annotated Proteins	MDV010	0	18	+3,+2	WT-1,WT-2,WT-3	Byonic,Comet,MS-GF+
IHCMGHSLGSYVCGSICR	Annotated Proteins	MDV010	0	7	+3,+4	WT-1,WT-2,WT-3	Byonic,Comet,MS-GF+
AAVQQSSTIYK	Annotated Proteins	MDV010	0	7	2	WT-1,WT-2,WT-3	Byonic,Comet,MS-GF+
MLPIIAVLQSLDLK	Annotated Proteins	MDV010	0	11	+2,+3	WT-1,WT-2,WT-3	Byonic,Comet,MS-GF+
TNEEHITLSSPR	Annotated Proteins	MDV010	0.0002	1	2	WT-1	Comet,MS-GF+
MHVDTIR	Annotated Proteins	MDV010	0.0007	2	2	WT-1,WT-2	Byonic,Comet,MS-GF+
N[+1]GPNTVHVPIYGK	Annotated Proteins	MDV010	0.0001	7	+2,+3	WT-1,WT-2,WT-3	Comet,MS-GF+
TNEEHITLS[+80]SPR	Annotated Proteins	MDV010	0.0031	1	2	WT-1_phospho	Comet
IAPPDASNEVTHLPSIWNIYVVGK	Annotated Proteins	MDV010	0	11	3	WT-1,WT-2,WT-3	Byonic,Comet
M[+16]HVDTIR	Annotated Proteins	MDV010	0.0009	2	2	WT-2	Byonic,Comet,MS-GF+
HPISVSPTTDIVSIAVSHNNPMGGDTWQVSR	Annotated Proteins	MDV010	0	4	4	WT-2	Byonic,Comet,MS-GF+
IAPPDASN[+1]EVTHLPSIWNIYVVGK	Annotated Proteins	MDV010	0.0002	1	3	WT-1,WT-2	Comet,MS-GF+
VGSQPQDLK	Annotated Proteins	MDV010	0.0001	6	2	WT-1,WT-2	Byonic,Comet,MS-GF+
M[+16]LPIIAVLQSLDLK	Annotated Proteins	MDV010	0	5	2	WT-1,WT-2,WT-3	Byonic,Comet,MS-GF+
NGPN[+1]TVHVPIYGK	Annotated Proteins	MDV010	0.001	2	+2,+3	WT-2	Comet,MS-GF+
PLHGDSLDIK	Annotated Proteins	MDV010	0.0001	11	3	WT-1,WT-2,WT-3	Byonic,Comet
GILGINPYEVLFSAPDLYAR	Annotated Proteins	MDV010	0	6	+2,+3	WT-1,WT-2,WT-3	Byonic,Comet,MS-GF+
FGAAN[+1]VTTS[+80]PGVVEDGSQICLR	Annotated Proteins	MDV010	0.0039	1	3	WT-2_phospho	Comet
SSYPLLR	Annotated Proteins	MDV010	0.0003	14	2	WT-1,WT-2,WT-3	Byonic,MS-GF+
HPIS[+80]VSPTTDIVSIAVSHN[+1]NPMGGDTWQVSR	Annotated Proteins	MDV010	0.0019	1	4	WT-2_phospho	MS-GF+
FGAAN[+1]VT[+80]TSPGVVEDGSQICLR	Annotated Proteins	MDV010	0.0006	1	3	WT-2_phospho	MS-GF+
QYHSLMSGICK	Annotated Proteins	MDV010	0.0004	3		WT-1	Byonic
SVVYFEYDWLETSMNITVLIPGLY[+80]TLR	Annotated Proteins	MDV010	0.0057	1		WT-3	Byonic
FSFSTNR	Annotated Proteins	MDV010	0.0006	3		WT-2	Byonic
IAPPDASNEVTHLPSIWNIYVVGK, [N+1]	Annotated Proteins	MDV010	0.0009	2		WT-2	Byonic
TNEEHITLSSPR, [S+80]	Annotated Proteins	MDV010	0	7		WT-1_phospho,WT-2_phospho	Byonic
NGPNTVHVPIYGK, [N+1]	Annotated Proteins	MDV010	0	13		WT-1,WT-2,WT-3	Byonic
VRPLVAQQK	Annotated Proteins	MDV012	0	7	2	WT-1,WT-2,WT-3	Byonic,Comet
VSTADIYEADFSFR	Annotated Proteins	MDV012	0	26	2	WT-1,WT-1_phospho,WT-2,WT-3,WT-3_phospho	Byonic,Comet,MS-GF+
PRPGPSGQNTRPR	Annotated Proteins	MDV012	0.0003	1	3	WT-1	Byonic,Comet,MS-GF+
GLAAECMFTGGGTIALIER	Annotated Proteins	MDV012	0	2	2	WT-1,WT-3	Byonic,Comet,MS-GF+
STAIVDGLWVACR	Annotated Proteins	MDV012	0	19	+2,+3	WT-1,WT-1_phospho,WT-2,WT-2_phospho,WT-3	Byonic,Comet,MS-GF+
ALTLAPGK	Annotated Proteins	MDV012	0	15	+2,+1	WT-1,WT-2,WT-3	Byonic,Comet,MS-GF+
LILSWHPIHAPNR	Annotated Proteins	MDV012	0	4	4	WT-1,WT-2,WT-3	Byonic,Comet,MS-GF+
HATWPFWQVM[+16]R	Annotated Proteins	MDV012	0.0001	3	3	WT-1	Byonic,Comet,MS-GF+
EFPIRQNS[+80]KEPDPQPSTSSEPEPQPSTSSHR	Annotated Proteins	MDV012	0.0004	10	+4,+3,+5	WT-1,WT-1_phospho,WT-2_phospho,WT-3_phospho	Comet,MS-GF+
IIAHHEAPHIYAPGPQLPK	Annotated Proteins	MDV012	0	22	+3,+4,+5	WT-1,WT-2,WT-3	Byonic,Comet,MS-GF+
HATWPFWQVMR	Annotated Proteins	MDV012	0	15	+2,+3	WT-1,WT-2,WT-3	Byonic,Comet,MS-GF+
EYIVM[+16]ISGTVHPR	Annotated Proteins	MDV012	0.0001	2	3	WT-1,WT-2	Byonic,Comet,MS-GF+
QNS[+80]KEPDPQPSTSSEPEPQPSTSSHR	Annotated Proteins	MDV012	0	10	+3,+4	WT-1_phospho,WT-2_phospho,WT-3_phospho	Byonic,Comet,MS-GF+
EGREYIVMISGTVHPR	Annotated Proteins	MDV012	0	3	+3,+4	WT-1	Byonic,Comet,MS-GF+
ERTPDDQTDITDDSADWSEGETR	Annotated Proteins	MDV012	0	7	3	WT-1,WT-1_phospho,WT-2,WT-2_phospho,WT-3,WT-3_phospho	Byonic,Comet,MS-GF+
VELSTLLR	Annotated Proteins	MDV012	0.0001	12	2	WT-1,WT-1_phospho,WT-2,WT-2_phospho,WT-3	Byonic,Comet,MS-GF+
CLDWCCAFHPPDDHSCEFGAPR	Annotated Proteins	MDV012	0	4	4	WT-1,WT-2	Byonic,Comet,MS-GF+
EPDPQPSTSSEPEPQPST[+80]SSHR	Annotated Proteins	MDV012	0.0012	2	3	WT-1_phospho,WT-2_phospho	Comet
VS[+80]TADIYEADFSFR	Annotated Proteins	MDV012	0.0006	1	2	WT-1_phospho	Byonic,Comet,MS-GF+
TPT[+80]LDLDTVVVR	Annotated Proteins	MDV012	0.0005	2	2	WT-1_phospho,WT-3_phospho	Comet,MS-GF+
TRPLDTEIHRPGPIAIQNPTDT[+80]DEPELR	Annotated Proteins	MDV012	0.0007	1	4	WT-1_phospho	Comet
T[+80]PTLDLDTVVVR	Annotated Proteins	MDV012	0.0005	3	2	WT-1_phospho,WT-2_phospho,WT-3_phospho	Comet,MS-GF+
EFPIRQ[+1]NS[+80]KEPDPQPSTSSEPEPQPSTSSHR	Annotated Proteins	MDV012	0.0007	2	4	WT-1_phospho	Comet
EFPIRQNS[+80]KEPDPQ[+1]PSTSS[+80]EPEPQPSTSSHR	Annotated Proteins	MDV012	0.0024	1	4	WT-1_phospho,WT-3_phospho	Comet,MS-GF+
TRPLDTEIHRPGPIAIQNPT[+80]DTDEPELR	Annotated Proteins	MDV012	0.0004	4	+4,+5	WT-1_phospho,WT-2_phospho,WT-3_phospho	Comet,MS-GF+
PRT[+80]PTLDLDTVVVR	Annotated Proteins	MDV012	0	8	+2,+3	WT-1_phospho,WT-2_phospho,WT-3_phospho	Byonic,Comet,MS-GF+
TPT[+80]LDLDTVVVRDHPVTHR	Annotated Proteins	MDV012	0.0049	1	4	WT-1_phospho	Comet
PGPSGQN[+1]TRPRT[+80]PTLDLDTVVVR	Annotated Proteins	MDV012	0.004	2	3	WT-1_phospho	Comet
EFPIRQ[+1]NS[+80]KEPDPQ[+1]PSTSSEPEPQPSTSSHR	Annotated Proteins	MDV012	0.004	2	+3,+4	WT-1_phospho,WT-3_phospho	Comet
PGPSGQ[+1]NTRPRT[+80]PTLDLDTVVVR	Annotated Proteins	MDV012	0.0007	1	4	WT-1_phospho	Comet
PGPSGQNTRPRT[+80]PTLDLDTVVVR	Annotated Proteins	MDV012	0.002	2	4	WT-1_phospho,WT-3_phospho	Comet
TPDDQTDITDDS[+80]ADWSEGETR	Annotated Proteins	MDV012	0.0004	6	+3,+2	WT-1_phospho,WT-2_phospho,WT-3_phospho	Comet,MS-GF+
EYIVMISGTVHPR	Annotated Proteins	MDV012	0.0001	2	+2,+3	WT-1,WT-2,WT-3	Byonic,Comet,MS-GF+
VST[+80]ADIYEADFSFR	Annotated Proteins	MDV012	0.0007	1	2	WT-2_phospho	Comet,MS-GF+
TPTLDLDTVVVR	Annotated Proteins	MDV012	0	5	2	WT-1,WT-2_phospho,WT-3	Byonic,Comet,MS-GF+
EPDPQPSTSSEPEPQPSTSSHR	Annotated Proteins	MDV012	0	11	3	WT-2,WT-2_phospho,WT-3	Byonic,Comet,MS-GF+
LEGENHFFAPILGLYSVVMTWSPISCYR	Annotated Proteins	MDV012	0.0001	1	3	WT-3	Comet,MS-GF+
EFPIRQ[+1]N[+1]SKEPDPQPSTSS[+80]EPEPQPSTSSHR	Annotated Proteins	MDV012	0.0044	1	4	WT-3_phospho	Comet
ERT[+80]PDDQ[+1]TDITDDSADWSEGETR	Annotated Proteins	MDV012	0.0019	1	3	WT-3_phospho	Comet
TRPLDTEIHRPGPIAIQN[+1]PTDTDEPELR	Annotated Proteins	MDV012	0.0001	5	+3,+5,+4	WT-1,WT-3_phospho	Byonic,MS-GF+
TRPLDTEIHRPGPIAIQ[+1]NPTDTDEPELR	Annotated Proteins	MDV012	0.0001	2	4	WT-1,WT-3	MS-GF+
TRPLDTEIHRPGPIAIQNPTDTDEPELR	Annotated Proteins	MDV012	0	18	+3,+4,+5	WT-1,WT-2,WT-3,WT-3_phospho	Byonic,Comet,MS-GF+
ALT[+80]LAPGK	Annotated Proteins	MDV012	0.0001	6	2	WT-1_phospho,WT-3_phospho	Byonic,MS-GF+
EPDPQPSTSSEPEPQPS[+80]TSSHR	Annotated Proteins	MDV012	0.0006	2	3	WT-1_phospho,WT-2_phospho	MS-GF+
EFPIRQN[+1]S[+80]KEPDPQ[+1]PSTSSEPEPQPSTSSHR	Annotated Proteins	MDV012	0.0005	1	3	WT-1_phospho	MS-GF+
TRPLDTEIHRPGPIAIQ[+1]NPTDT[+80]DEPELR	Annotated Proteins	MDV012	0.0015	1	4	WT-1_phospho	MS-GF+
PGPSGQN[+1]T[+80]RPRTPTLDLDTVVVR	Annotated Proteins	MDV012	0.0005	3	+3,+4	WT-1_phospho	MS-GF+
EFPIRQNS[+80]KEPDPQ[+1]PSTS[+80]SEPEPQPSTSSHR	Annotated Proteins	MDV012	0.0005	2	4	WT-1_phospho,WT-3_phospho	MS-GF+
ERT[+80]PDDQTDITDDSADWSEGETR	Annotated Proteins	MDV012	0.0004	4	+3,+2	WT-1_phospho,WT-2_phospho,WT-3_phospho	MS-GF+
PGPS[+80]GQNTRPRTPTLDLDTVVVR	Annotated Proteins	MDV012	0.0005	1	4	WT-1_phospho	MS-GF+
PGPSGQNT[+80]RPRTPTLDLDTVVVR	Annotated Proteins	MDV012	0.0004	2	4	WT-1_phospho,WT-3_phospho	MS-GF+
EFPIRQNS[+80]KEPDPQ[+1]PSTSSEPEPQPSTSSHR	Annotated Proteins	MDV012	0.0004	8	+3,+4,+5	WT-1_phospho,WT-2_phospho,WT-3_phospho	MS-GF+
T[+80]PTLDLDTVVVRDHPVTHR	Annotated Proteins	MDV012	0.0003	1	4	WT-1_phospho	Byonic,MS-GF+
EFPIRQN[+1]S[+80]KEPDPQPSTSSEPEPQPSTSSHR	Annotated Proteins	MDV012	0.0005	6	+3,+4	WT-1_phospho,WT-2_phospho	MS-GF+
PGPSGQ[+1]NT[+80]RPRTPTLDLDTVVVR	Annotated Proteins	MDV012	0.0005	1	4	WT-1_phospho	MS-GF+
TPDDQTDITDDSADWS[+80]EGETR	Annotated Proteins	MDV012	0.0068	1	2	WT-2_phospho	MS-GF+
SPSPPEEDYT[+80]NQ[+1]DENLSYTPQLIHSSPDSEVAEEIYAQPDPWGTQELLLANR	Annotated Proteins	MDV012	0.0005	1	4	WT-2_phospho	MS-GF+
EFPIRQNS[+80]KEPDPQPS[+80]TSSEPEPQPSTSSHR	Annotated Proteins	MDV012	0.0037	1	4	WT-2_phospho	MS-GF+
PRPGPSGQ[+1]NTRPR	Annotated Proteins	MDV012	0.0046	1	3	WT-3	MS-GF+
ERTPDDQT[+80]DITDDSADWSEGETR	Annotated Proteins	MDV012	0.0018	1	3	WT-3_phospho	MS-GF+
EPDPQPSTSS[+80]EPEPQPSTSSHR	Annotated Proteins	MDV012	0.0004	1	3	WT-3_phospho	MS-GF+
TPDDQTDIT[+80]DDSADWSEGETR	Annotated Proteins	MDV012	0.0004	1	2	WT-3_phospho	MS-GF+
VSTADIYEADFS[+80]FRR	Annotated Proteins	MDV012	0	7		WT-1_phospho,WT-2_phospho,WT-3_phospho	Byonic
PGPSGQNTRPRTPTLDLDTVVVR, [Q/N+1], [T/S+80]	Annotated Proteins	MDV012	0	15		WT-1_phospho,WT-2_phospho,WT-3_phospho	Byonic
EFPIRQNS[+80]K	Annotated Proteins	MDV012	0	19		WT-1_phospho,WT-2_phospho,WT-3_phospho	Byonic
NQEPLDS[+80]LCR	Annotated Proteins	MDV012	0.0001	3		WT-1_phospho,WT-2_phospho,WT-3_phospho	Byonic
RLSRENNSEDPNR, [S+80]	Annotated Proteins	MDV012	0.0007	3		WT-2_phospho	Byonic
LATSWLTAIR	Annotated Proteins	MDV012	0.0001	6	2	WT-1,WT-2,WT-3	Byonic,Comet,MS-GF+
RPRSPSPPEEDYTNQDENLSYTPQLIHSSPDSEVAEEIYAQPDPWGTQELLLANR, [S+80]	Annotated Proteins	MDV012	0.0003	3		WT-3_phospho	Byonic
TPDDQTDITDDSADWSEGETR, [T/S+80]	Annotated Proteins	MDV012	0	7		WT-1_phospho,WT-2_phospho,WT-3_phospho	Byonic
RPRSPSPPEEDYTNQDENLSYTPQLIHSSPDSEVAEEIYAQPDPWGTQELLLANR, [S/T+80]	Annotated Proteins	MDV012	0	6		WT-2_phospho,WT-3_phospho	Byonic
EFPIRQNS[+80]K, [N/Q+1]	Annotated Proteins	MDV012	0	24		WT-1_phospho,WT-2_phospho,WT-3_phospho	Byonic
EFPIRQNSKEPDPQPSTSSEPEPQPSTSSHR, [S+80]	Annotated Proteins	MDV012	0	22		WT-1,WT-1_phospho,WT-2_phospho,WT-3_phospho	Byonic
EFPIRQNSKEPDPQPS[+80]TSSEPEPQPSTSSHR, [S/T+80]	Annotated Proteins	MDV012	0.0001	5		WT-1_phospho	Byonic
VELSTLLR, [S/T+80]	Annotated Proteins	MDV012	0.0003	5		WT-1_phospho,WT-2_phospho,WT-3_phospho	Byonic
TPTLDLDTVVVR, [T+80]	Annotated Proteins	MDV012	0	5		WT-1_phospho	Byonic
ERTPDDQTDITDDSADWSEGETR, [S/T+80]	Annotated Proteins	MDV012	0	19		WT-1_phospho,WT-2_phospho,WT-3_phospho	Byonic
EPDPQPSTSSEPEPQPSTSSHR, [S+80]	Annotated Proteins	MDV012	0	6		WT-1_phospho,WT-2_phospho	Byonic
TPDDQTDITDDSADWSEGETRRPSHSEVGER, [T/S+80]	Annotated Proteins	MDV012	0.0001	4		WT-1_phospho	Byonic
NQEPLDSLCR	Annotated Proteins	MDV012	0.0001	7		WT-1,WT-3	Byonic
EFPIRQNSKEPDPQPSTSSEPEPQPSTSSHR, [Q/N+1], [S+80]	Annotated Proteins	MDV012	0	14		WT-1_phospho,WT-2_phospho,WT-3_phospho	Byonic
TPDDQTDITDDSADWSEGETR	Annotated Proteins	MDV012	0.005	1		WT-2_phospho	Byonic
SPSPPEEDY[+80]TNQDENLSYTPQLIHSSPDSEVAEEIYAQPDPWGTQELLLANR	Annotated Proteins	MDV012	0.0003	2		WT-2_phospho	Byonic
PGPSGQNTRPRTPTLDLDTVVVR, [S/T+80]	Annotated Proteins	MDV012	0	33		WT-1_phospho,WT-2_phospho,WT-3_phospho	Byonic
TRPLDTEIHRPGPIAIQNPTDTDEPELR, [T+80]	Annotated Proteins	MDV012	0	13		WT-1_phospho,WT-2_phospho,WT-3_phospho	Byonic
LNPRPR	Annotated Proteins	MDV012	0.0024	1		WT-1	Byonic
GSGCINLIAPADISCYGSTR	Annotated Proteins	MDV013	0	6	+2,+3	WT-1,WT-2,WT-3	Byonic,Comet,MS-GF+
VGLLTFLK	Annotated Proteins	MDV013	0	12	2	WT-1,WT-2,WT-3	Byonic,Comet,MS-GF+
YDLVHGFMR	Annotated Proteins	MDV013	0	5	3	WT-1,WT-2,WT-3	Byonic,Comet,MS-GF+
NRGS[+80]GCINLIAPADISCYGSTR	Annotated Proteins	MDV013	0	3	3	WT-1_phospho,WT-2_phospho,WT-3_phospho	Byonic,Comet,MS-GF+
LDCLPNLLSSNAGYAALPSDDIPTGIFIK	Annotated Proteins	MDV013	0	6	3	WT-2,WT-3	Byonic,Comet,MS-GF+
SGLENSVK	Annotated Proteins	MDV013	0.0007	2		WT-1	Byonic
QLLLPELCCLR	Annotated Proteins	MDV014	0	6	2	WT-1,WT-2,WT-3	Byonic,Comet,MS-GF+
[+42]AQLDLTGLTETSK	Annotated Proteins	MDV014	0	4	2	WT-1,WT-2,WT-3	Byonic,Comet,MS-GF+
AVIVGQDPYANPGQAHGLAFSVK	Annotated Proteins	MDV014	0	6	3	WT-1,WT-2,WT-3	Byonic,Comet,MS-GF+
KPFATCTHFK	Annotated Proteins	MDV014	0.0001	12	3	WT-1,WT-2,WT-3	Byonic,Comet,MS-GF+
MDIFAWTR	Annotated Proteins	MDV014	0	7	2	WT-1,WT-2,WT-3	Byonic,Comet,MS-GF+
RGVLLLNSVLTVK	Annotated Proteins	MDV014	0	2	3	WT-2,WT-3	Byonic,Comet,MS-GF+
ACYPSADLGNHGCLEAWSK	Annotated Proteins	MDV014	0.0001	1	3	WT-2	Comet,MS-GF+
GDTSPSSDNNHIHSIQS[+80]LTNGDSCVQPWDIIANAYNIHENWK	Annotated Proteins	MDV014	0.0004	1	5	WT-2_phospho	Comet
YCAPESVK	Annotated Proteins	MDV014	0.0001	10	2	WT-2,WT-3	Byonic,Comet,MS-GF+
RAITEEVYPPK	Annotated Proteins	MDV014	0.0017	1	2	WT-3	Byonic,Comet,MS-GF+
YSHPS[+80]PLSR	Annotated Proteins	MDV014	0	17	2	WT-1_phospho,WT-2_phospho,WT-3_phospho	Byonic,MS-GF+
NILLAVK	Annotated Proteins	MDV014	0.0003	3	2	WT-1,WT-2	Byonic,MS-GF+
EANDFLSK	Annotated Proteins	MDV014	0.0003	2	2	WT-2,WT-3	Byonic,MS-GF+
GDT[+80]SPSSDNNHIHSIQ[+1]SLTNGDSCVQPWDIIANAYNIHENWK	Annotated Proteins	MDV014	0.0011	1	4	WT-2_phospho	MS-GF+
GDTS[+80]PSSDNNHIHSIQSLTNGDSCVQPWDIIANAYNIHENWK	Annotated Proteins	MDV014	0.0014	1	4	WT-2_phospho	MS-GF+
GDT[+80]SPSSDN[+1]NHIHSIQSLTNGDSCVQPWDIIANAYNIHENWK	Annotated Proteins	MDV014	0.0018	1	5	WT-2_phospho	MS-GF+
GDTSPS[+80]SDNNHIHSIQ[+1]SLTNGDSCVQPWDIIANAYNIHENWK	Annotated Proteins	MDV014	0.0004	1	4	WT-3_phospho	MS-GF+
RCAEPPLAADEPMPK	Annotated Proteins	MDV014	0.001	4		WT-1,WT-2	Byonic
AITEEVYPPK	Annotated Proteins	MDV014	0.0014	1		WT-2	Byonic
PFATCTHFK	Annotated Proteins	MDV014	0.0001	2		WT-3	Byonic
AITEEVY[+80]PPKMDIFAWTR	Annotated Proteins	MDV014	0.0048	1		WT-2	Byonic
EGPSAQGCDYCEPVNVEN[+1]GPPTTFVK	Annotated Proteins	MDV015	0	9	+2,+3	WT-1,WT-2,WT-2_phospho,WT-3	Byonic,Comet,MS-GF+
SLQMFILCR	Annotated Proteins	MDV015	0	10	2	WT-1,WT-2,WT-3	Byonic,Comet,MS-GF+
AIDGSTHPVVPVFVYEFAAIDTVSLHR	Annotated Proteins	MDV015	0	31	+3,+4	WT-1,WT-1_phospho,WT-2,WT-2_phospho,WT-3,WT-3_phospho	Byonic,Comet,MS-GF+
AQLQAVIQAR	Annotated Proteins	MDV015	0.0001	17	2	WT-1,WT-2,WT-3	Byonic,Comet,MS-GF+
NQEYTHFDTLFMVSSIDELGR	Annotated Proteins	MDV015	0	8	3	WT-1,WT-2,WT-2_phospho,WT-3	Byonic,Comet,MS-GF+
NQEYTHFDTLFMVSSIDELGRR	Annotated Proteins	MDV015	0	4	4	WT-1,WT-1_phospho,WT-2,WT-2_phospho	Byonic,Comet,MS-GF+
SLQM[+16]FILCR	Annotated Proteins	MDV015	0.0002	3	2	WT-1,WT-2	Byonic,Comet,MS-GF+
S[+80]LQM[+16]FILCR	Annotated Proteins	MDV015	0.0005	5	2	WT-1_phospho,WT-2_phospho	Byonic,Comet,MS-GF+
S[+80]LQMFILCR	Annotated Proteins	MDV015	0	5	2	WT-1_phospho,WT-2_phospho,WT-3_phospho	Byonic,Comet,MS-GF+
TSS[+80]FSSSYATR	Annotated Proteins	MDV015	0.0004	2	2	WT-1_phospho,WT-2_phospho	Comet
TSSFSSSYATRK	Annotated Proteins	MDV015	0.0001	1	3	WT-1	Byonic,Comet,MS-GF+
FTIACTK	Annotated Proteins	MDV015	0	8	+2,+1	WT-1,WT-2,WT-3	Byonic,Comet,MS-GF+
TSSFSSS[+80]YATR	Annotated Proteins	MDV015	0.0044	1	2	WT-3_phospho	Comet
AQLQ[+1]AVIQAR	Annotated Proteins	MDV015	0.0069	1	2	WT-1	MS-GF+
NQEYTHFDTLFM[+16]VSSIDELGR	Annotated Proteins	MDV015	0	6	3	WT-1,WT-2,WT-2_phospho,WT-3_phospho	Byonic,Comet,MS-GF+
T[+80]SSFSSSYATR	Annotated Proteins	MDV015	0.0004	3	2	WT-1_phospho,WT-2_phospho,WT-3_phospho	MS-GF+
FT[+80]IACTK	Annotated Proteins	MDV015	0.0007	3	2	WT-1_phospho,WT-2_phospho,WT-3_phospho	Byonic,MS-GF+
STQGCLR	Annotated Proteins	MDV015	0.0018	1		WT-1	Byonic
RQLTDT[+80]IRR	Annotated Proteins	MDV015	0	4		WT-1_phospho,WT-2_phospho,WT-3_phospho	Byonic
QLTDTIRR, [T+80]	Annotated Proteins	MDV015	0.0013	3		WT-1_phospho,WT-3_phospho	Byonic
DLRHS[+80]LAK	Annotated Proteins	MDV015	0.0006	7		WT-1_phospho,WT-2_phospho,WT-3_phospho	Byonic
TSSFSSSYATR	Annotated Proteins	MDV015	0.0003	10		WT-1,WT-1_phospho,WT-2,WT-3	Byonic
TSSFSSSYATR, [S+80]	Annotated Proteins	MDV015	0	18		WT-1_phospho,WT-2_phospho,WT-3_phospho	Byonic
DNVIVDSSGS	Annotated Proteins	MDV015	0.005	1		WT-1	Byonic
EGPSAQGCDYCEPVNVENGPPTTFVK	Annotated Proteins	MDV015	0.0007	2		WT-2,WT-3	Byonic
SLQ[+1]MFILCRR	Annotated Proteins	MDV015	0.0022	3		WT-1	Byonic
TSSFSSSYAT[+80]RK	Annotated Proteins	MDV015	0.0001	4		WT-1_phospho,WT-2_phospho	Byonic
DDPQQNSEAAQVLSK	Annotated Proteins	MDV016	0	2	2	WT-1,WT-2	Byonic,Comet,MS-GF+
FPHISGEDILIEALR	Annotated Proteins	MDV016	0	7	3	WT-1,WT-2,WT-3	Byonic,Comet,MS-GF+
TVDNLHLVQNCSR	Annotated Proteins	MDV016	0	3	3	WT-1,WT-2	Byonic,Comet,MS-GF+
M[+16]EDS[+80]QCSPVNYPSPMPYGFTEDSCLLESVK	Annotated Proteins	MDV016	0.0031	1	3	WT-1_phospho	Comet
SVPGFIEYVGANPTDTLHEHT[+80]PPILDK	Annotated Proteins	MDV016	0.0015	1	4	WT-1_phospho	Comet,MS-GF+
[+42]GSTFIAYTLENIK	Annotated Proteins	MDV016	0	7	2	WT-1,WT-2,WT-3	Byonic,Comet,MS-GF+
MEDS[+80]QCSPVNYPSPMPYGFTEDSCLLESVK	Annotated Proteins	MDV016	0.0024	1	3	WT-2_phospho	Comet
QFYPTVVAEPR	Annotated Proteins	MDV016	0.0001	2	2	WT-3	Byonic,Comet,MS-GF+
SVPGFIEYVGANPTDTLHEHTPPILDK	Annotated Proteins	MDV016	0.0007	1	4	WT-1	Byonic,MS-GF+
MEDSQCS[+80]PVNYPSPMPYGFTEDSCLLESVK	Annotated Proteins	MDV016	0.0021	1	3	WT-1_phospho	MS-GF+
M[+16]EDS[+80]QCSPVN[+1]YPSPMPYGFTEDSCLLESVK	Annotated Proteins	MDV016	0.0015	1	3	WT-1_phospho	MS-GF+
MEDSQCSPVNY[+80]PSPMPYGFTEDSCLLESVK	Annotated Proteins	MDV016	0.0001	2	3	WT-1_phospho,WT-2_phospho	Byonic,MS-GF+
KDDPQQNSEAAQVLSK	Annotated Proteins	MDV016	0.0001	1	3	WT-2	MS-GF+
GPVGTLIVVDSGTDICSYLLR	Annotated Proteins	MDV016	0.0006	1	3	WT-2_phospho	MS-GF+
SVPGFIEYVGAN[+1]PTDTLHEHT[+80]PPILDK	Annotated Proteins	MDV016	0.008	1	3	WT-2_phospho	MS-GF+
M[+16]EDS[+80]Q[+1]CSPVNYPSPMPYGFTEDSCLLESVK	Annotated Proteins	MDV016	0.0012	1	3	WT-2_phospho	MS-GF+
TVDNLHLVQNCS[+80]R	Annotated Proteins	MDV016	0.0051	1		WT-3	Byonic
SVPGFIEYVGANPTDTLHEHTPPILDK, [T/Y+80]	Annotated Proteins	MDV016	0	6		WT-1_phospho,WT-2_phospho	Byonic
[+42]GSTFIAYTLEN[+1]IK	Annotated Proteins	MDV016	0.0096	1		WT-1	Byonic
VAICFAHSGLK	Annotated Proteins	MDV017	0.0016	1	3	WT-1	Byonic,Comet,MS-GF+
QLS[+80]AGDGENFNDVIVPTDLCHFEGK	Annotated Proteins	MDV017	0.0005	2	3	WT-1_phospho,WT-2_phospho	Byonic,Comet,MS-GF+
PVLICVGSPTQTSSLESTFEHSK	Annotated Proteins	MDV017	0.0041	1	3	WT-3	Byonic,Comet
LAMTIAR	Annotated Proteins	MDV017	0.0056	1	2	WT-1	Byonic,MS-GF+
FLSHLLFNGMINFYNYLQQR	Annotated Proteins	MDV017	0.0063	2		WT-2_phospho	Byonic
VNAFADEPIR	Annotated Proteins	MDV017	0.0086	1		WT-1	Byonic
LSNSYTSPHINTIFQEFGFK	Annotated Proteins	MDV017	0.0033	1		WT-2	Byonic
SEEELCNSVFEK	Annotated Proteins	MDV018	0.0001	2	2	WT-1,WT-2	Byonic,Comet,MS-GF+
VLGDQPENAASSAASR	Annotated Proteins	MDV018	0	3	2	WT-1,WT-2,WT-3	Byonic,Comet,MS-GF+
TLQTTLINLAR	Annotated Proteins	MDV018	0.0005	1	2	WT-1,WT-2	Byonic,Comet,MS-GF+
QAHTDM[+16]GNSQYS[+80]PTLETLAR	Annotated Proteins	MDV018	0.0001	4	3	WT-1_phospho,WT-2_phospho,WT-3_phospho	Byonic,Comet,MS-GF+
QAHTDMGNSQY[+80]SPTLETLAR	Annotated Proteins	MDV018	0.0007	1	3	WT-1_phospho	Comet
HDVIDVGEVMDDDSYVANSFQSR	Annotated Proteins	MDV018	0.0015	1	3	WT-1_phospho	Comet,MS-GF+
Q[+1]AHTDMGNS[+80]QYSPTLETLAR	Annotated Proteins	MDV018	0.009	1	3	WT-1_phospho	Comet
QAHTDM[+16]GNSQY[+80]SPTLETLAR	Annotated Proteins	MDV018	0.0007	3	3	WT-1_phospho,WT-2_phospho,WT-3_phospho	Comet,MS-GF+
Q[+1]AHT[+80]DMGNSQYSPTLETLAR	Annotated Proteins	MDV018	0.0011	3	3	WT-1_phospho,WT-2_phospho	Comet,MS-GF+
RNDFHS[+80]PSSR	Annotated Proteins	MDV018	0	5	3	WT-1_phospho,WT-2_phospho,WT-3_phospho	Byonic,Comet
QAHTDMGNS[+80]QYSPTLETLAR	Annotated Proteins	MDV018	0.0031	1	3	WT-2_phospho	Comet
QAHTDM[+16]GNS[+80]QYSPTLETLAR	Annotated Proteins	MDV018	0.0004	1	3	WT-3_phospho	Comet,MS-GF+
EIIECHDLR	Annotated Proteins	MDV018	0.0003	2	3	WT-1,WT-2	Byonic,MS-GF+
LFNTVEGLK	Annotated Proteins	MDV018	0.0075	2	2	WT-1,WT-3	MS-GF+
STVFPNWAFHDASSR	Annotated Proteins	MDV018	0.0002	1	3	WT-1	MS-GF+
QAHT[+80]DMGNSQYSPTLETLAR	Annotated Proteins	MDV018	0.0005	1	3	WT-1_phospho	MS-GF+
QAHTDMGN[+1]S[+80]QYSPTLETLAR	Annotated Proteins	MDV018	0.0053	1	3	WT-3_phospho	MS-GF+
QAHTDMGNSQYSPTLETLAR, [S/Y+80]	Annotated Proteins	MDV018	0	4		WT-1_phospho,WT-2_phospho	Byonic
GECIVIWRPVMNDGGVIFDS[+80]PMQR	Annotated Proteins	MDV018	0.0037	1		WT-2_phospho	Byonic
NDFHS[+80]PS[+80]SR	Annotated Proteins	MDV018	0.0089	2		WT-2_phospho	Byonic
LGYTDGQGIYNSVR	Annotated Proteins	MDV018	0.0009	1		WT-2	Byonic
STVFPNWAFHDAS[+80]SR	Annotated Proteins	MDV018	0.0003	1		WT-1_phospho	Byonic
RN[+1]DFHS[+80]PSSR	Annotated Proteins	MDV018	0.0051	1		WT-2_phospho	Byonic
Q[+1]AHTDM[+16]GNSQYS[+80]PTLETLAR	Annotated Proteins	MDV018	0.0011	1		WT-1_phospho	Byonic
EIN[+1]GVPTQFTGVSVYK	Annotated Proteins	MDV019	0	5	2	WT-1,WT-2,WT-3	Byonic,Comet,MS-GF+
GLLNGAFQQK	Annotated Proteins	MDV019	0.0018	1		WT-3	Byonic
WLSDIICDWWHYGR	Annotated Proteins	MDV019	0	7	3	WT-1,WT-2,WT-3	Byonic,Comet,MS-GF+
NNLRGEECLFHTYQK	Annotated Proteins	MDV019	0	4	+3,+4	WT-1,WT-2,WT-3	Byonic,Comet,MS-GF+
HLSSTN[+1]GVCDVLISLYECNN[+1]LGEAFQVPVSTR	Annotated Proteins	MDV019	0.0001	1	3	WT-2	Comet,MS-GF+
[+42]MEEEMTSILHPLDVSDTLDALVINAIDGTGNR	Annotated Proteins	MDV019	0.0001	2	3	WT-2,WT-3	Comet,MS-GF+
DAIIEELSR	Annotated Proteins	MDV019	0.0021	1	2	WT-2_phospho	Comet,MS-GF+
GLLN[+1]GAFQQK	Annotated Proteins	MDV019	0.0001	1	2	WT-3	Byonic,Comet,MS-GF+
TIGIPPPLLK	Annotated Proteins	MDV019	0.0004	2	2	WT-1,WT-2	Byonic,MS-GF+
HLSSTN[+1]GVCDVLISLYECN[+1]NLGEAFQVPVSTR	Annotated Proteins	MDV019	0.0007	1	3	WT-2	MS-GF+
LHLILAGTETDEEISSDIYYTQCIANPAFK	Annotated Proteins	MDV019	0.0009	1		WT-2	Byonic
MMMEVR	Annotated Proteins	MDV019	0.0046	1		WT-1	Byonic
GEECLFHTYQK	Annotated Proteins	MDV019	0	4		WT-1,WT-2	Byonic
FDTSGFNR	Annotated Proteins	MDV020	0.0002	2	2	WT-1	Byonic,Comet,MS-GF+
ICISNDTDESLQTVR	Annotated Proteins	MDV020	0	3	2	WT-1,WT-3	Byonic,Comet,MS-GF+
HAEGAPLAHIK	Annotated Proteins	MDV020	0.0007	1	3	WT-2	Byonic,Comet
DFVGFPNQPR	Annotated Proteins	MDV020	0.0002	1	2	WT-3	Comet,MS-GF+
GEDVDYSCIIGFPGWPIVK	Annotated Proteins	MDV020	0.0003	7	2	WT-1,WT-2,WT-3	Byonic,MS-GF+
VEGAVDFHRL	Annotated Proteins	MDV020.5;MDV021	0.0004	7	+3,+2	WT-1,WT-2,WT-3	Byonic,Comet
AEIEALLDGAGIDR	Annotated Proteins	MDV020.5;MDV021	0	4	2	WT-1,WT-2,WT-2_phospho,WT-3	Byonic,Comet,MS-GF+
WAELLGIN[+1]PLEGPNADIDPTK	Annotated Proteins	MDV020.5;MDV021	0.0002	1	3	WT-1	Comet
YLRPTVLANDLTELLTK	Annotated Proteins	MDV020.5;MDV021	0	3	3	WT-1,WT-2,WT-3	Byonic,Comet,MS-GF+
ATPAALYSEAVFCR	Annotated Proteins	MDV020.5;MDV021	0	4	2	WT-1,WT-2,WT-3	Byonic,Comet,MS-GF+
NATCPLPVEVDVIDSDAVACFVQK	Annotated Proteins	MDV020.5;MDV021	0	8	3	WT-1,WT-2,WT-2_phospho,WT-3	Byonic,Comet,MS-GF+
DCIPTFR	Annotated Proteins	MDV020.5;MDV021	0.0004	6	2	WT-1,WT-2,WT-3	Byonic,Comet,MS-GF+
DLYTLLMK	Annotated Proteins	MDV020.5;MDV021	0.0003	4	2	WT-1,WT-2,WT-3	Byonic,Comet,MS-GF+
WAELLGINPLEGPNADIDPTK	Annotated Proteins	MDV020.5;MDV021	0	5	+2,+3	WT-1,WT-2,WT-3	Byonic,Comet,MS-GF+
WYDLLR	Annotated Proteins	MDV020.5;MDV021	0.0007	4	2	WT-1,WT-2,WT-3	Byonic,Comet,MS-GF+
EQFINITMLEACR	Annotated Proteins	MDV020.5;MDV021	0	3	2	WT-1,WT-2,WT-3	Byonic,Comet,MS-GF+
VTWEILFGLR	Annotated Proteins	MDV020.5;MDV021	0.0002	3	2	WT-2,WT-3	Byonic,Comet,MS-GF+
CYLIDAQTALK	Annotated Proteins	MDV020.5;MDV021	0	1	2	WT-3	Byonic,Comet,MS-GF+
DDYDIYAR	Annotated Proteins	MDV020.5;MDV021	0.0003	4	2	WT-1,WT-2,WT-3	Byonic,Comet,MS-GF+
SVLEIAR	Annotated Proteins	MDV020.5;MDV021	0.0006	2	2	WT-1,WT-2,WT-3	Byonic,MS-GF+
IYDYYASGNIPIIGPSGTLDTTILTCDFNTSGR	Annotated Proteins	MDV020.5;MDV021	0	6	3	WT-1,WT-2,WT-3	Byonic,Comet,MS-GF+
LAEPITR	Annotated Proteins	MDV020.5;MDV021	0.0012	1		WT-1	Byonic
PTVLANDLTELLTK	Annotated Proteins	MDV020.5;MDV021	0.0094	2		WT-3	Byonic
STTT[+80]FPGR	Annotated Proteins	MDV020.5;MDV021	0.0069	3		WT-1_phospho,WT-2_phospho,WT-3_phospho	Byonic
PTINGPEMVSVYQSLGR	Annotated Proteins	MDV020.5;MDV021	0.0052	1		WT-2	Byonic
AGMSGFCTYLSSSDYIMR	Annotated Proteins	MDV021	0	4	2	WT-1,WT-2,WT-3	Byonic,Comet,MS-GF+
QLPSHTQPIFK	Annotated Proteins	MDV021	0	3	3	WT-1,WT-2	Byonic,Comet
QSTGVN[+1]GSLDISLHDR	Annotated Proteins	MDV021	0.0004	1	3	WT-1	Comet,MS-GF+
SLGTNILLSVMNEFK	Annotated Proteins	MDV021	0	5	+2,+3	WT-1,WT-2,WT-3	Byonic,Comet,MS-GF+
QSDGPVTFPSPLYPR	Annotated Proteins	MDV021	0.0003	1	2	WT-1	Comet,MS-GF+
LLVQIESLHR	Annotated Proteins	MDV021	0	6	+3,+2	WT-1,WT-2,WT-3	Byonic,Comet,MS-GF+
HLCQVDN[+1]ILTSLLR	Annotated Proteins	MDV021	0.0003	1	3	WT-1	Comet,MS-GF+
GEENIHVIVGEYAASGFSR	Annotated Proteins	MDV021	0	6	3	WT-1,WT-1_phospho,WT-2,WT-2_phospho,WT-3,WT-3_phospho	Byonic,Comet,MS-GF+
TFFSELTR	Annotated Proteins	MDV021	0.0004	7	2	WT-1,WT-2,WT-3	Byonic,Comet,MS-GF+
SLGTNILLSVM[+16]NEFK	Annotated Proteins	MDV021	0	1	2	WT-3	Byonic,Comet,MS-GF+
QSDGPVT[+80]FPSPLYPR	Annotated Proteins	MDV021	0.0015	1	2	WT-1_phospho	MS-GF+
NRPGITTER	Annotated Proteins	MDV021	0.0011	4		WT-1,WT-2,WT-3	Byonic
MLYGEDLIDWIIK	Annotated Proteins	MDV021	0.0006	1	2	WT-2	Byonic,MS-GF+
SFTNTLSEK	Annotated Proteins	MDV021	0.0001	1		WT-3	Byonic
MIDYAS[+80]SASLSR	Annotated Proteins	MDV021	0.0016	1		WT-1_phospho	Byonic
HLCQVDNILTSLLR	Annotated Proteins	MDV021	0.0003	1		WT-1	Byonic
SAEASDEDTIYDR	Annotated Proteins	MDV022	0	15	2	WT-1,WT-1_phospho,WT-2,WT-2_phospho,WT-3,WT-3_phospho	Byonic,Comet,MS-GF+
VYAEDISSAK	Annotated Proteins	MDV022	0	5	2	WT-1,WT-2	Byonic,Comet,MS-GF+
ALTQSRS[+80]AEASDEDTIYDR	Annotated Proteins	MDV022	0.0007	1	3	WT-1_phospho	Comet
SAEAS[+80]DEDTIYDR	Annotated Proteins	MDV022	0.0004	8	2	WT-1_phospho,WT-2_phospho,WT-3_phospho	Comet,MS-GF+
ALTQ[+1]SRS[+80]AEASDEDTIYDR	Annotated Proteins	MDV022	0.0017	2	3	WT-1_phospho,WT-2_phospho	Comet
LGGVVPVLFFQTK	Annotated Proteins	MDV022	0	2	2	WT-2,WT-3	Byonic,Comet,MS-GF+
DIDGSLHK	Annotated Proteins	MDV022	0.0007	4	2	WT-1,WT-2,WT-3	Byonic,MS-GF+
QRGS[+80]QSEDERALTQSR	Annotated Proteins	MDV022	0.0005	1	3	WT-1_phospho	MS-GF+
ALTQS[+80]RSAEASDEDTIYDR	Annotated Proteins	MDV022	0.0005	1	3	WT-1_phospho	MS-GF+
ALTQ[+1]S[+80]RSAEASDEDTIYDR	Annotated Proteins	MDV022	0.0005	2	3	WT-1_phospho,WT-2_phospho	MS-GF+
ALTQS[+80]RS[+80]AEASDEDTIYDR	Annotated Proteins	MDV022	0.0006	1	3	WT-2_phospho	MS-GF+
SAEASDEDTIYDR, [S/T+80]	Annotated Proteins	MDV022	0	23		WT-1_phospho,WT-2_phospho,WT-3_phospho	Byonic
GLSHIDYVHK	Annotated Proteins	MDV022	0.0003	3		WT-1	Byonic
GSQSEDERALTQSR, [S+80]	Annotated Proteins	MDV022	0.0003	4		WT-1_phospho,WT-3_phospho	Byonic
GLS[+80]HIDYVHK	Annotated Proteins	MDV022	0.0066	3		WT-2_phospho,WT-3_phospho	Byonic
QRGS[+80]QS[+80]EDERALTQSR	Annotated Proteins	MDV022	0.0028	1		WT-2_phospho	Byonic
GSQS[+80]EDERALTQ[+1]SR	Annotated Proteins	MDV022	0.0028	1		WT-1_phospho	Byonic
ALT[+80]Q[+1]SRSAEASDEDTIYDR	Annotated Proteins	MDV022	0.0003	1		WT-1_phospho	Byonic
ALT[+80]QSRSAEASDEDTIYDR, [S+80]	Annotated Proteins	MDV022	0.0007	2		WT-2_phospho	Byonic
QRGSQSEDERALTQSR, [S+80]	Annotated Proteins	MDV022	0	4		WT-1_phospho	Byonic
NTLTTESGEVIELDDEHYDTVDLDDLR	Annotated Proteins	MDV023	0	9	3	WT-1,WT-1_phospho,WT-2,WT-2_phospho,WT-3_phospho	Byonic,Comet,MS-GF+
NTLTTES[+80]GEVIELDDEHYDTVDLDDLR	Annotated Proteins	MDV023	0.0004	1	3	WT-2_phospho	Comet
N[+1]TLTTESGEVIELDDEHYDTVDLDDLR	Annotated Proteins	MDV023	0.0001	1	3	WT-1_phospho,WT-2	Comet,MS-GF+
N[+1]TLTT[+80]ESGEVIELDDEHYDTVDLDDLR	Annotated Proteins	MDV023	0.0005	1	3	WT-2_phospho	MS-GF+
N[+1]TLTTES[+80]GEVIELDDEHYDTVDLDDLR	Annotated Proteins	MDV023	0	2		WT-2_phospho	Byonic
VWLFGEPDLQTNSIYPLLWNTGER	Annotated Proteins	MDV024	0	2	3	WT-1	Byonic,Comet,MS-GF+
IVPFLATFIGR	Annotated Proteins	MDV024	0	6	2	WT-1,WT-2,WT-3	Byonic,Comet,MS-GF+
AFGELVDHLWAK	Annotated Proteins	MDV024	0	3	3	WT-1,WT-3	Byonic,Comet,MS-GF+
VLSIPIFANPR	Annotated Proteins	MDV024	0.0001	5	2	WT-1,WT-2,WT-3	Byonic,Comet,MS-GF+
LQANSELWHIFR	Annotated Proteins	MDV024	0.0003	2	3	WT-1,WT-2	Byonic,Comet,MS-GF+
HGILAPCLTDNNIETYEIK	Annotated Proteins	MDV024	0.0006	2	3	WT-1,WT-2,WT-3	Byonic,Comet,MS-GF+
SELSQCYER	Annotated Proteins	MDV024	0.0061	1	2	WT-1	MS-GF+
YAFCPEMR	Annotated Proteins	MDV024	0.0002	1	2	WT-2	MS-GF+
YLEAYDITHRK	Annotated Proteins	MDV025	0	2	3	WT-1,WT-2	Byonic,Comet,MS-GF+
FGISSNPLHFYYHR	Annotated Proteins	MDV025	0	7	+3,+4	WT-1,WT-2,WT-3	Byonic,Comet,MS-GF+
PVFDLVLGHGQTQPCELMIK	Annotated Proteins	MDV025	0	3	3	WT-1,WT-2,WT-3	Byonic,Comet,MS-GF+
AVVFLNVSCGLTHLDIK	Annotated Proteins	MDV025	0	4	3	WT-1,WT-1_phospho,WT-2_phospho,WT-3	Byonic,Comet,MS-GF+
LVSRPSLPEHVFTLAR	Annotated Proteins	MDV025	0	4	+4,+3	WT-1,WT-2,WT-3	Byonic,Comet,MS-GF+
FGTTVNSR	Annotated Proteins	MDV025	0.0032	1	2	WT-1,WT-3	Byonic,Comet,MS-GF+
YLEAYDITHR	Annotated Proteins	MDV025	0	5	+2,+3	WT-1,WT-2,WT-3	Byonic,Comet,MS-GF+
FGISS[+80]NPLHFYYHR	Annotated Proteins	MDV025	0.0004	7	+3,+2	WT-1_phospho,WT-2_phospho,WT-3_phospho	Comet,MS-GF+
EMPIYAGS[+80]GSYGVVK	Annotated Proteins	MDV025	0.0005	1	2	WT-1_phospho	Comet,MS-GF+
FGISS[+80]NPLHFY[+80]YHR	Annotated Proteins	MDV025	0.0094	1	3	WT-1_phospho	Comet
FGISSNPLHFY[+80]YHR	Annotated Proteins	MDV025	0.0007	1	3	WT-1_phospho	Comet,MS-GF+
EM[+16]PIYAGS[+80]GSYGVVK	Annotated Proteins	MDV025	0.0004	4	2	WT-1_phospho,WT-2_phospho,WT-3_phospho	Comet,MS-GF+
SRFDVNISS[+80]DK	Annotated Proteins	MDV025	0.0098	1	2	WT-1_phospho	Comet
ADYLLDILAYR	Annotated Proteins	MDV025	0	4	2	WT-1,WT-2,WT-3	Byonic,Comet,MS-GF+
FGIS[+80]SNPLHFYYHR	Annotated Proteins	MDV025	0.0003	4	+2,+3	WT-1_phospho,WT-2,WT-2_phospho,WT-3_phospho	Comet,MS-GF+
LVSRPS[+80]LPEHVFTLAR	Annotated Proteins	MDV025	0.0004	2	3	WT-1_phospho,WT-2_phospho,WT-3_phospho	Comet,MS-GF+
FGISS[+80]NPLHFYY[+80]HR	Annotated Proteins	MDV025	0	3	+3,+2	WT-1_phospho,WT-2_phospho,WT-3_phospho	Byonic,Comet,MS-GF+
FGISSNPLHFYY[+80]HR	Annotated Proteins	MDV025	0.0004	2	3	WT-1_phospho,WT-3_phospho	Comet,MS-GF+
EMPIYAGSGSYGVVK	Annotated Proteins	MDV025	0.0001	2	2	WT-1,WT-3	Byonic,Comet,MS-GF+
FYNWER	Annotated Proteins	MDV025	0.0016	2	2	WT-1,WT-2,WT-3	Byonic,MS-GF+
FGT[+80]TVNSR	Annotated Proteins	MDV025	0.0015	1	2	WT-1_phospho	MS-GF+
ALN[+1]GVGFER	Annotated Proteins	MDV025	0.0004	2	2	WT-2	Byonic,MS-GF+
LFDSLNIFPYLNNLLELAALYCHANPVAR	Annotated Proteins	MDV025	0.0009	1	3	WT-2	MS-GF+
LVS[+80]RPSLPEHVFTLAR	Annotated Proteins	MDV025	0.0006	1	3	WT-2_phospho	MS-GF+
IN[+1]NIIPLLAFSIPSK	Annotated Proteins	MDV025	0.0092	1	2	WT-3	MS-GF+
EM[+16]PIY[+80]AGSGSYGVVK	Annotated Proteins	MDV025	0.0004	1	2	WT-3_phospho	MS-GF+
FGIS[+80]SNPLHFY[+80]YHR	Annotated Proteins	MDV025	0.0004	1	2	WT-3_phospho	MS-GF+
N[+1]GIPWER	Annotated Proteins	MDV025	0.0055	1		WT-1	Byonic
FGISSNPLHFYYHR, [S/Y+80]	Annotated Proteins	MDV025	0.0015	16		WT-1_phospho,WT-2,WT-2_phospho,WT-3_phospho	Byonic
LVSRPSLPEHVFTLAR, [S+80]	Annotated Proteins	MDV025	0	10		WT-1_phospho,WT-2_phospho,WT-3_phospho	Byonic
LQLHS[+80]SR	Annotated Proteins	MDV025	0	3		WT-1_phospho,WT-2_phospho	Byonic
ADYLLDILAY[+80]R	Annotated Proteins	MDV025	0.0077	1		WT-1_phospho	Byonic
INN[+1]IIPLLAFSIPSK	Annotated Proteins	MDV025	0.0003	3		WT-1,WT-2,WT-3	Byonic
LQLHSSR	Annotated Proteins	MDV025	0.0018	1		WT-3	Byonic
SIEERFYNWER	Annotated Proteins	MDV025	0.005	1		WT-3	Byonic
SRFDVNIS[+80]SDK	Annotated Proteins	MDV025	0.0003	1		WT-1_phospho	Byonic
EM[+16]PIYAGSGSYGVVK, [Y/S+80]	Annotated Proteins	MDV025	0	10		WT-1_phospho,WT-2_phospho,WT-3_phospho	Byonic
INNIIPLLAFSIPSK	Annotated Proteins	MDV025	0	6		WT-1,WT-2,WT-3	Byonic
SYNMYFQGTHNT[+80]SRR	Annotated Proteins	MDV025	0.0017	1		WT-2_phospho	Byonic
FSDNIR	Annotated Proteins	MDV025	0.0014	1		WT-2	Byonic
FGTTVNSR, [T/S+80]	Annotated Proteins	MDV025	0	5		WT-1_phospho,WT-2_phospho,WT-3_phospho	Byonic
SYNMYFQGTHNTSR	Annotated Proteins	MDV025	0.0082	2		WT-1_phospho	Byonic
RFS[+80]DNIR	Annotated Proteins	MDV025	0	14		WT-1_phospho,WT-2_phospho,WT-3_phospho	Byonic
EMPIYAGSGS[+80]YGVVK	Annotated Proteins	MDV025	0	3		WT-1_phospho,WT-3_phospho	Byonic
SYNM[+16]YFQGT[+80]HNTSRR	Annotated Proteins	MDV025	0.0006	3		WT-1_phospho,WT-2_phospho	Byonic
RRFS[+80]DNIR	Annotated Proteins	MDV025	0.0005	10		WT-1_phospho,WT-2_phospho,WT-3_phospho	Byonic
ADYLLDILAYRCMLYQ[+1]HLFPMTPLTSK	Annotated Proteins	MDV025	0.0094	1		WT-1	Byonic
TVQHWK	Annotated Proteins	MDV025	0.0023	1		WT-2	Byonic
DDLVQPTDLGQPSTHEVITCTSR	Annotated Proteins	MDV026	0	12	+2,+3	WT-1,WT-2,WT-2_phospho,WT-3	Byonic,Comet,MS-GF+
EDILAQTIDDITLNDSITNTDELDEESEALLTK	Annotated Proteins	MDV026	0	3	3	WT-1,WT-2,WT-2_phospho,WT-3	Byonic,Comet,MS-GF+
TLELLSQGVETDDPEFIEVFTSAR	Annotated Proteins	MDV026	0	3	3	WT-1,WT-2	Byonic,Comet,MS-GF+
IIHPDGIHTEIYTTEDVSPTILDDVSDSCV	Annotated Proteins	MDV026	0.0001	5	3	WT-1,WT-2	Byonic,Comet,MS-GF+
ERTLELLSQGVETDDPEFIEVFTSAR	Annotated Proteins	MDV026	0.0001	1	3	WT-1	Comet,MS-GF+
TAIAPTAHGLQTK	Annotated Proteins	MDV026	0	5	+2,+3	WT-1,WT-1_phospho,WT-2,WT-3	Byonic,Comet,MS-GF+
LQLQLDQTEEAILEK	Annotated Proteins	MDV026	0	13	+2,+3	WT-1,WT-2,WT-2_phospho,WT-3	Byonic,Comet,MS-GF+
T[+80]AIAPTAHGLQTK	Annotated Proteins	MDV026	0	2	3	WT-1_phospho	Byonic,Comet,MS-GF+
HIDEQLDRR	Annotated Proteins	MDV026	0.0004	7	3	WT-1,WT-2	Byonic,Comet,MS-GF+
IIHPDGIHTEIYTTEDVSPT[+80]ILDDVSDSCV	Annotated Proteins	MDV026	0.0004	1	3	WT-2_phospho	Comet
DDLVQPTDLGQPS[+80]THEVITCTSR	Annotated Proteins	MDV026	0	5	3	WT-1_phospho,WT-2_phospho,WT-3_phospho	Byonic,Comet,MS-GF+
DDLVQPT[+80]DLGQ[+1]PSTHEVITCTSR	Annotated Proteins	MDV026	0.0045	1	3	WT-3_phospho	Comet
LILDINRK	Annotated Proteins	MDV026	0.0012	2	2	WT-1,WT-2	Byonic,MS-GF+
NVFITGK	Annotated Proteins	MDV026	0.0001	6	+1,+2	WT-1,WT-2	Byonic,MS-GF+
DDLVQPTDLGQPSTHEVIT[+80]CTSRER	Annotated Proteins	MDV026	0.0015	1	3	WT-1_phospho	MS-GF+
DDLVQ[+1]PTDLGQPST[+80]HEVITCTSR	Annotated Proteins	MDV026	0.0005	1	3	WT-2_phospho	MS-GF+
LILDINR	Annotated Proteins	MDV026	0.0016	1	2	WT-2	Byonic,MS-GF+
HIDEQLDR	Annotated Proteins	MDV026	0.0016	3	2	WT-1,WT-3	Byonic,MS-GF+
EDILAQTIDDITLN[+1]DSITNTDELDEESEALLTK	Annotated Proteins	MDV026	0.0005	1	3	WT-2_phospho	MS-GF+
EDILAQTIDDITLNDSITN[+1]TDELDEESEALLTK	Annotated Proteins	MDV026	0.0001	1	3	WT-3	MS-GF+
DDLVQPTDLGQ[+1]PST[+80]HEVITCTSR	Annotated Proteins	MDV026	0.0004	1	3	WT-3_phospho	MS-GF+
DDLVQPTDLGQPST[+80]HEVITCTSR	Annotated Proteins	MDV026	0.0004	1	3	WT-3_phospho	MS-GF+
RLILDINRK	Annotated Proteins	MDV026	0	3		WT-1	Byonic
VS[+80]RNVFITGK	Annotated Proteins	MDV026	0.0003	6		WT-1_phospho,WT-2_phospho,WT-3_phospho	Byonic
DDLVQPTDLGQPSTHEVITCTSRER, [S+80]	Annotated Proteins	MDV026	0	7		WT-1_phospho,WT-2_phospho,WT-3_phospho	Byonic
WILNQK	Annotated Proteins	MDV026	0.0018	7		WT-2,WT-3	Byonic
IIHPDGIHTEIYTTEDVSPTILDDVSDSCV, [S+80]	Annotated Proteins	MDV026	0.0003	4		WT-2_phospho	Byonic
AAVAPTPHNVSFYHSK	Annotated Proteins	MDV027	0.0001	2	4	WT-1	Byonic,Comet,MS-GF+
ATVFLVPR	Annotated Proteins	MDV027	0.0001	4	2	WT-1,WT-2,WT-3	Byonic,Comet,MS-GF+
GETITFSFPSGLK	Annotated Proteins	MDV027	0	2	2	WT-2,WT-3	Byonic,Comet,MS-GF+
AIEPVFEDIGDR	Annotated Proteins	MDV027	0.0003	1	2	WT-2	Comet,MS-GF+
ASGTGVAVIGK	Annotated Proteins	MDV027	0.0033	1	2	WT-3	Comet
ASTSFLYGLK	Annotated Proteins	MDV027	0.0003	4	2	WT-2,WT-3	Byonic,Comet
SIRDGDMVDAPFLNFAIPVPR	Annotated Proteins	MDV027	0.0003	1	3	WT-1	MS-GF+
TTAFDFFIAQFNSGR	Annotated Proteins	MDV027	0	8	+2,+3	WT-1,WT-2,WT-3	Byonic,MS-GF+
STVTFASSHNTNSIR	Annotated Proteins	MDV027	0.0056	2		WT-3_phospho	Byonic
VLASQDLVSTTVSLTTDPVEYLTK	Annotated Proteins	MDV027	0.0013	3		WT-2_phospho	Byonic
SLSATLAK	Annotated Proteins	MDV028	0.0008	3	2	WT-1,WT-2,WT-3	Byonic,Comet,MS-GF+
LITNPSTETR	Annotated Proteins	MDV028	0.0002	6	2	WT-1	Byonic,MS-GF+
FINHESGCR	Annotated Proteins	MDV028	0.0002	3	2	WT-2,WT-3	Byonic,MS-GF+
SLGCVLFMDMVNSVR	Annotated Proteins	MDV028	0.0001	3	2	WT-1,WT-2	Byonic,MS-GF+
ATLNAISNSSWEK	Annotated Proteins	MDV029	0	5	2	WT-1,WT-2,WT-3	Byonic,Comet,MS-GF+
IPGLVLFDYYSTGGECIK	Annotated Proteins	MDV029	0	10	2	WT-1,WT-2,WT-3	Byonic,Comet,MS-GF+
FVGDGNTNVR	Annotated Proteins	MDV029	0.0001	2	2	WT-1	Byonic,Comet,MS-GF+
SQFYIVAYENSVALGGR	Annotated Proteins	MDV029	0.0001	1	2	WT-1	Comet,MS-GF+
[+42]MEAHIESETIYSLSNFDR	Annotated Proteins	MDV029	0	9	3	WT-1,WT-2,WT-2_phospho,WT-3	Byonic,Comet,MS-GF+
LNNRPVPIILN[+1]GGVDLWNR	Annotated Proteins	MDV029	0	3	3	WT-1,WT-2,WT-3	Byonic,Comet,MS-GF+
RYT[+80]TENAAEHLGGDYQLVNTK	Annotated Proteins	MDV029	0.0007	2	3	WT-1_phospho	Comet,MS-GF+
THISNCVISAIGEALR	Annotated Proteins	MDV029	0.0001	1	3	WT-2	Comet,MS-GF+
LQTLFLQFLQYTK	Annotated Proteins	MDV029	0	2	2	WT-2,WT-3	Byonic,Comet,MS-GF+
SVMTCTFPEWFVPHATCEK	Annotated Proteins	MDV029	0.0001	2	3	WT-1,WT-2	Byonic,MS-GF+
FSTGALISAAISYMAGYINK	Annotated Proteins	MDV029	0.0024	1	3	WT-3	MS-GF+
TPN[+1]YIR	Annotated Proteins	MDV029	0.0089	1		WT-1	Byonic
Q[+1]GAIACLK	Annotated Proteins	MDV029	0.007	2		WT-1,WT-2	Byonic
RAPVSGSLEK	Annotated Proteins	MDV029	0.0016	2		WT-1	Byonic
PVPIILNGGVDLWNR	Annotated Proteins	MDV029	0.0055	1		WT-2	Byonic
RYTTENAAEHLGGDYQLVNTK, [T+80]	Annotated Proteins	MDV029	0.0003	2		WT-1_phospho	Byonic
VLFLPFVR	Annotated Proteins	MDV030	0	31	2	WT-1,WT-2,WT-3	Byonic,Comet,MS-GF+
ESETIMYN[+1]GR	Annotated Proteins	MDV030	0	13	2	WT-1,WT-2,WT-3	Byonic,Comet,MS-GF+
IPNPPPLQDAWR	Annotated Proteins	MDV030	0	10	2	WT-1,WT-2,WT-3	Byonic,Comet,MS-GF+
LSTCDANLLQR	Annotated Proteins	MDV030	0	21	2	WT-1,WT-2,WT-3	Byonic,Comet,MS-GF+
LESIDTELLFPVTVPTR	Annotated Proteins	MDV030	0	11	+2,+3	WT-1,WT-2,WT-2_phospho,WT-3	Byonic,Comet,MS-GF+
VCTFDGPANIK	Annotated Proteins	MDV030	0	16	2	WT-1,WT-1_phospho,WT-2,WT-3	Byonic,Comet,MS-GF+
GQMPPPTSR	Annotated Proteins	MDV030	0.0001	16	2	WT-1,WT-2,WT-3	Byonic,Comet,MS-GF+
IRLESIDTELLFPVTVPTR	Annotated Proteins	MDV030	0	32	+2,+3,+4	WT-1,WT-2,WT-2_phospho,WT-3	Byonic,Comet,MS-GF+
FAAVITR	Annotated Proteins	MDV030	0.0003	22	2	WT-1,WT-1_phospho,WT-2,WT-2_phospho,WT-3	Byonic,Comet,MS-GF+
[+42]STSN[+1]GTIVEIELPCK	Annotated Proteins	MDV030	0	23	2	WT-1,WT-2,WT-2_phospho,WT-3	Byonic,Comet,MS-GF+
SYTISPT[+80]LHSLDAAESTVR	Annotated Proteins	MDV030	0.0005	2	+2,+3	WT-1_phospho	Comet,MS-GF+
IRLES[+80]IDTELLFPVTVPTR	Annotated Proteins	MDV030	0	4	3	WT-1_phospho,WT-2_phospho	Byonic,Comet,MS-GF+
TLLLN[+1]MIFAINEGN[+1]MILYTMIPT[+80]LLTLGASDGYINALVGLETATR	Annotated Proteins	MDV030	0.0027	1	4	WT-2	Comet
SFYIAGTEPDTLSLLSTFK	Annotated Proteins	MDV030	0	16	+2,+3	WT-2,WT-3	Byonic,Comet,MS-GF+
ESETIM[+16]YN[+1]GR	Annotated Proteins	MDV030	0	29	2	WT-1,WT-2,WT-2_phospho,WT-3	Byonic,Comet,MS-GF+
LAN[+1]EILAK	Annotated Proteins	MDV030	0.0004	4	2	WT-1,WT-2,WT-3	Byonic,MS-GF+
[+42]S[+80]TSN[+1]GTIVEIELPCK	Annotated Proteins	MDV030	0.0011	1	2	WT-2_phospho	MS-GF+
AVGQLIR	Annotated Proteins	MDV030	0.0031	1	2	WT-3	MS-GF+
SYT[+80]ISPTLHSLDAAESTVR	Annotated Proteins	MDV030	0.0004	2	+2,+3	WT-3_phospho	MS-GF+
[+42]STSNGTIVEIELPCK	Annotated Proteins	MDV030	0	2		WT-1,WT-3	Byonic
[+42]STS[+80]N[+1]GTIVEIELPCK	Annotated Proteins	MDV030	0.0017	1		WT-2_phospho	Byonic
SYTISPTLHSLDAAESTVR, [S/T+80]	Annotated Proteins	MDV030	0	21		WT-1_phospho,WT-2_phospho,WT-3_phospho	Byonic
LANEILAK	Annotated Proteins	MDV030	0	24		WT-1,WT-2,WT-3	Byonic
GQM[+16]PPPTSR	Annotated Proteins	MDV030	0.0003	3		WT-2,WT-3	Byonic
AGDLCPVIANWY	Annotated Proteins	MDV030	0	20		WT-1,WT-2,WT-3	Byonic
AIEAIGR	Annotated Proteins	MDV030	0.0007	11		WT-1,WT-2,WT-3	Byonic
SYTIS[+80]PTLHSLDAAESTVR	Annotated Proteins	MDV030	0.0004	6	+3,+2	WT-1_phospho,WT-2_phospho,WT-3_phospho	Comet,MS-GF+
RPHAGGVQFSLTQPR	Annotated Proteins	MDV031	0	8	+2,+4,+3	WT-1,WT-2,WT-3	Byonic,Comet,MS-GF+
GSPPLLHQEADEFLR	Annotated Proteins	MDV031	0	18	+2,+3	WT-1,WT-1_phospho,WT-2,WT-2_phospho,WT-3	Byonic,Comet,MS-GF+
LIGEAGSALASFASDGEVQFK	Annotated Proteins	MDV031	0	31	+2,+3	WT-1,WT-1_phospho,WT-2,WT-2_phospho,WT-3,WT-3_phospho	Byonic,Comet,MS-GF+
[+42]AGCHCPPAGDCPPVAPCTFSTPFNIGATLAPTGR	Annotated Proteins	MDV031	0	6	+3,+4	WT-1,WT-2	Byonic,Comet,MS-GF+
DALGQELASTHHK	Annotated Proteins	MDV031	0	18	+2,+3,+4	WT-1,WT-2,WT-3	Byonic,Comet,MS-GF+
DRDLYLNVGSENNYAVRPWLELQDADFQR	Annotated Proteins	MDV031	0	17	4	WT-1,WT-2,WT-2_phospho,WT-3	Byonic,Comet,MS-GF+
APPVPPFLGANYYSTFR	Annotated Proteins	MDV031	0	25	+2,+3	WT-1,WT-2,WT-3	Byonic,Comet,MS-GF+
GTVDQMLR	Annotated Proteins	MDV031	0.0004	1	2	WT-1	Comet,MS-GF+
FLADMGLFAER	Annotated Proteins	MDV031	0	6	2	WT-1,WT-3	Byonic,Comet,MS-GF+
AN[+1]LVSELK	Annotated Proteins	MDV031	0.0004	1	2	WT-1	Byonic,Comet,MS-GF+
TILPPLLWDCDPLIYQAEGMR	Annotated Proteins	MDV031	0	23	+3,+2	WT-1,WT-2,WT-3	Byonic,Comet,MS-GF+
VDDDRPQTAEISAELVTIGDK	Annotated Proteins	MDV031	0	16	3	WT-1,WT-1_phospho,WT-2,WT-2_phospho,WT-3,WT-3_phospho	Byonic,Comet,MS-GF+
NLVPNTFNVMLHNAR	Annotated Proteins	MDV031	0	20	+2,+3	WT-1,WT-2,WT-3	Byonic,Comet,MS-GF+
RPIGSTELTEDPCSLFQ[+1]EAYPILCATDK	Annotated Proteins	MDV031	0.0001	2	3	WT-1,WT-2,WT-2_phospho	Byonic,Comet,MS-GF+
TTAILYGSTPDIGSSSSSTR	Annotated Proteins	MDV031	0	4	+2,+3	WT-1,WT-2,WT-3	Byonic,Comet,MS-GF+
LLSTIEM[+16]SSHR	Annotated Proteins	MDV031	0.0004	3	3	WT-1	Byonic,Comet
LSPIGLYHQLR	Annotated Proteins	MDV031	0	17	+2,+3	WT-1,WT-2,WT-3	Byonic,Comet,MS-GF+
GQCCTMGIR	Annotated Proteins	MDV031	0	13	2	WT-1,WT-2,WT-3	Byonic,Comet,MS-GF+
APDLMYMR	Annotated Proteins	MDV031	0	12	2	WT-1,WT-2,WT-3	Byonic,Comet,MS-GF+
LYN[+1]GVYNLSGASPLFSPTYK	Annotated Proteins	MDV031	0.0001	6	+2,+3	WT-1,WT-2,WT-3	Comet,MS-GF+
RSLSAAFVVAAEALALLSEVSLDGTAISTHLR	Annotated Proteins	MDV031	0	4	+4,+3	WT-1,WT-2,WT-3	Byonic,Comet,MS-GF+
VPVTYGEM[+16]IISGTNLVTAVVMGK	Annotated Proteins	MDV031	0.0001	4	3	WT-1,WT-1_phospho,WT-2,WT-2_phospho	Comet,MS-GF+
TILPPLLWDCDPLIYQAEGM[+16]R	Annotated Proteins	MDV031	0	7	3	WT-1,WT-2	Byonic,Comet,MS-GF+
GSPPLLHQEADEFLRK	Annotated Proteins	MDV031	0	6	4	WT-1	Byonic,Comet,MS-GF+
GQCCTM[+16]GIR	Annotated Proteins	MDV031	0.0001	3	2	WT-1,WT-2	Byonic,Comet,MS-GF+
TNANRDTIISFLTK	Annotated Proteins	MDV031	0.0001	7	2	WT-1,WT-2,WT-3	Byonic,Comet
EDNIIDRTDEIVR	Annotated Proteins	MDV031	0	12	+2,+3	WT-1,WT-2,WT-2_phospho,WT-3	Byonic,Comet,MS-GF+
DRDLYLNVGSEN[+1]N[+1]YAVRPWLELQDADFQR	Annotated Proteins	MDV031	0.0002	1	4	WT-1,WT-2_phospho	Comet,MS-GF+
LLSGILDVVDTSAR	Annotated Proteins	MDV031	0	27	2	WT-1,WT-1_phospho,WT-2,WT-2_phospho,WT-3	Byonic,Comet,MS-GF+
TESFIMNK	Annotated Proteins	MDV031	0	12	+2,+1	WT-1,WT-2,WT-3	Byonic,Comet,MS-GF+
LIFLESMER	Annotated Proteins	MDV031	0	11	2	WT-1,WT-2,WT-3	Byonic,Comet,MS-GF+
LVDGVLVTTTMVR	Annotated Proteins	MDV031	0	3	+2,+3	WT-1,WT-2	Byonic,Comet,MS-GF+
N[+1]AITDMGNTVQSLHLTR	Annotated Proteins	MDV031	0	5	3	WT-1,WT-2,WT-3	Byonic,Comet,MS-GF+
VPVTYGEMIISGTNLVTAVVM[+16]GK	Annotated Proteins	MDV031	0.0001	3	3	WT-1,WT-2,WT-3	Comet,MS-GF+
NAITDMGNTVQSLHLTR	Annotated Proteins	MDV031	0	26	+3,+2	WT-1,WT-1_phospho,WT-2,WT-2_phospho,WT-3	Byonic,Comet,MS-GF+
ANVDLGVGYTATCTPLLLR	Annotated Proteins	MDV031	0	12	+2,+3	WT-1,WT-2,WT-3	Byonic,Comet,MS-GF+
EGPHPADQPIHTYMVK	Annotated Proteins	MDV031	0	14	+3,+4	WT-1,WT-2,WT-3	Byonic,Comet,MS-GF+
TGNVLIHNRPIR	Annotated Proteins	MDV031	0	23	+2,+3	WT-1,WT-2,WT-3	Byonic,Comet,MS-GF+
VCNCNIPLPLCNSDFR	Annotated Proteins	MDV031	0	13	+2,+3	WT-1,WT-2,WT-3	Byonic,Comet,MS-GF+
YAAQFDLLLGTYCNTLSLIR	Annotated Proteins	MDV031	0	13	+3,+2	WT-1,WT-2,WT-3	Byonic,Comet,MS-GF+
VPVTYGEMIISGTNLVTAVVMGK	Annotated Proteins	MDV031	0	12	+2,+3	WT-1,WT-1_phospho,WT-2,WT-2_phospho,WT-3	Byonic,Comet,MS-GF+
FLADM[+16]GLFAER	Annotated Proteins	MDV031	0.0001	6	2	WT-1,WT-3	Byonic,Comet,MS-GF+
FLETGLSVACVCTR	Annotated Proteins	MDV031	0	13	2	WT-1,WT-1_phospho,WT-2,WT-2_phospho,WT-3,WT-3_phospho	Byonic,Comet,MS-GF+
HIGDYAPGPGCNVGDIR	Annotated Proteins	MDV031	0	17	+2,+3	WT-1,WT-2,WT-3	Byonic,Comet,MS-GF+
EGPHPADQPIHTYM[+16]VK	Annotated Proteins	MDV031	0	21	3	WT-1,WT-2,WT-3	Byonic,Comet,MS-GF+
NAITDM[+16]GNTVQSLHLTR	Annotated Proteins	MDV031	0.0001	2	3	WT-1,WT-3	Byonic,Comet,MS-GF+
AYSTGTTDNPETHLAQYLIR	Annotated Proteins	MDV031	0	19	+2,+3	WT-1,WT-2,WT-3	Byonic,Comet,MS-GF+
EGTVQFEIQQPM[+16]IAR	Annotated Proteins	MDV031	0	10	+2,+3	WT-1,WT-2,WT-3	Byonic,Comet,MS-GF+
EGTVQFEIQQPMIAR	Annotated Proteins	MDV031	0	8	+2,+3	WT-1,WT-2,WT-3	Byonic,Comet,MS-GF+
NYTVQTDPLYGQSHEELN[+1]HVLIDR	Annotated Proteins	MDV031	0.0001	7	+3,+4	WT-1,WT-2,WT-3	Comet
LLSTIEMSSHR	Annotated Proteins	MDV031	0	15	+2,+3	WT-1,WT-2,WT-3	Byonic,Comet,MS-GF+
AAGAIHSGEEASDIDDVMYDHQQGDPAYPFR	Annotated Proteins	MDV031	0	42	+3,+4	WT-1,WT-1_phospho,WT-2,WT-2_phospho,WT-3,WT-3_phospho	Byonic,Comet,MS-GF+
DASPIGGCLPIC	Annotated Proteins	MDV031	0	9	2	WT-1,WT-2,WT-3	Byonic,Comet
AAGAIHSGEEASDIDDVM[+16]YDHQQGDPAYPFR	Annotated Proteins	MDV031	0	19	4	WT-1,WT-1_phospho,WT-2,WT-2_phospho,WT-3_phospho	Byonic,Comet,MS-GF+
DADRQTFVPHHAQEWTTLSK	Annotated Proteins	MDV031	0	5	4	WT-1,WT-2	Byonic,Comet,MS-GF+
APPAPLLIPLSR	Annotated Proteins	MDV031	0	27	+2,+3	WT-1,WT-1_phospho,WT-2,WT-2_phospho,WT-3	Byonic,Comet,MS-GF+
DTIISFLTK	Annotated Proteins	MDV031	0.0001	13	+2,+1	WT-1,WT-2,WT-2_phospho,WT-3	Byonic,Comet,MS-GF+
RPIGSTELTEDPCSLFQEAYPILCATDK	Annotated Proteins	MDV031	0	6	+4,+3	WT-1,WT-2,WT-2_phospho,WT-3	Byonic,Comet,MS-GF+
TGLHPGIAFTVIR	Annotated Proteins	MDV031	0	22	+2,+3	WT-1,WT-2,WT-2_phospho,WT-3	Byonic,Comet,MS-GF+
NYTVQTDPLYGQSHEELNHVLIDR	Annotated Proteins	MDV031	0	21	+3,+4	WT-1,WT-2,WT-3	Byonic,Comet,MS-GF+
APPAPLLIPLS[+80]RSQAEGR	Annotated Proteins	MDV031	0	10	3	WT-1_phospho,WT-2_phospho,WT-3_phospho	Byonic,Comet,MS-GF+
DADRQT[+80]FVPHHAQEWTTLSK	Annotated Proteins	MDV031	0	52	+4,+3	WT-1_phospho,WT-2_phospho,WT-3_phospho	Byonic,Comet,MS-GF+
FDNIYATSQSVIIPDLQPDEEPPLGPEDPR	Annotated Proteins	MDV031	0	11	3	WT-1,WT-2,WT-2_phospho,WT-3	Byonic,Comet,MS-GF+
LYNGVYN[+1]LS[+80]GASPLFSPTYK	Annotated Proteins	MDV031	0.0051	1	3	WT-1_phospho	Comet
GS[+80]PPLLHQEADEFLR	Annotated Proteins	MDV031	0	17	+2,+3	WT-1_phospho,WT-2_phospho,WT-3_phospho	Byonic,Comet,MS-GF+
LLS[+80]TIEMSSHR	Annotated Proteins	MDV031	0	3	2	WT-1_phospho,WT-2_phospho,WT-3_phospho	Byonic,Comet,MS-GF+
RPHAGGVQFS[+80]LTQPR	Annotated Proteins	MDV031	0	4	3	WT-1_phospho,WT-2_phospho	Byonic,Comet,MS-GF+
LVDGVLVTTTM[+16]VR	Annotated Proteins	MDV031	0.0001	6	2	WT-1,WT-2,WT-3	Byonic,Comet,MS-GF+
APDLM[+16]YMR	Annotated Proteins	MDV031	0.0003	1	2	WT-2	Comet,MS-GF+
YTLSCVLGAYVTNPPALPLADASR	Annotated Proteins	MDV031	0	20	+2,+3	WT-1,WT-2,WT-3	Byonic,Comet,MS-GF+
TVPFLGTLMPNLPSGLEHGQMSICEFIPTPVSADLEYFR	Annotated Proteins	MDV031	0	5	+3,+4	WT-1,WT-2,WT-3	Byonic,Comet,MS-GF+
ASESYFLGQVSVTK	Annotated Proteins	MDV031	0	16	2	WT-1,WT-1_phospho,WT-2,WT-2_phospho,WT-3	Byonic,Comet,MS-GF+
ISVDADALLTLQETVNNMAER	Annotated Proteins	MDV031	0	14	+2,+3	WT-1,WT-2,WT-3	Byonic,Comet,MS-GF+
M[+16]VNCTHQTISMPR	Annotated Proteins	MDV031	0.0001	1	3	WT-2	Comet,MS-GF+
AAGAIHSGEEASDIDDVMYDHQQ[+1]GDPAYPFR	Annotated Proteins	MDV031	0.0022	1	4	WT-2	Comet
CGPNEISYALMAGYFK	Annotated Proteins	MDV031	0.0002	2	2	WT-2,WT-3	Comet,MS-GF+
ANLVSELK	Annotated Proteins	MDV031	0.0001	26	+2,+1	WT-1,WT-1_phospho,WT-2,WT-2_phospho,WT-3	Byonic,Comet,MS-GF+
FDNIYATSQSVIIPDLQPDEEPPLGPEDPRHPLN[+1]GR	Annotated Proteins	MDV031	0	21	+4,+3	WT-1,WT-2,WT-2_phospho,WT-3	Byonic,Comet,MS-GF+
[+42]AGCHCPPAGDCPPVAPCTFST[+80]PFNIGATLAPTGR	Annotated Proteins	MDV031	0.0004	5	+3,+4	WT-1_phospho,WT-2_phospho,WT-3_phospho	Comet,MS-GF+
DADRQT[+80]FVPHHAQ[+1]EWTTLSK	Annotated Proteins	MDV031	0.0098	1	4	WT-2_phospho	Comet
AYSTGT[+80]TDNPETHLAQYLIR	Annotated Proteins	MDV031	0.0004	1	3	WT-2_phospho	Comet
AAGAIHSGEEASDIDDVMYDHQ[+1]QGDPAYPFR	Annotated Proteins	MDV031	0	3	4	WT-2_phospho	Byonic,Comet
AYST[+80]GTTDNPETHLAQYLIR	Annotated Proteins	MDV031	0.0004	2	3	WT-2_phospho,WT-3_phospho	Comet
LYN[+1]GVYNLSGAS[+80]PLFSPTYK	Annotated Proteins	MDV031	0.0004	2	+2,+3	WT-1_phospho,WT-2_phospho	Comet,MS-GF+
[+42]AGCHCPPAGDCPPVAPCT[+80]FSTPFNIGATLAPTGR	Annotated Proteins	MDV031	0.0004	2	+3,+4	WT-1_phospho,WT-2_phospho	Comet,MS-GF+
MVNCTHQTISMPR	Annotated Proteins	MDV031	0	11	+3,+2	WT-1,WT-2,WT-3	Byonic,Comet,MS-GF+
APPVPPFLGAN[+1]YYSTFR	Annotated Proteins	MDV031	0	6	2	WT-1,WT-2,WT-3	Byonic,Comet,MS-GF+
NM[+16]DDIAR	Annotated Proteins	MDV031	0.0021	7	2	WT-1,WT-2,WT-3	Byonic,Comet,MS-GF+
LYNGVYN[+1]LSGASPLFSPTYK	Annotated Proteins	MDV031	0.0001	2	+2,+3	WT-3	Comet,MS-GF+
DRDLYLNVGSENN[+1]YAVRPWLELQDADFQR	Annotated Proteins	MDV031	0.0003	1	4	WT-3	Comet
ALLRAYS[+80]T[+80]GT[+80]T[+80]DNPETHLAQYLIR	Annotated Proteins	MDV031	0.0072	1	3	WT-1	MS-GF+
DRDLYLNVGSEN[+1]NYAVRPWLELQDADFQR	Annotated Proteins	MDV031	0.0001	1	4	WT-1	MS-GF+
TILDSFER	Annotated Proteins	MDV031	0.0001	13	2	WT-1,WT-2,WT-2_phospho,WT-3	Byonic,MS-GF+
YILNLK	Annotated Proteins	MDV031	0.0012	9	2	WT-1,WT-2,WT-3	Byonic,MS-GF+
QPVAQYVK	Annotated Proteins	MDV031	0.0003	10	2	WT-1,WT-2,WT-3	Byonic,MS-GF+
NYTVQ[+1]TDPLYGQ[+1]SHEELNHVLIDR	Annotated Proteins	MDV031	0.0002	2	+3,+4	WT-1	MS-GF+
TVPFLGTLM[+16]PNLPSGLEHGQMSICEFIPTPVSADLEYFR	Annotated Proteins	MDV031	0.0001	2	+3,+4	WT-1	MS-GF+
CMFDYFK	Annotated Proteins	MDV031	0	6	2	WT-1,WT-2,WT-3	Byonic,MS-GF+
FDNIYATSQSVIIPDLQ[+1]PDEEPPLGPEDPR	Annotated Proteins	MDV031	0.0001	1	3	WT-1	MS-GF+
SLSAAFVVAAEALALLSEVSLDGTAISTHLR	Annotated Proteins	MDV031	0	6	+4,+3	WT-1,WT-3	Byonic,MS-GF+
YAAQ[+1]FDLLLGTYCNTLSLIR	Annotated Proteins	MDV031	0.0001	3	+3,+2	WT-1,WT-2,WT-3	MS-GF+
NYTVQTDPLYGQ[+1]SHEELNHVLIDR	Annotated Proteins	MDV031	0.0001	7	+4,+3	WT-1,WT-2,WT-3	MS-GF+
EIYFYNK	Annotated Proteins	MDV031	0.0001	15	1	WT-1,WT-2,WT-3	Byonic,MS-GF+
NAITDMGN[+1]TVQSLHLTR	Annotated Proteins	MDV031	0.0002	1	3	WT-1	MS-GF+
DLM[+16]HHVR	Annotated Proteins	MDV031	0.0002	2	2	WT-1,WT-2	Byonic,MS-GF+
QFSSDDNGRYAAQFDLLLGTYCNTLSLIR	Annotated Proteins	MDV031	0.001	1	3	WT-1	MS-GF+
QTFVPHHAQEWTTLSK	Annotated Proteins	MDV031	0.0002	12	+3,+4	WT-1,WT-2,WT-3	Byonic,MS-GF+
IAGQVMR	Annotated Proteins	MDV031	0.0004	12	2	WT-1,WT-2,WT-3	Byonic,MS-GF+
[+42]AGCHCPPAGDCPPVAPCTFST[+80]PFN[+1]IGATLAPTGR	Annotated Proteins	MDV031	0.0004	5	+3,+4	WT-1_phospho,WT-2_phospho,WT-3_phospho	MS-GF+
AAGAIHSGEEASDIDDVM[+16]YDHQ[+1]QGDPAYPFR	Annotated Proteins	MDV031	0.0005	1	4	WT-1_phospho	MS-GF+
GS[+80]PPLLHQEADEFLRK	Annotated Proteins	MDV031	0.0023	1	3	WT-1_phospho	MS-GF+
AAGAIHSGEEAS[+80]DIDDVMYDHQQGDPAYPFR	Annotated Proteins	MDV031	0.0015	2	+3,+4	WT-1_phospho	MS-GF+
APPAPLLIPLSRS[+80]QAEGR	Annotated Proteins	MDV031	0.0017	1	3	WT-1_phospho	MS-GF+
AY[+80]STGTTDNPETHLAQYLIR	Annotated Proteins	MDV031	0.0006	3	3	WT-1_phospho,WT-2_phospho,WT-3_phospho	MS-GF+
TFDGALHHGLLM[+16]MAYPCNDETVAAGTYFYPVPVNALFACHDHLAAVR	Annotated Proteins	MDV031	0	2	6	WT-2	Byonic,MS-GF+
TILPPLLWDCDPLIYQ[+1]AEGMR	Annotated Proteins	MDV031	0.0001	1	2	WT-2	MS-GF+
TVPFLGTLM[+16]PNLPSGLEHGQM[+16]SICEFIPTPVSADLEYFR	Annotated Proteins	MDV031	0.0002	1	4	WT-2	MS-GF+
LVIQCIR	Annotated Proteins	MDV031	0.0007	3	2	WT-1,WT-2,WT-3	Byonic,MS-GF+
NFGLLMR	Annotated Proteins	MDV031	0.0007	1	2	WT-2	MS-GF+
TFDGALHHGLLMMAYPCN[+1]DETVAAGTYFYPVPVNALFACHDHLAAVR	Annotated Proteins	MDV031	0.0001	2	+5,+6	WT-2	MS-GF+
TVPFLGTLM[+16]PN[+1]LPSGLEHGQMSICEFIPTPVSADLEYFR	Annotated Proteins	MDV031	0.0009	1	4	WT-2	MS-GF+
NLVPNTFNVMLHN[+1]AR	Annotated Proteins	MDV031	0.0001	3	3	WT-1,WT-2,WT-3	Byonic,MS-GF+
TVPFLGTLM[+16]PNLPSGLEHGQ[+1]MSICEFIPTPVSADLEYFR	Annotated Proteins	MDV031	0.0001	2	+3,+4	WT-2,WT-3	MS-GF+
QFSSDDNGRYAAQ[+1]FDLLLGTYCNTLSLIR	Annotated Proteins	MDV031	0.0001	1	3	WT-2	MS-GF+
LYN[+1]GVYNLS[+80]GASPLFSPTYK	Annotated Proteins	MDV031	0.0005	1	2	WT-2_phospho	MS-GF+
NAITDMGNTVQ[+1]S[+80]LHLTRGSPPLLHQEADEFLR	Annotated Proteins	MDV031	0.0014	1	4	WT-2_phospho	MS-GF+
AAGAIHSGEEASDIDDVM[+16]YDHQQ[+1]GDPAYPFR	Annotated Proteins	MDV031	0.0005	1	4	WT-2_phospho	MS-GF+
AYS[+80]TGTTDNPETHLAQYLIR	Annotated Proteins	MDV031	0.0005	1	3	WT-2_phospho	MS-GF+
FDNIYATSQ[+1]SVIIPDLQPDEEPPLGPEDPRHPLN[+1]GR	Annotated Proteins	MDV031	0.0041	1	4	WT-2_phospho	MS-GF+
TVPFLGTLM[+16]PN[+1]LPSGLEHGQM[+16]SICEFIPTPVSADLEYFR	Annotated Proteins	MDV031	0.003	1	4	WT-3	MS-GF+
TVPFLGTLMPNLPSGLEHGQ[+1]MSICEFIPTPVSADLEYFR	Annotated Proteins	MDV031	0.0001	2	+3,+4	WT-3	MS-GF+
LYNGVYNLSGASPLFSPTYK	Annotated Proteins	MDV031	0.0001	2	2	WT-2,WT-3	Byonic,MS-GF+
TVPFLGTLMPN[+1]LPSGLEHGQ[+1]M[+16]SICEFIPTPVSADLEYFR	Annotated Proteins	MDV031	0.0012	1	4	WT-3	MS-GF+
LYNGVYN[+1]LSGAS[+80]PLFSPTYK	Annotated Proteins	MDV031	0.0004	1	3	WT-3_phospho	MS-GF+
TESFIM[+16]NK	Annotated Proteins	MDV031	0.0032	2		WT-3	Byonic
LIFLESM[+16]ER	Annotated Proteins	MDV031	0.0007	1		WT-1	Byonic
[+42]AGCHCPPAGDCPPVAPCTFSTPFNIGATLAPTGR, [T+80]	Annotated Proteins	MDV031	0	7		WT-2_phospho,WT-3_phospho	Byonic
TFDGALHHGLLMMAYPCNDETVAAGTYFYPVPVNALFACHDHLAAVR	Annotated Proteins	MDV031	0	9		WT-2	Byonic
APPAPLLIPLS[+80]R	Annotated Proteins	MDV031	0.0003	3		WT-2_phospho,WT-3_phospho	Byonic
TNANRDT[+80]IISFLTK	Annotated Proteins	MDV031	0.0025	1		WT-1_phospho	Byonic
IFPPREIYFYNK	Annotated Proteins	MDV031	0.0069	5		WT-1,WT-2,WT-3	Byonic
GRLVDGVLVTTTMVR	Annotated Proteins	MDV031	0	5		WT-1	Byonic
APDLMYMR, [M+16]	Annotated Proteins	MDV031	0.0007	8		WT-2,WT-3	Byonic
ATNNPWASQR	Annotated Proteins	MDV031	0	9		WT-1,WT-2,WT-3	Byonic
NYTVQTDPLYGQSHEELNHVLIDR, [N/Q+1]	Annotated Proteins	MDV031	0	19		WT-1,WT-2,WT-3	Byonic
LYNGVYNLSGAS[+80]PLFSPTYK, [N+1]	Annotated Proteins	MDV031	0	7		WT-1_phospho,WT-2_phospho,WT-3_phospho	Byonic
IYYYVMVPSFSR	Annotated Proteins	MDV031	0.0003	3		WT-1,WT-2,WT-3	Byonic
IYYYVM[+16]VPSFSR	Annotated Proteins	MDV031	0.0004	3		WT-1,WT-2,WT-3	Byonic
TVPFLGTLM[+16]PN[+1]LPSGLEHGQ[+1]MSICEFIPTPVSADLEYFR	Annotated Proteins	MDV031	0.0033	1		WT-2	Byonic
TVPFLGTLMPNLPSGLEHGQMSICEFIPTPVSADLEYFR, [M+16]	Annotated Proteins	MDV031	0	7		WT-1,WT-2,WT-3	Byonic
NMDDIAR	Annotated Proteins	MDV031	0.0007	5		WT-3	Byonic
NAITDMGNTVQSLHLTRGSPPLLHQEADEFLR, [T+80]	Annotated Proteins	MDV031	0.0003	2		WT-2_phospho	Byonic
EGTVQ[+1]FEIQQPM[+16]IAR	Annotated Proteins	MDV031	0.0026	1		WT-2	Byonic
S[+80]YWDNCK	Annotated Proteins	MDV031	0.0032	22		WT-1,WT-2,WT-3	Byonic
SYWDNCK	Annotated Proteins	MDV031	0.0024	1		WT-3	Byonic
DLYLNVGSENNYAVRPWLELQDADFQR	Annotated Proteins	MDV031	0	2		WT-2_phospho	Byonic
AYST[+80]GTTDN[+1]PETHLAQYLIR	Annotated Proteins	MDV031	0.0003	1		WT-2_phospho	Byonic
MVNCTHQTISMPR, [M+16]	Annotated Proteins	MDV031	0.0001	9		WT-1,WT-2	Byonic
QFFENIGEFLRDPPR	Annotated Proteins	MDV031	0.0001	4		WT-2	Byonic
QFSSDDNGRYAAQFDLLLGTYCNTLSLIR, [Q/N+1]	Annotated Proteins	MDV031	0.0006	3		WT-1,WT-2	Byonic
TVRTESFIMNK	Annotated Proteins	MDV031	0.0061	4		WT-2,WT-3	Byonic
LLSTIEM[+16]SSHR, [T/S+80]	Annotated Proteins	MDV031	0.0033	2		WT-2_phospho	Byonic
AYSTGTTDNPETHLAQYLIR, [T/S+80]	Annotated Proteins	MDV031	0	4		WT-1_phospho,WT-2_phospho	Byonic
VCNCN[+1]IPLPLCNSDFR	Annotated Proteins	MDV031	0.0018	1		WT-3	Byonic
FFTPAEVCCK	Annotated Proteins	MDV031	0	12		WT-1,WT-2,WT-3	Byonic
AIQQLAR	Annotated Proteins	MDV031	0.0003	9		WT-1,WT-3	Byonic
MVN[+1]CTHQTISMPR	Annotated Proteins	MDV031	0	2		WT-1,WT-3	Byonic
DRDLYLNVGSENNYAVRPWLELQDADFQR, [N+1]	Annotated Proteins	MDV031	0.0002	3		WT-2_phospho	Byonic
LYNGVYNLSGASPLFSPTYK, [N+1]	Annotated Proteins	MDV031	0	18		WT-1,WT-2,WT-3	Byonic
VPVTYGEMIISGTNLVTAVVMGK, [M+16]	Annotated Proteins	MDV031	0	23		WT-1,WT-1_phospho,WT-2,WT-2_phospho,WT-3	Byonic
LALILDGLYK	Annotated Proteins	MDV033	0	3	2	WT-1,WT-2,WT-3	Byonic,Comet,MS-GF+
VPSPSAFADATTLLDVAETSAPK	Annotated Proteins	MDV033	0	7	+3,+2	WT-1,WT-2,WT-3	Byonic,Comet,MS-GF+
SLSDLVEGLFDGIPTPR	Annotated Proteins	MDV033	0	7	+2,+3	WT-1,WT-2,WT-3	Byonic,Comet,MS-GF+
FSSFVQIK	Annotated Proteins	MDV033	0.0002	3	2	WT-1,WT-2	Byonic,Comet,MS-GF+
RVDVIVTAK	Annotated Proteins	MDV033	0.0006	3	2	WT-1,WT-2,WT-3	Byonic,Comet
ELCGLLCLETYDPDIAK	Annotated Proteins	MDV033	0	4	2	WT-1,WT-2	Byonic,Comet,MS-GF+
DIDPIDVALR	Annotated Proteins	MDV033	0.0001	3	2	WT-1,WT-3	Byonic,Comet,MS-GF+
YMQCIISLIDTR	Annotated Proteins	MDV033	0.0007	1	2	WT-2,WT-3	Byonic,MS-GF+
DAFVLTCAR	Annotated Proteins	MDV033	0.0049	1		WT-1	Byonic
FSS[+80]FVQIK	Annotated Proteins	MDV033	0.0036	4		WT-1_phospho,WT-2_phospho,WT-3_phospho	Byonic
TIHIPEFPIITDIYSDLVY[+80]ECSR	Annotated Proteins	MDV033	0.0025	2		WT-1_phospho	Byonic
TIHIPEFPIITDIYSDLVYECSR	Annotated Proteins	MDV033	0.0033	3		WT-2	Byonic
TPTNTLPSLLSLLGITDLPSLR	Annotated Proteins	MDV034	0.0001	1	3	WT-1	Comet,MS-GF+
FILTSELTGTYVK	Annotated Proteins	MDV034	0	4	2	WT-1,WT-3	Byonic,Comet,MS-GF+
LYAMSDVILHPVIEK	Annotated Proteins	MDV034	0	3	3	WT-1,WT-2,WT-3	Byonic,Comet,MS-GF+
MDISEHHHR	Annotated Proteins	MDV034	0.0003	3	3	WT-1,WT-3	Byonic,Comet
NSPVHILDVYTPCVTALR	Annotated Proteins	MDV034	0	4	3	WT-1,WT-2,WT-3	Byonic,Comet,MS-GF+
PIDVVNPEHR	Annotated Proteins	MDV034	0.0001	3	3	WT-2	Byonic,Comet
NVQIPSDR	Annotated Proteins	MDV034	0.0001	4	2	WT-1,WT-2,WT-3	Byonic,Comet,MS-GF+
PYEPVDK	Annotated Proteins	MDV034	0.0004	2	2	WT-1,WT-2	Byonic,MS-GF+
DDAQPTGTNPPTELK	Annotated Proteins	MDV034	0.0031	1		WT-3	Byonic
AELVITK	Annotated Proteins	MDV034	0.0012	1		WT-3	Byonic
LDDKDDAQPTGTNPPTELK	Annotated Proteins	MDV034	0.0004	1		WT-1	Byonic
IGITFASITISMK	Annotated Proteins	MDV034	0.0031	2		WT-3	Byonic
GEFSLFQSSMIVTALQSK	Annotated Proteins	MDV036	0	24	+2,+3	WT-1,WT-2,WT-2_phospho,WT-3	Byonic,Comet,MS-GF+
RGEFSLFQSSMIVTALQSK	Annotated Proteins	MDV036	0	15	3	WT-1,WT-1_phospho,WT-2,WT-2_phospho,WT-3,WT-3_phospho	Byonic,Comet,MS-GF+
FADPYLVFHER	Annotated Proteins	MDV036	0	18	+2,+3	WT-1,WT-2,WT-3	Byonic,Comet,MS-GF+
TSMLNEIPTHSLMGVPVLK	Annotated Proteins	MDV036	0	8	3	WT-1,WT-2,WT-3	Byonic,Comet,MS-GF+
GNPSLILILDRHPISATVCFPIAR	Annotated Proteins	MDV036	0	13	+3,+4	WT-1,WT-2,WT-3	Byonic,Comet,MS-GF+
TSMLNEIPTHSLM[+16]GVPVLK	Annotated Proteins	MDV036	0	4	3	WT-1,WT-2	Byonic,Comet,MS-GF+
TDLLM[+16]LR	Annotated Proteins	MDV036	0.0003	5	2	WT-1,WT-2,WT-3	Byonic,Comet,MS-GF+
TDLLMLR	Annotated Proteins	MDV036	0.0002	6	2	WT-1,WT-2,WT-3	Byonic,Comet,MS-GF+
VSLHHTLLAIFK	Annotated Proteins	MDV036	0	13	3	WT-1,WT-2,WT-3	Byonic,Comet,MS-GF+
GNPSLILILDR	Annotated Proteins	MDV036	0	4	2	WT-1,WT-3	Byonic,Comet,MS-GF+
FNITGLSTTK	Annotated Proteins	MDV036	0	13	2	WT-1,WT-2,WT-3	Byonic,Comet,MS-GF+
YYFTDLVTTVNDTCDR	Annotated Proteins	MDV036	0	15	+2,+3	WT-1,WT-1_phospho,WT-2,WT-2_phospho,WT-3,WT-3_phospho	Byonic,Comet,MS-GF+
[+42]SEPQSWSVMASQMTSAQLIR	Annotated Proteins	MDV036	0	15	+2,+3	WT-1,WT-2,WT-3	Byonic,Comet,MS-GF+
YYFTDLVTTVNDTCDRR	Annotated Proteins	MDV036	0.0001	13	3	WT-1,WT-1_phospho,WT-2,WT-2_phospho,WT-3,WT-3_phospho	Byonic,Comet,MS-GF+
VYLDGSMGIGK	Annotated Proteins	MDV036	0	17	2	WT-1,WT-2,WT-3	Byonic,Comet,MS-GF+
ALNAVYSCLVDTIMYAN[+1]HICPYSK	Annotated Proteins	MDV036	0.0001	3	3	WT-1,WT-2,WT-2_phospho	Comet,MS-GF+
LPQEPPGCNLVIVDLHDEK	Annotated Proteins	MDV036	0	16	3	WT-1,WT-2	Byonic,Comet
HLTGDCSLEMLISMIIR	Annotated Proteins	MDV036	0.0004	3	3	WT-3	Byonic,Comet
HPISATVCFPIAR	Annotated Proteins	MDV036	0	3	+2,+3	WT-2,WT-3	Byonic,Comet,MS-GF+
ALNAVYSCLVDTIMYANHICPYSK	Annotated Proteins	MDV036	0	10	3	WT-1,WT-2,WT-2_phospho	Byonic,MS-GF+
VFEPM[+16]K	Annotated Proteins	MDV036	0.001	1	2	WT-1	MS-GF+
VFEPMK	Annotated Proteins	MDV036	0.0007	8	2	WT-1,WT-2,WT-3	Byonic,MS-GF+
LPQ[+1]EPPGCNLVIVDLHDEK	Annotated Proteins	MDV036	0.0002	1	3	WT-2	MS-GF+
GN[+1]PSLILILDRHPISATVCFPIAR	Annotated Proteins	MDV036	0.0053	1	3	WT-2	MS-GF+
NINVER	Annotated Proteins	MDV036	0.0048	1		WT-1	Byonic
ALNAVYSCLVDTIM[+16]YANHICPYSK	Annotated Proteins	MDV036	0.0005	2		WT-2_phospho	Byonic
ALNAVYSCLVDTIMYANHICPYSK, [N+1]	Annotated Proteins	MDV036	0	10		WT-2,WT-2_phospho	Byonic
YYFTDLVTTVN[+1]DTCDR	Annotated Proteins	MDV036	0.0016	1		WT-2	Byonic
VYLDGSM[+16]GIGK	Annotated Proteins	MDV036	0.0018	3		WT-1	Byonic
EDVNITSAR	Annotated Proteins	MDV037	0.0001	5	2	WT-1,WT-2,WT-3	Byonic,Comet,MS-GF+
NLMFLFQR	Annotated Proteins	MDV037	0.0001	3	2	WT-1,WT-2,WT-3	Byonic,Comet,MS-GF+
LLWNTNIYSAR	Annotated Proteins	MDV037	0.0001	2	2	WT-1,WT-2	Byonic,Comet,MS-GF+
[+42]ANFIWDAR	Annotated Proteins	MDV037	0.0002	3	2	WT-1,WT-2,WT-3	Comet,MS-GF+
AQPLFLMEDQPLLR	Annotated Proteins	MDV037	0	4	2	WT-1,WT-2,WT-3	Byonic,Comet,MS-GF+
NIFQLGAFVPGIVPDLTVGASVDTPGDIIK	Annotated Proteins	MDV037	0.0001	2	3	WT-1,WT-3	Comet,MS-GF+
GDVIPEIDAEQGIR	Annotated Proteins	MDV037	0	6	2	WT-1,WT-2,WT-3	Byonic,Comet,MS-GF+
QLAIITAR	Annotated Proteins	MDV037	0.0002	6	2	WT-1,WT-2,WT-3	Byonic,Comet,MS-GF+
NVVNSGVVFGTWYR	Annotated Proteins	MDV037	0.0001	2	2	WT-1,WT-2	Byonic,Comet,MS-GF+
STIDTITALLLLHR	Annotated Proteins	MDV037	0	1	3	WT-1	Byonic,Comet,MS-GF+
YDSNLSVDLLNLVYANR	Annotated Proteins	MDV037	0	2	+2,+3	WT-2	Byonic,Comet,MS-GF+
LISLELENR	Annotated Proteins	MDV037	0.0003	4	2	WT-2,WT-3	Byonic,Comet,MS-GF+
TGTNISHPTNFMSAIESVPTYLEHLSTR	Annotated Proteins	MDV037	0.0001	1	4	WT-2	Comet,MS-GF+
YGFDWAR	Annotated Proteins	MDV037	0.0001	7	2	WT-1,WT-2,WT-3	Byonic,Comet,MS-GF+
GALHDHSILR	Annotated Proteins	MDV037	0.0009	2	3	WT-2,WT-3	Comet
NFIAPPWPIEFWK	Annotated Proteins	MDV037	0	8	2	WT-1,WT-2,WT-3	Byonic,Comet,MS-GF+
DTFDSPCGK	Annotated Proteins	MDV037	0.0002	5	2	WT-1,WT-2,WT-3	Byonic,Comet,MS-GF+
GDVIPEIDAEQGIRNDEVNR	Annotated Proteins	MDV037	0.0003	2	3	WT-2,WT-2_phospho	Byonic,MS-GF+
TGTNISHPTN[+1]FMSAIESVPTYLEHLSTR	Annotated Proteins	MDV037	0.0083	1	4	WT-2	MS-GF+
VLPPGAGS[+80]LPR	Annotated Proteins	MDV037	0.0003	2	2	WT-1_phospho,WT-2_phospho	Byonic,MS-GF+
VVDVSLGK	Annotated Proteins	MDV037	0.0001	8	2	WT-1,WT-2,WT-3	Byonic,MS-GF+
AAAALLGR	Annotated Proteins	MDV037	0.0003	7		WT-1,WT-2,WT-3	Byonic
VVDVS[+80]LGK	Annotated Proteins	MDV037	0.0003	2		WT-2_phospho	Byonic
GALHDHS[+80]ILR	Annotated Proteins	MDV037	0.0003	2		WT-1_phospho,WT-2_phospho	Byonic
NLM[+16]FLFQR	Annotated Proteins	MDV037	0.0054	1		WT-1	Byonic
LRPIEEK	Annotated Proteins	MDV037	0.0004	1		WT-1	Byonic
SDGRNLMFLFQ[+1]R	Annotated Proteins	MDV037	0.0041	5		WT-1,WT-2,WT-3	Byonic
TLQNALVADK	Annotated Proteins	MDV037	0.0041	3		WT-2	Byonic
VLPPGAGS[+80]LPRGDVIPEIDAEQGIR	Annotated Proteins	MDV037	0.0003	1		WT-1_phospho	Byonic
DTFDS[+80]PCGK	Annotated Proteins	MDV037	0.0039	2		WT-2_phospho,WT-3_phospho	Byonic
NDPLLR	Annotated Proteins	MDV037	0.0017	3		WT-1,WT-2	Byonic
INCPVMVR	Annotated Proteins	MDV038	0.0001	3	2	WT-1,WT-2,WT-3	Byonic,Comet,MS-GF+
DCTVGAVLALIDDEHGLFFLGK	Annotated Proteins	MDV038	0	5	3	WT-1,WT-2	Byonic,Comet,MS-GF+
RIGTIVTYDLTPEEAIEPFRK	Annotated Proteins	MDV038	0	5	4	WT-1,WT-3	Byonic,Comet,MS-GF+
IGTIVTYDLTPEEAIEPFRK	Annotated Proteins	MDV038	0	6	3	WT-1,WT-2	Byonic,Comet,MS-GF+
TLETAASQEIFSELDNLKPDDK	Annotated Proteins	MDV038	0	16	3	WT-1,WT-2,WT-2_phospho,WT-3	Byonic,Comet,MS-GF+
LLGEMVWYPSK	Annotated Proteins	MDV038	0.0001	3	2	WT-1,WT-2	Byonic,Comet,MS-GF+
WQIISER	Annotated Proteins	MDV038	0.0003	4	2	WT-1,WT-2,WT-3	Byonic,Comet,MS-GF+
ALLGTAVNNMLLR	Annotated Proteins	MDV038	0.0001	3	2	WT-2,WT-3	Byonic,Comet,MS-GF+
DRWQIISER	Annotated Proteins	MDV038	0.0004	3	3	WT-1,WT-2	Byonic,MS-GF+
AAIPT[+80]PAPLPINIDHR	Annotated Proteins	MDV038	0.0012	1		WT-1_phospho	Byonic
ATLLSQGK	Annotated Proteins	MDV038	0.0016	1		WT-1	Byonic
WQ[+1]IISER	Annotated Proteins	MDV038	0.0044	1		WT-2_phospho	Byonic
AAIPTPAPLPINIDHR	Annotated Proteins	MDV038	0	7	3	WT-1,WT-2,WT-3	Byonic,Comet,MS-GF+
SYNQLVSR	Annotated Proteins	MDV038;MDV039	0.0003	4	2	WT-1,WT-3	Byonic,Comet,MS-GF+
LTALLECMTK	Annotated Proteins	MDV038;MDV039	0.0007	2	2	WT-1,WT-2	Byonic,Comet,MS-GF+
NVPITATISQER	Annotated Proteins	MDV038;MDV039	0	7	2	WT-1,WT-2,WT-3	Byonic,Comet,MS-GF+
SNFSPPQASSMK	Annotated Proteins	MDV038;MDV039	0.0002	2	2	WT-1,WT-3	Comet,MS-GF+
DTMNASAVAGIHR	Annotated Proteins	MDV038;MDV039	0.0001	6	+3,+2	WT-1,WT-3	Byonic,Comet,MS-GF+
SIESDLYYPGEFRR	Annotated Proteins	MDV038;MDV039	0	6	3	WT-1	Byonic,Comet,MS-GF+
RPVDEEHRGDDMHTTR	Annotated Proteins	MDV038;MDV039	0	11	+3,+4,+5	WT-1,WT-2,WT-3	Byonic,Comet,MS-GF+
SNFS[+80]PPQASSM[+16]K	Annotated Proteins	MDV038;MDV039	0	70	2	WT-1_phospho,WT-2_phospho,WT-3_phospho	Byonic,Comet,MS-GF+
SIESDLYYPGEFR	Annotated Proteins	MDV038;MDV039	0	9	2	WT-1,WT-2,WT-2_phospho,WT-3	Byonic,Comet,MS-GF+
HDLSQTGPVLNSLMGAVTSLQK	Annotated Proteins	MDV038;MDV039	0	3	3	WT-1	Byonic,Comet
TSTNSTVIPVPVSDPEAGR	Annotated Proteins	MDV038;MDV039	0	10	2	WT-1,WT-2,WT-3	Byonic,Comet,MS-GF+
SNFS[+80]PPQASSMK	Annotated Proteins	MDV038;MDV039	0	23	2	WT-1_phospho,WT-2_phospho,WT-3_phospho	Byonic,Comet
NVPITATISQ[+1]ER	Annotated Proteins	MDV038;MDV039	0.0003	4	2	WT-1,WT-2,WT-3	Byonic,Comet,MS-GF+
HDLSQTGPVLN[+1]SLMGAVTSLQK	Annotated Proteins	MDV038;MDV039	0.0002	2	3	WT-1	Byonic,MS-GF+
S[+80]NFSPPQASSMK	Annotated Proteins	MDV038;MDV039	0.0004	5	2	WT-1_phospho,WT-2_phospho,WT-3_phospho	MS-GF+
SIES[+80]DLYYPGEFR	Annotated Proteins	MDV038;MDV039	0.0021	1	2	WT-1_phospho	MS-GF+
RSNFS[+80]PPQASSM[+16]K	Annotated Proteins	MDV038;MDV039	0.0015	2	3	WT-1_phospho,WT-2_phospho	MS-GF+
NVPIT[+80]ATISQER	Annotated Proteins	MDV038;MDV039	0	3	2	WT-1_phospho,WT-2_phospho	Byonic,MS-GF+
S[+80]NFSPPQASSM[+16]K	Annotated Proteins	MDV038;MDV039	0.0004	8	2	WT-1_phospho,WT-2_phospho,WT-3_phospho	MS-GF+
RPYEFDRS[+80]IESDLYYPGEFR	Annotated Proteins	MDV038;MDV039	0.0015	1	3	WT-1_phospho	MS-GF+
YEETTGGRHDLSQTGPVLNSLMGAVTSLQK	Annotated Proteins	MDV038;MDV039	0.0002	2		WT-1	Byonic
RSNFSPPQASSM[+16]K, [S+80]	Annotated Proteins	MDV038;MDV039	0.0072	3		WT-1_phospho,WT-2_phospho	Byonic
RPYEFDRSIESDLYYPGEFR, [S+80]	Annotated Proteins	MDV038;MDV039	0.0001	9		WT-1_phospho,WT-2_phospho,WT-3_phospho	Byonic
SIESDLYY[+80]PGEFR	Annotated Proteins	MDV038;MDV039	0.0046	1		WT-1	Byonic
[+42]MNTQSSRPPGDDFIWVPIK	Annotated Proteins	MDV039	0.0015	1	2	WT-2	Comet
TPVSIEEITDLIDGK	Annotated Proteins	MDV040	0	30	+2,+3	WT-1,WT-1_phospho,WT-2,WT-2_phospho,WT-3,WT-3_phospho	Byonic,Comet,MS-GF+
EILPLSVYTK	Annotated Proteins	MDV040	0.0001	5	2	WT-1,WT-2,WT-3	Byonic,Comet,MS-GF+
TGTSVNCIVEEMDAR	Annotated Proteins	MDV040	0	9	+2,+3	WT-1,WT-2,WT-2_phospho,WT-3	Byonic,Comet,MS-GF+
TGTSVNCIVEEM[+16]DAR	Annotated Proteins	MDV040	0	3	2	WT-1,WT-2	Byonic,Comet,MS-GF+
NIIQTTTWTGTTYR	Annotated Proteins	MDV040	0	20	+2,+3	WT-1,WT-1_phospho,WT-2,WT-2_phospho,WT-3,WT-3_phospho	Byonic,Comet,MS-GF+
YFLFGSGYALFENYNFVK	Annotated Proteins	MDV040	0	10	+2,+3	WT-1,WT-2,WT-3	Byonic,Comet,MS-GF+
VITSTNTCYSR	Annotated Proteins	MDV040	0	10	2	WT-1,WT-2,WT-3	Byonic,Comet,MS-GF+
ELHGEESDDLER	Annotated Proteins	MDV040	0	24	+2,+3	WT-1,WT-2,WT-2_phospho,WT-3,WT-3_phospho	Byonic,Comet,MS-GF+
M[+16]LGDVAAVSSCTAIDAESVTLQNSMR	Annotated Proteins	MDV040	0.0001	3	3	WT-1,WT-1_phospho,WT-2_phospho,WT-3	Comet,MS-GF+
EVTEMLR	Annotated Proteins	MDV040	0.0005	5	2	WT-1,WT-2,WT-3	Byonic,Comet
ITLDDTTAIK	Annotated Proteins	MDV040	0.0001	13	2	WT-1,WT-2,WT-3	Byonic,Comet,MS-GF+
ELVLWHEGIK	Annotated Proteins	MDV040	0	12	+2,+3	WT-1,WT-2,WT-3	Byonic,Comet,MS-GF+
NN[+1]VYVEAFDRDAGEK	Annotated Proteins	MDV040	0.0002	5	+2,+3	WT-1,WT-2_phospho,WT-3	Comet,MS-GF+
ALYPMTTEVLK	Annotated Proteins	MDV040	0	11	2	WT-1,WT-2,WT-3	Byonic,Comet,MS-GF+
EELRDVGVLDYAEVAR	Annotated Proteins	MDV040	0	28	+2,+3	WT-1,WT-1_phospho,WT-2,WT-2_phospho,WT-3,WT-3_phospho	Byonic,Comet,MS-GF+
ATEWGEGIAILFK	Annotated Proteins	MDV040	0	21	+2,+3	WT-1,WT-1_phospho,WT-2,WT-2_phospho,WT-3,WT-3_phospho	Byonic,Comet,MS-GF+
RNFLITSHFTVGWDWAPK	Annotated Proteins	MDV040	0	9	+3,+4	WT-1,WT-2,WT-3	Byonic,Comet,MS-GF+
NNVYVEAFDRDAGEK	Annotated Proteins	MDV040	0	27	+3,+2	WT-1,WT-1_phospho,WT-2,WT-2_phospho,WT-3	Byonic,Comet,MS-GF+
RGTTAVLSDHLAK	Annotated Proteins	MDV040	0	9	3	WT-1,WT-2,WT-3	Byonic,Comet,MS-GF+
QLDSYFSMDLDK	Annotated Proteins	MDV040	0	6	2	WT-1,WT-2,WT-2_phospho,WT-3	Byonic,Comet,MS-GF+
REAEAAIEQIFR	Annotated Proteins	MDV040	0	3	2	WT-1,WT-2_phospho,WT-3	Byonic,Comet,MS-GF+
EAEAAIEQIFR	Annotated Proteins	MDV040	0	17	2	WT-1,WT-2,WT-2_phospho,WT-3	Byonic,Comet,MS-GF+
NQLHELK	Annotated Proteins	MDV040	0.0005	8	2	WT-1,WT-3	Byonic,Comet,MS-GF+
INPSATASATLGR	Annotated Proteins	MDV040	0	8	2	WT-1,WT-2,WT-3	Byonic,Comet,MS-GF+
SVFPYSYFAM[+16]ANGDIANISPFYGLSPPEAAAEPMGYPQDNFK	Annotated Proteins	MDV040	0.0042	1		WT-2	Byonic
YTDRTPVSIEEITDLIDGK	Annotated Proteins	MDV040	0	25	+2,+3	WT-1,WT-1_phospho,WT-2,WT-2_phospho,WT-3	Byonic,Comet,MS-GF+
NNVYVEAFDR	Annotated Proteins	MDV040	0	11	2	WT-1,WT-2,WT-3	Byonic,Comet,MS-GF+
EVVSSVQLSEEESTFYLCPPPVGSTVIR	Annotated Proteins	MDV040	0	24	3	WT-1,WT-1_phospho,WT-2,WT-2_phospho,WT-3,WT-3_phospho	Byonic,Comet,MS-GF+
ELHGEESDDLERT[+80]SIDER	Annotated Proteins	MDV040	0.004	1	3	WT-1_phospho	Comet
ELHGEES[+80]DDLERTSIDER	Annotated Proteins	MDV040	0.0004	3	3	WT-1_phospho,WT-3_phospho	Comet,MS-GF+
LPTTYS[+80]DSEDDAV	Annotated Proteins	MDV040	0.0053	1	2	WT-2_phospho	Comet
LPTTYSDSEDDAV	Annotated Proteins	MDV040	0.0001	2	2	WT-2,WT-3	Byonic,Comet
YMALVSAEERHEK	Annotated Proteins	MDV040	0	6	3	WT-2,WT-3	Byonic,Comet,MS-GF+
IILGQCIK	Annotated Proteins	MDV040	0.0001	24	2	WT-1,WT-2,WT-2_phospho,WT-3	Byonic,Comet,MS-GF+
MLGDVAAVSSCTAIDAESVTLQNSM[+16]R	Annotated Proteins	MDV040	0.0004	3	3	WT-2,WT-2_phospho,WT-3	Comet
GT[+80]TAVLSDHLAK	Annotated Proteins	MDV040	0.0006	2	2	WT-2_phospho,WT-3_phospho	Comet,MS-GF+
RGT[+80]TAVLSDHLAK	Annotated Proteins	MDV040	0.0024	2	3	WT-2_phospho,WT-3_phospho	Comet,MS-GF+
DVGVLDYAEVAR	Annotated Proteins	MDV040	0.0022	1	2	WT-1,WT-2_phospho	Byonic,Comet,MS-GF+
LPTTYSDS[+80]EDDAV	Annotated Proteins	MDV040	0.002	2	2	WT-2_phospho,WT-3_phospho	Comet
MLGDVAAVSSCTAIDAESVTLQNSMR	Annotated Proteins	MDV040	0.0004	2	3	WT-2_phospho,WT-3_phospho	Comet,MS-GF+
FNTPESR	Annotated Proteins	MDV040	0.0003	4	2	WT-1,WT-2,WT-3	Byonic,Comet,MS-GF+
EVVSSVQ[+1]LSEEESTFYLCPPPVGSTVIR	Annotated Proteins	MDV040	0.0003	2	3	WT-1,WT-3	Byonic,Comet
NN[+1]VYVEAFDR	Annotated Proteins	MDV040	0.0001	2	2	WT-2,WT-3	Byonic,Comet,MS-GF+
GTT[+80]AVLSDHLAK	Annotated Proteins	MDV040	0.0004	3	+2,+3	WT-3_phospho	Comet,MS-GF+
FYDINK	Annotated Proteins	MDV040	0.0003	14	+2,+1	WT-1,WT-2,WT-3	Byonic,MS-GF+
GTTAVLSDHLAK	Annotated Proteins	MDV040	0.0026	2	3	WT-1,WT-2,WT-3	Byonic,MS-GF+
N[+1]NVYVEAFDRDAGEK	Annotated Proteins	MDV040	0.0001	2	2	WT-1,WT-3	MS-GF+
VITSTNTCYSRPLVLFSYGENQGNIQGQLGENNELLPTLEAVEPCSANHRR	Annotated Proteins	MDV040	0.0001	1	5	WT-1	MS-GF+
ELHGEESDDLERTS[+80]IDER	Annotated Proteins	MDV040	0.0011	2	3	WT-1_phospho,WT-2_phospho	MS-GF+
ENISPYK	Annotated Proteins	MDV040	0.0001	15	1	WT-1,WT-2,WT-3	Byonic,MS-GF+
TGTSVN[+1]CIVEEMDAR	Annotated Proteins	MDV040	0.0001	1	2	WT-2	MS-GF+
ELHGEES[+80]DDLERTS[+80]IDER	Annotated Proteins	MDV040	0.0076	1	3	WT-2_phospho	MS-GF+
YM[+16]ALVSAEER	Annotated Proteins	MDV040	0.0007	1	2	WT-3	Byonic,MS-GF+
RRGT[+80]TAVLSDHLAK	Annotated Proteins	MDV040	0.0004	1	4	WT-3_phospho	MS-GF+
ELHGEES[+80]DDLER	Annotated Proteins	MDV040	0	18	2	WT-1_phospho,WT-2_phospho,WT-3_phospho	Byonic,MS-GF+
ELHGEESDDLERTSIDER, [S/T+80]	Annotated Proteins	MDV040	0	54		WT-1_phospho,WT-2_phospho,WT-3_phospho	Byonic
ELHGEES[+80]DDLERTSIDER, [T/S+80]	Annotated Proteins	MDV040	0	4		WT-1_phospho,WT-2_phospho	Byonic
NNVYVEAFDRDAGEK, [N+1]	Annotated Proteins	MDV040	0	13		WT-1,WT-2_phospho,WT-3	Byonic
NIIQT[+80]TTWTGTTYR	Annotated Proteins	MDV040	0.0018	1		WT-1_phospho	Byonic
RGTTAVLSDHLAK, [T/S+80]	Annotated Proteins	MDV040	0	11		WT-1_phospho,WT-2_phospho,WT-3_phospho	Byonic
IATAWCELQNR	Annotated Proteins	MDV040	0	11		WT-1,WT-3	Byonic
GTTAVLSDHLAK, [T/S+80]	Annotated Proteins	MDV040	0	31		WT-1_phospho,WT-2_phospho,WT-3_phospho	Byonic
LPTTYSDSEDDAV, [S/T+80]	Annotated Proteins	MDV040	0	22		WT-1_phospho,WT-2_phospho,WT-3_phospho	Byonic
ALYPM[+16]TTEVLK	Annotated Proteins	MDV040	0.0005	8		WT-1,WT-2,WT-3	Byonic
SVFPYSYFAMANGDIANISPFYGLSPPEAAAEPMGYPQDNFK	Annotated Proteins	MDV040	0.0086	1		WT-2	Byonic
ELHGEESDDLERTSIDERK, [T/S+80]	Annotated Proteins	MDV040	0	19		WT-1_phospho,WT-2_phospho,WT-3_phospho	Byonic
MLGDVAAVSSCTAIDAESVTLQNSMR, [M+16]	Annotated Proteins	MDV040	0.0003	12		WT-1,WT-2,WT-2_phospho,WT-3	Byonic
PLVLFSYGENQGNIQGQLGENNELLPTLEAVEPCSANHR	Annotated Proteins	MDV040	0.0016	2		WT-2	Byonic
LEPPRK	Annotated Proteins	MDV040	0.0023	4		WT-2,WT-3	Byonic
EVTEM[+16]LR	Annotated Proteins	MDV040	0.0026	1		WT-3	Byonic
RRGTTAVLSDHLAK, [T+80]	Annotated Proteins	MDV040	0.0006	5		WT-3_phospho	Byonic
RNQLHELK	Annotated Proteins	MDV040	0.0093	1		WT-3	Byonic
ELHGEES[+80]DDLERT[+80]SIDERK	Annotated Proteins	MDV040	0	15		WT-1_phospho,WT-2_phospho,WT-3_phospho	Byonic
NSDDAFDAHR	Annotated Proteins	MDV041	0.0001	4	+2,+3	WT-1,WT-2	Byonic,Comet,MS-GF+
GNTVESFADNLEALVSK	Annotated Proteins	MDV041	0	8	2	WT-1,WT-2,WT-3	Byonic,Comet,MS-GF+
RLLYPDEAAHDALK	Annotated Proteins	MDV041	0	3	3	WT-1,WT-3	Byonic,Comet,MS-GF+
AAAPDDIIEALIK	Annotated Proteins	MDV041	0	11	2	WT-1,WT-2,WT-3	Byonic,Comet,MS-GF+
VFAQEIEHMNAADR	Annotated Proteins	MDV041	0.0001	2	3	WT-1,WT-3	Byonic,Comet,MS-GF+
NCCANIIDNR	Annotated Proteins	MDV041	0.0001	3	2	WT-1,WT-2	Byonic,Comet,MS-GF+
VSSHCIGNDIQCQDGDGTCGER	Annotated Proteins	MDV041	0	8	3	WT-1,WT-2,WT-2_phospho,WT-3	Byonic,Comet,MS-GF+
FLHDVENVLK	Annotated Proteins	MDV041	0	4	3	WT-1,WT-2	Byonic,Comet,MS-GF+
LLYPDEAAHDALK	Annotated Proteins	MDV041	0	4	3	WT-1,WT-2,WT-3	Byonic,Comet,MS-GF+
LEGELLLDALCEFK	Annotated Proteins	MDV041	0	6	2	WT-1,WT-2,WT-3	Byonic,Comet,MS-GF+
GFYDFSTIDNVTAAHR	Annotated Proteins	MDV041	0.0001	2	3	WT-2,WT-3	Byonic,Comet,MS-GF+
FAQPSNTALYFSVENVGLLPHLK	Annotated Proteins	MDV041	0	4	3	WT-2,WT-3	Byonic,Comet,MS-GF+
TNDSFAMSTTSLGHDEWLEMVK	Annotated Proteins	MDV041	0	3	3	WT-2,WT-3	Byonic,Comet,MS-GF+
DGGNLRDFFR	Annotated Proteins	MDV041	0.0001	3	3	WT-1,WT-3	Byonic,Comet,MS-GF+
ICDHITK	Annotated Proteins	MDV041	0.0018	1	2	WT-1	Byonic,MS-GF+
ADTVENFMVSLDNYLLK	Annotated Proteins	MDV041	0	8	3	WT-2,WT-3	Byonic,MS-GF+
FMQTSLLK	Annotated Proteins	MDV041	0.0003	1	2	WT-2	Byonic,MS-GF+
QLNYCHLILK	Annotated Proteins	MDV041	0.0037	1		WT-2	Byonic
SMSMCGDCPYHSTVELDTYGGK	Annotated Proteins	MDV041	0.0008	1		WT-1	Byonic
RLLEAVK	Annotated Proteins	MDV041	0.0006	2		WT-3	Byonic
Q[+1]LNYCHLILK	Annotated Proteins	MDV041	0.0026	4		WT-3	Byonic
ACYDHHMSAPLLK	Annotated Proteins	MDV041	0.0026	1		WT-3	Byonic
TSIVETAVFDR	Annotated Proteins	MDV041	0.0003	3		WT-2,WT-3	Byonic
M[+16]NETGHFR	Annotated Proteins	MDV041	0.006	1		WT-1	Byonic
M[+16]DHFER	Annotated Proteins	MDV041	0.0006	3		WT-1,WT-2	Byonic
RCDPTVGVR	Annotated Proteins	MDV041	0.0014	2		WT-1,WT-2	Byonic
FFQLVN[+1]GPMFSHDR	Annotated Proteins	MDV041	0	2		WT-2,WT-3	Byonic
EGSDVSGGGYER	Annotated Proteins	MDV042	0	3	2	WT-1,WT-2	Byonic,Comet,MS-GF+
LCGGPIGYIYATPK	Annotated Proteins	MDV042	0	21	2	WT-1,WT-2,WT-3	Byonic,Comet,MS-GF+
TASLMASDATLAIENVISASVYEDPIPDVNK	Annotated Proteins	MDV042	0	12	3	WT-1,WT-2,WT-3	Byonic,Comet,MS-GF+
FFQIAAPHLSANPLVDRDGKPVSGENLSK	Annotated Proteins	MDV042	0	8	+4,+5	WT-1,WT-2,WT-3	Byonic,Comet,MS-GF+
RIPIYPLHLVLPDFNR	Annotated Proteins	MDV042	0	28	+3,+4	WT-1,WT-2,WT-3	Byonic,Comet,MS-GF+
VLELQN[+1]AGFITSK	Annotated Proteins	MDV042	0	3	2	WT-1,WT-2	Byonic,Comet,MS-GF+
FFQIAAPHLSANPLVDRDGK	Annotated Proteins	MDV042	0	13	+3,+4	WT-1,WT-2,WT-3	Byonic,Comet,MS-GF+
LAGM[+16]VEAYQRPTK	Annotated Proteins	MDV042	0.0016	4	3	WT-1,WT-3	Byonic,Comet,MS-GF+
AFYN[+1]DSLCR	Annotated Proteins	MDV042	0.0001	6	2	WT-1,WT-2,WT-3	Byonic,Comet,MS-GF+
VGFVAEQPIFSSGIK	Annotated Proteins	MDV042	0	19	2	WT-1,WT-2,WT-3	Byonic,Comet,MS-GF+
DIWCATFSSTNLVGSIMTTK	Annotated Proteins	MDV042	0	11	+2,+3	WT-1,WT-2,WT-2_phospho,WT-3	Byonic,Comet,MS-GF+
RTIIAVVQ[+1]DMALSQCSIVMQGQQVEAR	Annotated Proteins	MDV042	0.0002	1	3	WT-1	Comet
SVMQDTYR	Annotated Proteins	MDV042	0	16	2	WT-1,WT-2,WT-3	Byonic,Comet,MS-GF+
RYHTLLFPDVK	Annotated Proteins	MDV042	0	13	3	WT-1,WT-2,WT-3	Byonic,Comet,MS-GF+
FVSSAIDADMPCELCDK	Annotated Proteins	MDV042	0	8	2	WT-1,WT-2,WT-2_phospho,WT-3	Byonic,Comet,MS-GF+
VLFGGGIAGAASEATK	Annotated Proteins	MDV042	0	19	+2,+3	WT-1,WT-1_phospho,WT-2,WT-2_phospho,WT-3	Byonic,Comet,MS-GF+
IPIYPLHLVLPDFNR	Annotated Proteins	MDV042	0	15	3	WT-1,WT-2,WT-3	Byonic,Comet,MS-GF+
TIIAVVQDMALSQCSIVMQGQQVEAR	Annotated Proteins	MDV042	0	19	3	WT-1,WT-1_phospho,WT-2,WT-2_phospho,WT-3	Byonic,Comet,MS-GF+
CSVPVDELAILAAK	Annotated Proteins	MDV042	0	4	2	WT-1,WT-2,WT-3	Byonic,Comet,MS-GF+
FLFYLER	Annotated Proteins	MDV042	0.0004	9	2	WT-1,WT-2,WT-3	Byonic,Comet,MS-GF+
VFQSGNWGNIMGGR	Annotated Proteins	MDV042	0	9	2	WT-1,WT-2,WT-3	Byonic,Comet,MS-GF+
FVSSAIDADM[+16]PCELCDK	Annotated Proteins	MDV042	0	4	2	WT-1,WT-2	Byonic,Comet,MS-GF+
TITVTLEDQQICVPDPSK	Annotated Proteins	MDV042	0	18	+3,+2	WT-1,WT-1_phospho,WT-2,WT-2_phospho,WT-3,WT-3_phospho	Byonic,Comet,MS-GF+
LLHGYVLSTTAVGLR	Annotated Proteins	MDV042	0	14	+2,+3	WT-1,WT-2,WT-2_phospho,WT-3	Byonic,Comet,MS-GF+
RVPVLSVDML	Annotated Proteins	MDV042	0	5	2	WT-1,WT-2	Byonic,Comet
DPAIVLPWIERPITK	Annotated Proteins	MDV042	0	15	+2,+3	WT-1,WT-2,WT-3	Byonic,Comet,MS-GF+
LAGMVEAYQRPTK	Annotated Proteins	MDV042	0	16	+2,+3	WT-1,WT-2,WT-3	Byonic,Comet,MS-GF+
STSASQSEYSLDYLILACGFCPQLLAR	Annotated Proteins	MDV042	0	11	3	WT-1,WT-2,WT-2_phospho,WT-3	Byonic,Comet,MS-GF+
ETSTTAPSFYR	Annotated Proteins	MDV042	0	17	2	WT-1,WT-2,WT-3	Byonic,Comet,MS-GF+
GAAHLCFDENHEGTLLPADTTFTAFTPAAETTK	Annotated Proteins	MDV042	0	17	+3,+4	WT-1,WT-2,WT-2_phospho,WT-3	Byonic,Comet,MS-GF+
VLELQNAGFITSK	Annotated Proteins	MDV042	0	12	2	WT-1,WT-2,WT-2_phospho,WT-3	Byonic,Comet,MS-GF+
ALGEGAIMPK	Annotated Proteins	MDV042	0	4	2	WT-1	Byonic,Comet,MS-GF+
ACHHDLDTVK	Annotated Proteins	MDV042	0	9	2	WT-1,WT-2,WT-3	Byonic,Comet,MS-GF+
NIIESEASQLMR	Annotated Proteins	MDV042	0	18	+3,+2	WT-1,WT-2,WT-3	Byonic,Comet,MS-GF+
GAAHLCFDEN[+1]HEGTLLPADTTFTAFTPAAETTK	Annotated Proteins	MDV042	0	5	4	WT-1,WT-2,WT-2_phospho,WT-3	Byonic,Comet,MS-GF+
MVLSEESAAPHAAVYMLALK	Annotated Proteins	MDV042	0	5	3	WT-1,WT-3	Byonic,Comet,MS-GF+
M[+16]VLSEESAAPHAAVYMLALK	Annotated Proteins	MDV042	0	3	3	WT-1,WT-2,WT-3	Byonic,Comet,MS-GF+
TMHVLN[+1]GPLGFAVK	Annotated Proteins	MDV042	0	8	3	WT-1,WT-2,WT-3	Byonic,Comet,MS-GF+
EGLGDAN[+1]HTLSLAVEPYASGICPVLAFLSR	Annotated Proteins	MDV042	0	7	3	WT-1,WT-2,WT-3	Byonic,Comet,MS-GF+
SQYDSVISNMEGDLVK	Annotated Proteins	MDV042	0	13	+2,+3	WT-1,WT-2,WT-2_phospho,WT-3	Byonic,Comet,MS-GF+
AFYNDSLCR	Annotated Proteins	MDV042	0	9	2	WT-1,WT-2,WT-3	Byonic,Comet,MS-GF+
SVM[+16]QDTYR	Annotated Proteins	MDV042	0.0001	8	2	WT-1,WT-2,WT-3	Byonic,Comet,MS-GF+
TM[+16]HVLN[+1]GPLGFAVK	Annotated Proteins	MDV042	0.0001	6	3	WT-1,WT-2	Byonic,Comet,MS-GF+
FFQIAAPHLSANPLVDR	Annotated Proteins	MDV042	0	6	3	WT-1,WT-2,WT-3	Byonic,Comet,MS-GF+
EVIYLCNSFLHFGGSDVVTINNADVR	Annotated Proteins	MDV042	0	9	3	WT-1,WT-2_phospho,WT-3	Byonic,Comet,MS-GF+
GAAHLCFDENHEGTLLPADTTFTAFT[+80]PAAETTK	Annotated Proteins	MDV042	0	3	4	WT-1_phospho,WT-2_phospho	Byonic,Comet,MS-GF+
YHTLLFPDVK	Annotated Proteins	MDV042	0	6	3	WT-1,WT-2,WT-3	Byonic,Comet,MS-GF+
TIIAVVQDMALSQ[+1]CSIVMQGQQVEAR	Annotated Proteins	MDV042	0.0001	2	3	WT-2	Comet,MS-GF+
IEALSAYMAR	Annotated Proteins	MDV042	0.0001	10	2	WT-1,WT-2,WT-3	Byonic,Comet,MS-GF+
VTVEIFR	Annotated Proteins	MDV042	0.0001	30	2	WT-1,WT-1_phospho,WT-2,WT-2_phospho,WT-3	Byonic,Comet,MS-GF+
REGSDVSGGGYER	Annotated Proteins	MDV042	0	11	2	WT-1,WT-2,WT-3	Byonic,Comet,MS-GF+
VAGLVGAMVFSSNSVIYMTEVGEAGSTEGK	Annotated Proteins	MDV042	0	7	3	WT-1,WT-2	Byonic,Comet,MS-GF+
IEALSAYM[+16]AR	Annotated Proteins	MDV042	0.0004	4	2	WT-1,WT-2	Byonic,Comet,MS-GF+
ETTLIDR	Annotated Proteins	MDV042	0.0004	8	2	WT-1,WT-2,WT-3	Byonic,Comet
VAGLVGAMVFSSN[+1]SVIYMTEVGEAGSTEGK	Annotated Proteins	MDV042	0.0001	1	3	WT-2	Comet,MS-GF+
SYADM[+16]NYINISPTCFGDLAQFYLANTILK	Annotated Proteins	MDV042	0	2	3	WT-2,WT-3	Byonic,Comet,MS-GF+
SYADMNYINISPTCFGDLAQFYLANTILK	Annotated Proteins	MDV042	0.0001	3	3	WT-1,WT-2,WT-3	Comet,MS-GF+
NVCSLMSFDR	Annotated Proteins	MDV042	0.0001	11	2	WT-1,WT-2,WT-3	Byonic,Comet,MS-GF+
STSASQ[+1]SEYSLDYLILACGFCPQLLAR	Annotated Proteins	MDV042	0.0001	1	3	WT-2	Byonic,Comet,MS-GF+
NQLPAGILSK	Annotated Proteins	MDV042	0.0003	7	2	WT-1,WT-2	Byonic,Comet,MS-GF+
RPNMNVFDLEPIPEK	Annotated Proteins	MDV042	0	6	3	WT-1,WT-2	Byonic,Comet,MS-GF+
RTIIAVVQDMALSQCSIVMQGQQVEAR	Annotated Proteins	MDV042	0	11	3	WT-1,WT-1_phospho,WT-2,WT-2_phospho	Byonic,Comet,MS-GF+
QVEEAEGGWNADAAMTLAK	Annotated Proteins	MDV042	0	8	2	WT-2_phospho,WT-3	Byonic,Comet,MS-GF+
EGLLTCDDPTNMASADANIR	Annotated Proteins	MDV042	0	6	+3,+2	WT-1,WT-2,WT-2_phospho	Byonic,Comet,MS-GF+
EGLGDANHTLSLAVEPYASGICPVLAFLSR	Annotated Proteins	MDV042	0	5	3	WT-1,WT-3	Byonic,Comet,MS-GF+
TQFQAVLK	Annotated Proteins	MDV042	0	22	+2,+1	WT-1,WT-2,WT-3	Byonic,Comet,MS-GF+
TTGLGSGGTTLK	Annotated Proteins	MDV042	0	21	2	WT-1,WT-2,WT-3	Byonic,Comet,MS-GF+
STSASQSEYSLDYLILACGFCPQ[+1]LLAR	Annotated Proteins	MDV042	0.0006	1	3	WT-3	Comet
FGYSAYSSPAPTAFETTGQQICEALEM[+16]DAQNVMLYLVVTELFK	Annotated Proteins	MDV042	0.0074	1	4	WT-3	Comet
GQDVAPAAQQLIASMSDHK	Annotated Proteins	MDV042	0	5	3	WT-1,WT-3	Byonic,Comet,MS-GF+
YVM[+16]TCPR	Annotated Proteins	MDV042	0.0004	3	2	WT-1,WT-2	Byonic,MS-GF+
EVIYLCN[+1]SFLHFGGSDVVTINNADVR	Annotated Proteins	MDV042	0	6	3	WT-1,WT-2_phospho,WT-3	Byonic,MS-GF+
LVPTHYHPCVFVFYGGDCIK	Annotated Proteins	MDV042	0	6	+3,+4	WT-1,WT-2	Byonic,Comet,MS-GF+
TIIAVVQ[+1]DMALSQCSIVM[+16]QGQQVEAR	Annotated Proteins	MDV042	0.0015	1	3	WT-1	MS-GF+
WPIYCNPVGYADRIEALSAYMAR	Annotated Proteins	MDV042	0	4	3	WT-1,WT-2	Byonic,MS-GF+
WPIYCN[+1]PVGYADR	Annotated Proteins	MDV042	0.0041	1	2	WT-1	MS-GF+
ITN[+1]EPFSEK	Annotated Proteins	MDV042	0.0014	1	2	WT-1	MS-GF+
TIIAVVQ[+1]DMALSQCSIVMQGQQVEAR	Annotated Proteins	MDV042	0.0027	1	3	WT-1_phospho	MS-GF+
RTIIAVVQDMALSQCSIVM[+16]QGQQVEAR	Annotated Proteins	MDV042	0.0042	1	3	WT-1_phospho	MS-GF+
RTIIAVVQDMALSQCSIVMQ[+1]GQQVEAR	Annotated Proteins	MDV042	0.0001	1	3	WT-2	MS-GF+
FFQ[+1]IAAPHLSANPLVDRDGKPVSGENLSK	Annotated Proteins	MDV042	0.0007	1	4	WT-2	MS-GF+
GAMGLFGAM[+16]TNNYCDVN[+1]ALGSYAQFSTLK	Annotated Proteins	MDV042	0.0045	1	3	WT-2	MS-GF+
FFQIAAPHLSAN[+1]PLVDRDGKPVSGENLSK	Annotated Proteins	MDV042	0.0001	1	5	WT-2	MS-GF+
GAMGLFGAMTNN[+1]YCDVN[+1]ALGSYAQFSTLK	Annotated Proteins	MDV042	0.0001	1	3	WT-2	MS-GF+
GAMGLFGAMTNNYCDVN[+1]ALGSYAQFSTLK	Annotated Proteins	MDV042	0.0001	1	3	WT-2	MS-GF+
FGYQMR	Annotated Proteins	MDV042	0.0003	11	2	WT-2,WT-3	Byonic,MS-GF+
PVSGENLSK	Annotated Proteins	MDV042	0.0007	3	2	WT-2,WT-3	Byonic,MS-GF+
TIIAVVQDMALSQ[+1]CSIVM[+16]QGQQVEAR	Annotated Proteins	MDV042	0.0006	1	3	WT-2_phospho	MS-GF+
GAMGLFGAM[+16]TNN[+1]YCDVNALGSYAQFSTLK	Annotated Proteins	MDV042	0.0029	1	3	WT-3	MS-GF+
GAMGLFGAMTNNYCDVNALGSYAQFSTLK	Annotated Proteins	MDV042	0	6	3	WT-3	Byonic,MS-GF+
YHGMAGSTK	Annotated Proteins	MDV042	0.0001	2	2	WT-2,WT-3	Byonic,MS-GF+
IYCAHTTIK	Annotated Proteins	MDV042	0.002	2		WT-2,WT-3	Byonic
EGLLTCDDPTNMASADANIRDGNSFIR	Annotated Proteins	MDV042	0.0016	1		WT-2_phospho	Byonic
NIDAIAR	Annotated Proteins	MDV042	0.0001	12		WT-1,WT-2,WT-3	Byonic
PFVVIGISISK	Annotated Proteins	MDV042	0.0001	6	2	WT-2,WT-3	Byonic,Comet,MS-GF+
YVM[+16]T[+80]CPR	Annotated Proteins	MDV042	0.0054	1		WT-2	Byonic
ITNEPFSEK	Annotated Proteins	MDV042	0.0004	8		WT-1,WT-3	Byonic
TIIAVVQDMALSQCSIVM[+16]QGQQVEAR	Annotated Proteins	MDV042	0	4		WT-2_phospho	Byonic
ALGEGAIM[+16]PK	Annotated Proteins	MDV042	0.0021	2		WT-2	Byonic
RVLELQNAGFITSK	Annotated Proteins	MDV042	0.0016	1		WT-3	Byonic
WPIYCNPVGYADR	Annotated Proteins	MDV042	0	10		WT-1,WT-2,WT-3	Byonic
YVMTCPR	Annotated Proteins	MDV042	0.0003	8		WT-1,WT-2,WT-3	Byonic
SQYDSVISNM[+16]EGDLVK	Annotated Proteins	MDV042	0.0007	2		WT-1	Byonic
TTGLGSGGTTLK, [S/T+80]	Annotated Proteins	MDV042	0.0003	4		WT-1_phospho	Byonic
[+42]M[+16]DGVGK	Annotated Proteins	MDV042	0.0003	2		WT-1	Byonic
TITVTLEDQQICVPDPSK, [Q+1]	Annotated Proteins	MDV042	0.0038	8		WT-2,WT-3	Byonic
FGYSAYSSPAPTAFETTGQQICEALEMDAQNVMLYLVVTELFK	Annotated Proteins	MDV042	0.0007	1		WT-3	Byonic
HFFINTISALVAVSR	Annotated Proteins	MDV042	0.001	2		WT-2	Byonic
TMHVLNGPLGFAVK	Annotated Proteins	MDV042	0.0003	4		WT-1,WT-3	Byonic
GAM[+16]GLFGAMTNNYCDVNALGSYAQFSTLK	Annotated Proteins	MDV042	0	7		WT-2_phospho	Byonic
LPKFGYQMR	Annotated Proteins	MDV042	0.0041	1		WT-3	Byonic
VAGLVGAMVFSSN[+1]SVIY[+80]MTEVGEAGSTEGK	Annotated Proteins	MDV042	0.0024	1		WT-1	Byonic
YHGM[+16]AGSTK	Annotated Proteins	MDV042	0.0016	1		WT-1	Byonic
GAMGLFGAMTNNYCDVNALGSYAQFSTLK, [N+1]	Annotated Proteins	MDV042	0.0001	4		WT-2	Byonic
NIIESEASQLM[+16]R	Annotated Proteins	MDV042	0.0006	2		WT-1	Byonic
ISYVIAAATPEVVR	Annotated Proteins	MDV043	0	7	2	WT-1,WT-2,WT-3	Byonic,Comet,MS-GF+
TVSADCFEVDVVQR	Annotated Proteins	MDV043	0	5	2	WT-1,WT-2,WT-3	Byonic,Comet,MS-GF+
RFIPETFTEDCSYTER	Annotated Proteins	MDV043	0	1	3	WT-1	Byonic,Comet,MS-GF+
GELDLCHQNSNTSCPGDSVMTNK	Annotated Proteins	MDV043	0	2	3	WT-1,WT-2	Byonic,Comet,MS-GF+
LLCFDIECK	Annotated Proteins	MDV043	0.0004	1	2	WT-1	Comet,MS-GF+
FIPETFTEDCSYTER	Annotated Proteins	MDV043	0	7	2	WT-1,WT-2,WT-3	Byonic,Comet,MS-GF+
DRISYVIAAATPEVVR	Annotated Proteins	MDV043	0.0001	1	3	WT-1	Comet,MS-GF+
LSDLLFLDDTVAK	Annotated Proteins	MDV043	0	15	2	WT-1,WT-2,WT-3	Byonic,Comet,MS-GF+
ESLLAILLK	Annotated Proteins	MDV043	0	5	2	WT-1,WT-2	Byonic,Comet,MS-GF+
SGIGLQVNEEEETR	Annotated Proteins	MDV043	0	3	2	WT-1,WT-2,WT-2_phospho	Byonic,Comet,MS-GF+
RVSS[+80]DLFPK	Annotated Proteins	MDV043	0.0049	1	2	WT-1_phospho	Comet
AAATVAEKPPSFWATS[+80]PLPEGLNSFGGVLAEAYTR	Annotated Proteins	MDV043	0.0007	1	3	WT-1_phospho	Comet
FAETVSLTCEEDQ[+1]TEICEHDS[+80]PQEPIHNIK	Annotated Proteins	MDV043	0.0038	1	4	WT-1_phospho	Comet
VSSEMFTTIR	Annotated Proteins	MDV043	0.0001	1	2	WT-1,WT-2	Byonic,Comet,MS-GF+
GVDIHGLVTTGDDMAK	Annotated Proteins	MDV043	0.0067	1	3	WT-2	Comet
PPSFWATSPLPEGLN[+1]SFGGVLAEAYTR	Annotated Proteins	MDV043	0.0098	1	3	WT-2	Comet
AAATVAEKPPSFWATSPLPEGLNSFGGVLAEAYTR	Annotated Proteins	MDV043	0	8	+4,+3	WT-1,WT-2	Byonic,Comet,MS-GF+
SFLPADFDPR	Annotated Proteins	MDV043	0.0004	9	2	WT-1,WT-2,WT-3	Byonic,Comet,MS-GF+
AAATVAEKPPS[+80]FWATSPLPEGLNSFGGVLAEAYTR	Annotated Proteins	MDV043	0.0004	1	3	WT-2_phospho	Comet
DIYYYGTGHDEFYR	Annotated Proteins	MDV043	0.0001	1	3	WT-3	Comet,MS-GF+
FITLLCDNFYPSIIK	Annotated Proteins	MDV043	0	5	2	WT-1,WT-2,WT-3	Byonic,Comet,MS-GF+
TIGYQGAK	Annotated Proteins	MDV043	0.0014	1	2	WT-1	Byonic,MS-GF+
FAETVSLTCEEDQTEICEHDS[+80]PQEPIHNIK	Annotated Proteins	MDV043	0.0015	1	4	WT-1_phospho	MS-GF+
AAAT[+80]VAEKPPSFWATSPLPEGLNSFGGVLAEAYTR	Annotated Proteins	MDV043	0.0005	2	3	WT-1_phospho,WT-2_phospho	MS-GF+
FAET[+80]VSLTCEEDQTEICEHDSPQEPIHNIK	Annotated Proteins	MDV043	0.0015	2	3	WT-1_phospho	MS-GF+
ITETVLR	Annotated Proteins	MDV043	0.0017	2	2	WT-2	Byonic,MS-GF+
PPSFWATSPLPEGLNSFGGVLAEAYTR	Annotated Proteins	MDV043	0.0001	1	3	WT-2	Byonic,MS-GF+
ETYVRHS[+80]PR	Annotated Proteins	MDV043	0	8	3	WT-1_phospho,WT-2_phospho,WT-3_phospho	Byonic,MS-GF+
YIPHLELSAIAK	Annotated Proteins	MDV043	0.0004	1		WT-3	Byonic
SEQLPVVK	Annotated Proteins	MDV043	0.0001	5		WT-1,WT-2	Byonic
LNIAFR	Annotated Proteins	MDV043	0.0004	12		WT-1,WT-2,WT-3	Byonic
DRISYVIAAATPEVVRDS[+80]AR	Annotated Proteins	MDV043	0.0018	1		WT-1_phospho	Byonic
AAATVAEKPPSFWATSPLPEGLNSFGGVLAEAYTR, [S/T+80]	Annotated Proteins	MDV043	0	2		WT-1_phospho,WT-2_phospho	Byonic
RSPVLYK	Annotated Proteins	MDV043	0.0004	4		WT-1	Byonic
EIPSHFAAGPEK	Annotated Proteins	MDV043	0.0003	2		WT-2	Byonic
DRISYVIAAAT[+80]PEVVR	Annotated Proteins	MDV043	0.0003	1		WT-1_phospho	Byonic
TFFNPYIGAR	Annotated Proteins	MDV043	0.0003	1		WT-1	Byonic
ALFGNDVK	Annotated Proteins	MDV043	0.0018	4		WT-1	Byonic
FAETVSLTCEEDQTEICEHDSPQEPIHNIK, [T/S+80]	Annotated Proteins	MDV043	0	7		WT-1_phospho,WT-2_phospho	Byonic
FINTYAK	Annotated Proteins	MDV043	0.001	5		WT-2	Byonic
RVSSDLFPK, [S+80]	Annotated Proteins	MDV043	0.0002	6		WT-1_phospho,WT-2_phospho,WT-3_phospho	Byonic
ILTAT[+80]PHRY	Annotated Proteins	MDV043	0.0003	8		WT-1_phospho,WT-2_phospho,WT-3_phospho	Byonic
RVAVHVYGIK	Annotated Proteins	MDV043	0.0001	2		WT-1,WT-3	Byonic
VSSEM[+16]FTTIR	Annotated Proteins	MDV043	0.0071	1		WT-2	Byonic
ISYVIAAATPEVVRDS[+80]AR	Annotated Proteins	MDV043	0	1		WT-1_phospho	Byonic
RS[+80]PVLYK	Annotated Proteins	MDV043	0.0003	3		WT-1_phospho,WT-2_phospho	Byonic
RIPHLTVYYK	Annotated Proteins	MDV043	0.0003	5		WT-1,WT-2	Byonic
EYDRQTDSCDVPAVNAEDVYCK	Annotated Proteins	MDV044	0	2	3	WT-1	Byonic,Comet,MS-GF+
DMESILTR	Annotated Proteins	MDV044	0.0001	10	2	WT-1,WT-2,WT-3	Byonic,Comet,MS-GF+
LYSAFDEFLPPR	Annotated Proteins	MDV044	0	9	2	WT-1,WT-2,WT-3	Byonic,Comet,MS-GF+
TNFLLVIR	Annotated Proteins	MDV044	0.0004	1	2	WT-3	Comet,MS-GF+
DLVTPLIK	Annotated Proteins	MDV044	0.0005	8	2	WT-1,WT-2,WT-3	Byonic,Comet,MS-GF+
GTNMDIYR	Annotated Proteins	MDV044	0.0004	5	2	WT-2,WT-3	Byonic,Comet,MS-GF+
AYFEFIAESPADELMLVK	Annotated Proteins	MDV044	0	3	2	WT-2	Byonic,MS-GF+
TGHTLVR	Annotated Proteins	MDV044	0.0016	2	2	WT-2,WT-3	Byonic,MS-GF+
VLFYLDR	Annotated Proteins	MDV044	0.009	1		WT-3	Byonic
LNYLSFTK	Annotated Proteins	MDV045	0.0003	3	2	WT-1,WT-3	Byonic,Comet,MS-GF+
TAVSNNSSSNSYGSTEHVCDHGTSLCGR	Annotated Proteins	MDV045	0	16	4	WT-1,WT-1_phospho,WT-2,WT-2_phospho	Byonic,Comet,MS-GF+
FLDLHQILK	Annotated Proteins	MDV045	0	8	+2,+3	WT-1,WT-2,WT-3	Byonic,Comet,MS-GF+
TAVSNNSSSN[+1]SYGSTEHVCDHGTSLCGR	Annotated Proteins	MDV045	0.0091	1	4	WT-1	Comet
TAVSNNSSSNSYGST[+80]EHVCDHGTSLCGR	Annotated Proteins	MDV045	0.0061	2	+3,+4	WT-1_phospho	Comet
RTGS[+80]ARLDEVIPEFELVSTDVK	Annotated Proteins	MDV045	0.0005	1	3	WT-1_phospho	Comet,MS-GF+
TAVSNNS[+80]SSNSYGSTEHVCDHGTSLCGR	Annotated Proteins	MDV045	0.0006	1	3	WT-2_phospho	Comet,MS-GF+
TGS[+80]ARLDEVIPEFELVSTDVK	Annotated Proteins	MDV045	0.0015	1	3	WT-1_phospho,WT-2_phospho	Comet,MS-GF+
TAVSNN[+1]SSSNSYGSTEHVCDHGTSLCGR	Annotated Proteins	MDV045	0.0001	1	4	WT-1	MS-GF+
TAVSN[+1]N[+1]SSS[+80]NSYGSTEHVCDHGTSLCGR	Annotated Proteins	MDV045	0.0021	1	4	WT-1_phospho	MS-GF+
TAVS[+80]NNSSSNSYGSTEHVCDHGTSLCGR	Annotated Proteins	MDV045	0.0038	1	4	WT-1_phospho	MS-GF+
TAVSNNSSS[+80]NSYGSTEHVCDHGTSLCGR	Annotated Proteins	MDV045	0.0014	1	3	WT-1_phospho	MS-GF+
TAVSNN[+1]SSSN[+1]SYGSTEHVCDHGTSLCGR	Annotated Proteins	MDV045	0.0041	1	4	WT-2	MS-GF+
T[+80]GSARLDEVIPEFELVSTDVK	Annotated Proteins	MDV045	0.0002	1	3	WT-2_phospho	Byonic,MS-GF+
LNY[+80]LSFTK	Annotated Proteins	MDV045	0.0045	1	2	WT-2_phospho	MS-GF+
FAS[+80]VINR	Annotated Proteins	MDV045	0.0003	7	2	WT-1_phospho,WT-2_phospho,WT-3_phospho	Byonic,MS-GF+
RT[+80]GSARLDEVIPEFELVSTDVK	Annotated Proteins	MDV045	0	1		WT-1_phospho	Byonic
RLAS[+80]AIR	Annotated Proteins	MDV045	0.001	1		WT-1_phospho	Byonic
FASVINR	Annotated Proteins	MDV045	0.0007	4		WT-2,WT-3	Byonic
TAVSNNSSSNSYGSTEHVCDHGTSLCGR, [N+1]	Annotated Proteins	MDV045	0.0001	5		WT-1,WT-2	Byonic
LNYLS[+80]FTK	Annotated Proteins	MDV045	0.0003	2		WT-2_phospho	Byonic
TAVSNNSSSNSYGSTEHVCDHGTSLCGR, [S+80]	Annotated Proteins	MDV045	0	4		WT-1_phospho,WT-2_phospho	Byonic
LDEVIPEFELVSTDVK	Annotated Proteins	MDV045	0	6	+2,+3	WT-1,WT-2,WT-2_phospho,WT-3	Byonic,Comet,MS-GF+
HFFLHGCFR	Annotated Proteins	MDV046	0	19	3	WT-1,WT-2,WT-3	Byonic,Comet,MS-GF+
ETVDIFWK	Annotated Proteins	MDV046	0	18	2	WT-1,WT-2,WT-3	Byonic,Comet,MS-GF+
HFLSDHGCTLVR	Annotated Proteins	MDV046	0	7	3	WT-1,WT-2,WT-3	Byonic,Comet,MS-GF+
VAHVIHSVGPVHSCPTTLSVALAGWK	Annotated Proteins	MDV046	0	9	+4,+5	WT-1,WT-2,WT-3	Byonic,Comet,MS-GF+
SLFDHPDATNHDELALYK	Annotated Proteins	MDV046	0	20	3	WT-1,WT-2,WT-3	Byonic,Comet,MS-GF+
ASSEDN[+1]DYEHEWELR	Annotated Proteins	MDV046	0	5	3	WT-1,WT-2,WT-3	Byonic,Comet,MS-GF+
ASSEDNDYEHEWELR	Annotated Proteins	MDV046	0	25	+2,+3	WT-1,WT-2,WT-2_phospho,WT-3,WT-3_phospho	Byonic,Comet,MS-GF+
VCAGLWALAYTFK	Annotated Proteins	MDV046	0	14	2	WT-1,WT-1_phospho,WT-2,WT-3	Byonic,Comet,MS-GF+
NVECNFFQLESCTLR	Annotated Proteins	MDV046	0	33	+2,+3	WT-1,WT-1_phospho,WT-2,WT-2_phospho,WT-3,WT-3_phospho	Byonic,Comet,MS-GF+
SAGTEAIYK	Annotated Proteins	MDV046	0.0001	18	2	WT-1,WT-2,WT-3	Byonic,Comet,MS-GF+
INSIQDVQSDDTVEDAGDIGNEVIHSELVTFIETAADVYALDR	Annotated Proteins	MDV046	0	2	4	WT-1,WT-2,WT-3	Byonic,Comet,MS-GF+
ALLMTLSDLGSAPLEVIEGR	Annotated Proteins	MDV046	0	17	+2,+3	WT-1,WT-2,WT-3	Byonic,Comet,MS-GF+
VLYSNYSYLAQSATR	Annotated Proteins	MDV046	0	44	+2,+3	WT-1,WT-1_phospho,WT-2,WT-2_phospho,WT-3,WT-3_phospho	Byonic,Comet,MS-GF+
RDIITYSANNIGLFHSIEPVLDAWR	Annotated Proteins	MDV046	0	20	+4,+3	WT-1,WT-2,WT-2_phospho,WT-3	Byonic,Comet,MS-GF+
[+42]ANRPTELAAFIR	Annotated Proteins	MDV046	0.0004	5	2	WT-1	Byonic,Comet
TYQVFPPRPTALSAFVK	Annotated Proteins	MDV046	0	21	3	WT-1,WT-2,WT-3	Byonic,Comet,MS-GF+
HLFCDPMCAAR	Annotated Proteins	MDV046	0	8	3	WT-1,WT-2,WT-3	Byonic,Comet,MS-GF+
LASQNHFEGR	Annotated Proteins	MDV046	0	20	+2,+3	WT-1,WT-2,WT-3	Byonic,Comet,MS-GF+
LNVVENVQDMQQIDASQCEHHEHAR	Annotated Proteins	MDV046	0	7	+4,+5	WT-1,WT-2,WT-3	Byonic,Comet,MS-GF+
SSGEADGWIEESFK	Annotated Proteins	MDV046	0	16	2	WT-1,WT-2,WT-3	Byonic,Comet,MS-GF+
TDLGDEGCFVTLMK	Annotated Proteins	MDV046	0	5	2	WT-1,WT-2_phospho,WT-3	Byonic,Comet,MS-GF+
EPYVAFNPDVLMYNDTLFNELLLSAHALK	Annotated Proteins	MDV046	0	3	3	WT-1,WT-2,WT-3	Byonic,Comet,MS-GF+
ASS[+80]EDN[+1]DYEHEWELR	Annotated Proteins	MDV046	0.0004	4	+3,+2	WT-1_phospho,WT-2_phospho,WT-3_phospho	Comet,MS-GF+
HSISLISLEHTLGVYV	Annotated Proteins	MDV046	0	5	3	WT-2,WT-3	Byonic,Comet
ASS[+80]EDNDYEHEWELR	Annotated Proteins	MDV046	0.0004	5	+2,+3	WT-1_phospho,WT-2_phospho,WT-3_phospho	Comet,MS-GF+
GGTSAECLLCNLLLIR	Annotated Proteins	MDV046	0	20	+2,+3	WT-1,WT-2,WT-2_phospho,WT-3	Byonic,Comet,MS-GF+
NFGLSALWMADYAFLCSK	Annotated Proteins	MDV046	0.0001	3	2	WT-2,WT-3	Comet,MS-GF+
NEDCTM[+16]GYGNLVLLLLAGTGSAPEAASELAFMAAK	Annotated Proteins	MDV046	0.0001	2	3	WT-2	Byonic,Comet,MS-GF+
ALLM[+16]TLSDLGSAPLEVIEGR	Annotated Proteins	MDV046	0	12	+2,+3	WT-1,WT-2	Byonic,Comet,MS-GF+
EPYVAFNPDVLM[+16]YNDTLFNELLLSAHALK	Annotated Proteins	MDV046	0	1	3	WT-2	Byonic,Comet,MS-GF+
LLTLEDIQR	Annotated Proteins	MDV046	0	12	2	WT-1,WT-2,WT-2_phospho,WT-3	Byonic,Comet,MS-GF+
DIITYSAN[+1]NIGLFHSIEPVLDAWR	Annotated Proteins	MDV046	0.0001	2	3	WT-2,WT-3	Comet,MS-GF+
VLYSNYSYLAQS[+80]ATR	Annotated Proteins	MDV046	0.0006	1	2	WT-2_phospho	Comet,MS-GF+
INSIQDVQSDDTVEDAGDIGN[+1]EVIHSELVTFIETAADVYALDR	Annotated Proteins	MDV046	0.0001	1	4	WT-3	Comet,MS-GF+
TDLGDEGCFVTLM[+16]K	Annotated Proteins	MDV046	0.0001	1	2	WT-3	Byonic,Comet,MS-GF+
DIITYSANNIGLFHSIEPVLDAWR	Annotated Proteins	MDV046	0	8	3	WT-1,WT-3	Byonic,Comet,MS-GF+
AS[+80]SEDNDYEHEWELR	Annotated Proteins	MDV046	0.0005	1	2	WT-1_phospho,WT-3_phospho	Comet,MS-GF+
VLDMYR	Annotated Proteins	MDV046	0.0006	6	2	WT-1,WT-2,WT-3	Byonic,MS-GF+
LNVVEN[+1]VQDMQQIDASQCEHHEHAR	Annotated Proteins	MDV046	0.0001	2	+4,+5	WT-1	MS-GF+
LASQN[+1]HFEGR	Annotated Proteins	MDV046	0.0001	3	2	WT-1,WT-3	Byonic,MS-GF+
NEDCTMGYGNLVLLLLAGTGSAPEAASELAFMAAK	Annotated Proteins	MDV046	0.0001	2	4	WT-2,WT-3	MS-GF+
SLFDHPDATN[+1]HDELALYK	Annotated Proteins	MDV046	0	3	4	WT-1,WT-2_phospho	Byonic,MS-GF+
RVAHVIHSVGPVHSCPTTLSVALAGWK	Annotated Proteins	MDV046	0.0001	5	4	WT-1,WT-2	Byonic,MS-GF+
DIITYSAN[+1]N[+1]IGLFHSIEPVLDAWR	Annotated Proteins	MDV046	0.0001	2	3	WT-1,WT-3	MS-GF+
VAHVIHSVGPVHS[+80]CPTTLSVALAGWK	Annotated Proteins	MDV046	0.0014	1	4	WT-1_phospho	MS-GF+
AS[+80]SEDN[+1]DYEHEWELR	Annotated Proteins	MDV046	0.0005	1	3	WT-1_phospho	MS-GF+
VLYSNYS[+80]YLAQSATR	Annotated Proteins	MDV046	0.0007	1	2	WT-2_phospho	MS-GF+
EFANDVTAAYSACYGEDSEPDLELGPLM[+16]ITQLK	Annotated Proteins	MDV046	0.0011	1	3	WT-2_phospho	MS-GF+
VAHVIHSVGPVHSCPT[+80]TLSVALAGWK	Annotated Proteins	MDV046	0.0006	1	4	WT-2_phospho	MS-GF+
EFANDVTAAYSACYGEDSEPDLELGPLMITQLK	Annotated Proteins	MDV046	0.0011	1	3	WT-3	MS-GF+
VLYSNY[+80]SYLAQSATR	Annotated Proteins	MDV046	0.0004	1	2	WT-3_phospho	MS-GF+
VAHVIHSVGPVHSCPTT[+80]LSVALAGWK	Annotated Proteins	MDV046	0.01	1	4	WT-3_phospho	MS-GF+
HLFCDPM[+16]CAAR	Annotated Proteins	MDV046	0.0004	3		WT-1	Byonic
VLYSNYSYLAQSATR, [S+80]	Annotated Proteins	MDV046	0	9		WT-1_phospho,WT-2_phospho,WT-3_phospho	Byonic
DIITYSANNIGLFHSIEPVLDAWR, [N+1]	Annotated Proteins	MDV046	0	3		WT-2,WT-3	Byonic
HFLSDHGCT[+80]LVR	Annotated Proteins	MDV046	0.0007	3		WT-3_phospho	Byonic
DIITYSANN[+1]IGLFHSIEPVLDAWR	Annotated Proteins	MDV046	0.0001	3	3	WT-1,WT-3	MS-GF+
TYWLAMR	Annotated Proteins	MDV046	0.0002	7	2	WT-1,WT-2	Byonic,MS-GF+
S[+80]ISGDVRNELR	Annotated Proteins	MDV046	0.0013	4		WT-1_phospho,WT-3_phospho	Byonic
SISGDVRNELR	Annotated Proteins	MDV046	0.0053	1		WT-1	Byonic
HDEVITSR	Annotated Proteins	MDV046	0.0001	3		WT-3	Byonic
DGIESRK	Annotated Proteins	MDV046	0.0057	1		WT-2	Byonic
ASSEDNDYEHEWELRAS[+80]EEK	Annotated Proteins	MDV046	0.0005	2		WT-1_phospho	Byonic
RET[+80]VDIFWK	Annotated Proteins	MDV046	0.0003	2		WT-1_phospho	Byonic
DAGALLQR	Annotated Proteins	MDV046	0.0002	13		WT-1,WT-2,WT-3	Byonic
VLYSN[+1]YSYLAQSATR	Annotated Proteins	MDV046	0.0002	4		WT-1,WT-3	Byonic
NELRDGIESR	Annotated Proteins	MDV046	0.0003	17		WT-1,WT-2,WT-3	Byonic
VRRET[+80]VDIFWK	Annotated Proteins	MDV046	0.0059	2		WT-1_phospho	Byonic
ASSEDN[+1]DYEHEWELR, [S+80]	Annotated Proteins	MDV046	0	5		WT-1_phospho,WT-3_phospho	Byonic
ASSEDNDYEHEWELR, [S/Y+80]	Annotated Proteins	MDV046	0	17		WT-1_phospho,WT-2_phospho,WT-3_phospho	Byonic
LAS[+80]QNHFEGR	Annotated Proteins	MDV046	0.0003	1		WT-1_phospho	Byonic
GDLTTGNYDPVLAESFSGCIPTR	Annotated Proteins	MDV047	0	10	+2,+3	WT-1,WT-2,WT-2_phospho,WT-3	Byonic,Comet,MS-GF+
LPIVQLAFR	Annotated Proteins	MDV047	0	9	2	WT-1,WT-2,WT-3	Byonic,Comet,MS-GF+
VNVLLNTTESTGIVLSDINK	Annotated Proteins	MDV047	0	17	+2,+3	WT-1,WT-1_phospho,WT-2,WT-2_phospho,WT-3,WT-3_phospho	Byonic,Comet,MS-GF+
SQDHTSDGCIPIPIIDETHR	Annotated Proteins	MDV047	0	10	+3,+4	WT-1,WT-2,WT-3	Byonic,Comet,MS-GF+
LLDSAIAAYDAK	Annotated Proteins	MDV047	0	11	2	WT-1,WT-2,WT-3	Byonic,Comet,MS-GF+
SQDHTS[+80]DGCIPIPIIDETHR	Annotated Proteins	MDV047	0.0004	7	3	WT-1_phospho,WT-2_phospho,WT-3_phospho	Comet,MS-GF+
S[+80]QDHTSDGCIPIPIIDETHR	Annotated Proteins	MDV047	0.0005	6	+3,+4	WT-1_phospho,WT-2_phospho,WT-3_phospho	Comet,MS-GF+
[+42]MEVIPNINSR	Annotated Proteins	MDV047	0.0001	2	2	WT-2,WT-3	Byonic,Comet,MS-GF+
GDLTTGNYDPVLAES[+80]FSGCIPTR	Annotated Proteins	MDV047	0.0004	4	+3,+2	WT-1_phospho,WT-2_phospho,WT-3_phospho	Comet,MS-GF+
LLDS[+80]AIAAYDAK	Annotated Proteins	MDV047	0.0003	3	2	WT-1_phospho,WT-2_phospho,WT-3_phospho	Byonic,Comet,MS-GF+
GDLTT[+80]GN[+1]YDPVLAESFSGCIPTR	Annotated Proteins	MDV047	0.0057	1	3	WT-3_phospho	Comet
SLFGMFK	Annotated Proteins	MDV047	0.0003	6	2	WT-1,WT-2,WT-3	Byonic,MS-GF+
NLQIMESKS[+80]QDHTSDGCIPIPIIDETHR	Annotated Proteins	MDV047	0.0015	1	4	WT-1_phospho	MS-GF+
SQDHT[+80]SDGCIPIPIIDETHR	Annotated Proteins	MDV047	0.0004	1	3	WT-3_phospho	MS-GF+
SAFQFSGADGVESAFPVEYVM[+16]R	Annotated Proteins	MDV047	0.0001	3	+2,+3	WT-1	Byonic,Comet,MS-GF+
SAFQFSGADGVESAFPVEYVMR	Annotated Proteins	MDV047	0	11	+2,+3	WT-1,WT-2,WT-3	Byonic,Comet,MS-GF+
RNLQIM[+16]ESK	Annotated Proteins	MDV047	0.0004	1		WT-1	Byonic
GECNPYIK	Annotated Proteins	MDV047	0.001	4		WT-2,WT-3	Byonic
RAGLIAR	Annotated Proteins	MDV047	0.0017	9		WT-1,WT-2	Byonic
NLQIMES[+80]KSQDHTSDGCIPIPIIDETHR	Annotated Proteins	MDV047	0.0006	1		WT-1_phospho	Byonic
SQDHTSDGCIPIPIIDETHR, [T/S+80]	Annotated Proteins	MDV047	0	19		WT-1_phospho,WT-2_phospho,WT-3_phospho	Byonic
GDLTTGNYDPVLAESFSGCIPTR, [S/Y/T+80]	Annotated Proteins	MDV047	0	15		WT-1_phospho,WT-2_phospho,WT-3_phospho	Byonic
RTFPTGIFSTTIHGSPSDDDISTS	Annotated Proteins	MDV048	0.0025	1	3	WT-1	Comet
STMFAVNDAASR	Annotated Proteins	MDV048	0.0001	4	2	WT-1,WT-2	Byonic,Comet,MS-GF+
RTFPTGIFSTTIHGSPS[+80]DDDISTS	Annotated Proteins	MDV048	0.0004	3	3	WT-1_phospho,WT-2_phospho,WT-3_phospho	Comet
AICVGFAEVR	Annotated Proteins	MDV048	0.0004	3	2	WT-2	Byonic,Comet,MS-GF+
IRPSIGLK	Annotated Proteins	MDV048	0.0082	2		WT-2	Byonic
RTFPTGIFSTTIHGSPSDDDISTS, [S+80]	Annotated Proteins	MDV048	0	16		WT-1_phospho,WT-2_phospho,WT-3_phospho	Byonic
TGGYDTIR	Annotated Proteins	MDV049	0.0004	2	2	WT-1,WT-2,WT-3	Byonic,Comet,MS-GF+
EIDIVNEK	Annotated Proteins	MDV049	0.0006	2	2	WT-1	Byonic,Comet,MS-GF+
IPSTFAINDLK	Annotated Proteins	MDV049	0	5	2	WT-1,WT-2,WT-3	Byonic,Comet,MS-GF+
VVSADFDPPSRPQPR	Annotated Proteins	MDV049	0.0001	3	3	WT-1,WT-2,WT-3	Byonic,Comet,MS-GF+
VLESSIESVLK	Annotated Proteins	MDV049	0.0002	2	2	WT-1,WT-3	Comet,MS-GF+
LISEDDALISELPYVDAGIRK	Annotated Proteins	MDV049	0	1	3	WT-1	Byonic,Comet,MS-GF+
EVGTADPYGIYER	Annotated Proteins	MDV049	0.0001	2	2	WT-1,WT-2	Byonic,Comet,MS-GF+
LWEDLDGDAADGLAK	Annotated Proteins	MDV049	0	1	2	WT-1	Byonic,Comet,MS-GF+
YLSSEQATVAYPK	Annotated Proteins	MDV049	0.0002	2	2	WT-1,WT-2	Byonic,Comet,MS-GF+
EILDPIPLIR	Annotated Proteins	MDV049	0	8	2	WT-1,WT-2,WT-3	Byonic,Comet,MS-GF+
IEDVACSIDSGLR	Annotated Proteins	MDV049	0.0001	3	2	WT-1,WT-2,WT-3	Byonic,Comet,MS-GF+
VVVLDAFLTTVK	Annotated Proteins	MDV049	0.0005	1	2	WT-1	Comet,MS-GF+
LDLIDQYDFMDK	Annotated Proteins	MDV049	0.0001	3	2	WT-1,WT-2,WT-3	Byonic,Comet,MS-GF+
DHVEELEGTAYSEYGAHLLR	Annotated Proteins	MDV049	0	11	+3,+4	WT-1,WT-1_phospho,WT-2,WT-2_phospho,WT-3,WT-3_phospho	Byonic,Comet,MS-GF+
ALTASSSDVSR	Annotated Proteins	MDV049	0.0001	5	2	WT-1,WT-2,WT-3	Byonic,Comet,MS-GF+
SDAFLFLK	Annotated Proteins	MDV049	0.0001	2	2	WT-1,WT-3	Byonic,Comet,MS-GF+
SITDILVGTAS[+80]PTNEPSPLLQR	Annotated Proteins	MDV049	0.0005	3	+2,+3	WT-1_phospho,WT-2_phospho,WT-3_phospho	Comet,MS-GF+
SYDDVVTAR	Annotated Proteins	MDV049	0.0001	3	2	WT-2	Byonic,Comet,MS-GF+
AWTIATSEDGTYTTCVPHDLPNR	Annotated Proteins	MDV049	0	3	3	WT-2,WT-3	Byonic,Comet,MS-GF+
LLITDNNPIENACLGQQLEHLSR	Annotated Proteins	MDV049	0	5	3	WT-1,WT-2,WT-3	Byonic,Comet,MS-GF+
GDLASSLDVTTSLLSCSENK	Annotated Proteins	MDV049	0.0001	3	2	WT-1,WT-2,WT-3	Byonic,Comet,MS-GF+
VVATLQEAFSEIDSPGCLTYLDSTDK	Annotated Proteins	MDV049	0	7	3	WT-2,WT-3	Byonic,Comet,MS-GF+
TVIDVVGHSLR	Annotated Proteins	MDV049	0	2	3	WT-2,WT-3	Byonic,Comet,MS-GF+
GCFLEPTAVSSDMTSWGTK	Annotated Proteins	MDV049	0.0001	1	2	WT-2	Comet,MS-GF+
EVISENDTSVVASAK	Annotated Proteins	MDV049	0	6	2	WT-2,WT-3	Byonic,Comet,MS-GF+
AIDRSETVNDIVTQ[+1]AALLLTK	Annotated Proteins	MDV049	0.0011	1	3	WT-2	Comet
SITDILVGTASPTNEPSPLLQR	Annotated Proteins	MDV049	0	1	3	WT-2	Byonic,Comet,MS-GF+
FNPYSTQNMVHGLSPPIAALK	Annotated Proteins	MDV049	0.0001	3	3	WT-1,WT-2,WT-3	Byonic,Comet,MS-GF+
ALLSTAEIAADVANR	Annotated Proteins	MDV049	0.0001	1	2	WT-2	Comet,MS-GF+
SNLSDIYFIPGR	Annotated Proteins	MDV049	0.0001	2	2	WT-1,WT-3	Byonic,Comet,MS-GF+
LAACLCEPAAIGIK	Annotated Proteins	MDV049	0.0001	1	2	WT-3	Comet,MS-GF+
IVVTDQYEK	Annotated Proteins	MDV049	0.0003	2	2	WT-3	Byonic,Comet,MS-GF+
IYTQFEDIAK	Annotated Proteins	MDV049	0.0001	8	2	WT-1,WT-2,WT-3	Byonic,Comet,MS-GF+
GQHLESLIQSVR	Annotated Proteins	MDV049	0	1	3	WT-3	Byonic,Comet,MS-GF+
VALYSVK	Annotated Proteins	MDV049	0.0021	1	2	WT-3	Byonic,Comet,MS-GF+
LAIVLEDK	Annotated Proteins	MDV049	0.0089	1	2	WT-3	Comet
YSLCFR	Annotated Proteins	MDV049	0.0008	4	2	WT-1,WT-2,WT-3	Byonic,MS-GF+
SELALAEVAWDDTWATFVHDK	Annotated Proteins	MDV049	0.0001	5	3	WT-1,WT-2	Byonic,MS-GF+
IGEDIVK	Annotated Proteins	MDV049	0.0014	6	2	WT-1,WT-2,WT-3	Byonic,MS-GF+
IVIAHAR	Annotated Proteins	MDV049	0.0011	1	2	WT-1	MS-GF+
HDDTHHQT[+80]PTGLAPN[+1]DK	Annotated Proteins	MDV049	0.0023	1	4	WT-1_phospho	MS-GF+
SITDILVGTASPT[+80]NEPSPLLQR	Annotated Proteins	MDV049	0.0015	2	3	WT-1_phospho	MS-GF+
HDDTHHQT[+80]PTGLAPNDK	Annotated Proteins	MDV049	0.0014	2	4	WT-1_phospho	Byonic,MS-GF+
SSEGFSSAR	Annotated Proteins	MDV049	0.0004	1	2	WT-2	MS-GF+
AIDRSETVN[+1]DIVTQAALLLTK	Annotated Proteins	MDV049	0.0001	1	3	WT-2	MS-GF+
AIDRSETVNDIVTQAALLLTK	Annotated Proteins	MDV049	0	8	3	WT-2,WT-2_phospho	Byonic,MS-GF+
SLTEDEDGLVQDR	Annotated Proteins	MDV049	0.0001	1	2	WT-3	MS-GF+
SITDILVGT[+80]ASPTNEPSPLLQR	Annotated Proteins	MDV049	0.0004	1	3	WT-3_phospho	MS-GF+
ELDMLM[+16]KEIDIVNEK	Annotated Proteins	MDV049	0.0055	1		WT-1	Byonic
STIEDLYSSIR	Annotated Proteins	MDV049	0.0002	1		WT-3	Byonic
SSLAFLRIVFAYGLDTVISSDAIDR	Annotated Proteins	MDV049	0.0042	1		WT-1_phospho	Byonic
IDESGPMSIYADR	Annotated Proteins	MDV049	0.0034	1		WT-1	Byonic
ENS[+80]IPGYNNIPMR	Annotated Proteins	MDV049	0.0086	2		WT-1_phospho	Byonic
LWSDEYLSHYPLADIR	Annotated Proteins	MDV049	0.0054	1		WT-2_phospho	Byonic
NLAEASYAADRESAELLANLK	Annotated Proteins	MDV049	0.0042	1		WT-1	Byonic
ELDS[+80]QT[+80]VEWLR	Annotated Proteins	MDV049	0.0063	1		WT-3	Byonic
VNAMDIATTATLFGAR	Annotated Proteins	MDV049	0	3		WT-2	Byonic
T[+80]SPVPNPNTFSASK	Annotated Proteins	MDV049	0.0016	1		WT-1_phospho	Byonic
SITDILVGTASPTNEPSPLLQR, [T/S+80]	Annotated Proteins	MDV049	0	9		WT-1_phospho,WT-2_phospho,WT-3_phospho	Byonic
HAES[+80]VIDSHDLTVR	Annotated Proteins	MDV049	0.0018	1		WT-1_phospho	Byonic
YSLCFRTVGEK	Annotated Proteins	MDV049	0.0092	1		WT-3	Byonic
PLASAPPCLLIVDSGMAPIK	Annotated Proteins	MDV049	0.0057	1		WT-2	Byonic
PKPPPDPDFKPTPAPK	Annotated Proteins	MDV049	0.001	2		WT-1,WT-2	Byonic
PKPPPDPDFKPTPAPK	Annotated Proteins	MDV049	0.001	2		WT-1,WT-2	Byonic
PKPPPDPDFKPTPAPK	Annotated Proteins	MDV049	0.001	2		WT-1,WT-2	Byonic
PKPPPDPDFKPTPAPK	Annotated Proteins	MDV049	0.001	2		WT-1,WT-2	Byonic
SNLSDIYFIPGRRT[+80]PIVDK	Annotated Proteins	MDV049	0	6		WT-1_phospho,WT-2_phospho,WT-3_phospho	Byonic
AAIPSSLLTTTTVLAR	Annotated Proteins	MDV049	0.0001	3	2	WT-1,WT-3	Byonic,Comet,MS-GF+
WSILSEINSTYR	Annotated Proteins	MDV050	0	5	2	WT-1,WT-2,WT-3	Byonic,Comet,MS-GF+
LQNSLDLHIR	Annotated Proteins	MDV050	0.0001	3	3	WT-1,WT-2,WT-3	Byonic,Comet,MS-GF+
VTADALVNIIDTVFNTGR	Annotated Proteins	MDV050	0.0001	1	2	WT-1	Comet,MS-GF+
[+42]SVVTTDEIWPLK	Annotated Proteins	MDV050	0	1	2	WT-1	Byonic,Comet,MS-GF+
AIISQIIGR	Annotated Proteins	MDV050	0.0003	4	2	WT-1,WT-2,WT-3	Byonic,Comet,MS-GF+
ELYDSANNIIADIR	Annotated Proteins	MDV050	0	3	2	WT-1,WT-2	Byonic,Comet,MS-GF+
FVSGISGGTVK	Annotated Proteins	MDV050	0.0001	3	2	WT-1,WT-2	Byonic,Comet,MS-GF+
LFSVLGADFAGLTR	Annotated Proteins	MDV050	0	11	2	WT-2,WT-3	Byonic,Comet,MS-GF+
ASAAIAYESPFVHTIQPGMAADK	Annotated Proteins	MDV050	0	1	3	WT-3	Byonic,Comet,MS-GF+
TS[+80]PTEPWGATATAEAR	Annotated Proteins	MDV050	0.0004	1	2	WT-3_phospho	Comet,MS-GF+
LVSIASGWIAPFVIM[+16]YR	Annotated Proteins	MDV050	0.0008	5		WT-3	Byonic
VLLDTLR	Annotated Proteins	MDV050	0.0018	3		WT-2	Byonic
TIIEETGK	Annotated Proteins	MDV050	0.0071	2		WT-1	Byonic
AVLVAEMDHVASK	Annotated Proteins	MDV050	0.0075	1		WT-1	Byonic
RLNLGYLDGDNR	Annotated Proteins	MDV051	0	2	3	WT-1,WT-2	Byonic,Comet,MS-GF+
LGHLDESSVPVK	Annotated Proteins	MDV051	0	18	+3,+2	WT-1,WT-2,WT-3	Byonic,Comet,MS-GF+
SHETQYYSLYPDTLN[+1]GLHNVFR	Annotated Proteins	MDV051	0	11	+3,+4	WT-1,WT-2,WT-3	Byonic,Comet
TIGNSVQSDTVR	Annotated Proteins	MDV051	0	5	2	WT-1,WT-3	Byonic,Comet
TEQTAMPR	Annotated Proteins	MDV051	0.0002	11	2	WT-1,WT-2,WT-3	Byonic,Comet,MS-GF+
RGNLAGGLELLR	Annotated Proteins	MDV051	0	5	+2,+3	WT-1,WT-3	Byonic,Comet,MS-GF+
VMETVWYELSELAAVSVNR	Annotated Proteins	MDV051	0	6	+3,+2	WT-1,WT-2,WT-3	Byonic,Comet,MS-GF+
MNITRPLDTSTSGATAMIMQSLR	Annotated Proteins	MDV051	0	6	3	WT-1,WT-2,WT-3	Byonic,Comet,MS-GF+
SNNAITGVDGLIVPHGANVNMEFPLTK	Annotated Proteins	MDV051	0	5	3	WT-1,WT-2,WT-3	Byonic,Comet,MS-GF+
SSVYVPACAYIDFDK	Annotated Proteins	MDV051	0	6	2	WT-1,WT-2_phospho,WT-3	Byonic,Comet,MS-GF+
SHETQYYSLYPDTLNGLHN[+1]VFR	Annotated Proteins	MDV051	0.0002	1	4	WT-1	Comet
VN[+1]GSGVRPSLVSLSFLIAAR	Annotated Proteins	MDV051	0	8	3	WT-1,WT-2,WT-3	Byonic,Comet,MS-GF+
LGEWAFR	Annotated Proteins	MDV051	0.0002	5	2	WT-1,WT-2,WT-3	Byonic,Comet,MS-GF+
ESCMYAAYCR	Annotated Proteins	MDV051	0	7	2	WT-1,WT-2,WT-3	Byonic,Comet,MS-GF+
TDVAENITLLTGDSR	Annotated Proteins	MDV051	0	24	+2,+3	WT-1,WT-1_phospho,WT-2,WT-2_phospho,WT-3	Byonic,Comet,MS-GF+
GNLAGGLELLR	Annotated Proteins	MDV051	0	10	2	WT-1,WT-2,WT-3	Byonic,Comet,MS-GF+
M[+16]NITRPLDTSTSGATAMIMQSLR	Annotated Proteins	MDV051	0	1	3	WT-2	Byonic,Comet,MS-GF+
FGICLITMLR	Annotated Proteins	MDV051	0	3	2	WT-1,WT-2	Byonic,Comet,MS-GF+
TIGN[+1]SVQSDTVR	Annotated Proteins	MDV051	0.0001	3	2	WT-1,WT-2	Byonic,Comet,MS-GF+
VM[+16]ETVWYELSELAAVSVNR	Annotated Proteins	MDV051	0.0001	3	3	WT-1,WT-2	Byonic,Comet,MS-GF+
TIGNS[+80]VQSDTVR	Annotated Proteins	MDV051	0.0006	1	2	WT-2_phospho	Byonic,Comet,MS-GF+
TEQTAM[+16]PR	Annotated Proteins	MDV051	0.0001	2	2	WT-3	Byonic,Comet,MS-GF+
AHVISNYGR	Annotated Proteins	MDV051	0	2	2	WT-1,WT-3	Byonic,Comet,MS-GF+
SHETQYYSLYPDTLNGLHNVFR	Annotated Proteins	MDV051	0	6	+4,+3	WT-1,WT-2	Byonic,MS-GF+
TIGN[+1]SVQSDTVRR	Annotated Proteins	MDV051	0.0009	1	3	WT-1	Byonic,MS-GF+
ESCM[+16]YAAYCR	Annotated Proteins	MDV051	0.0002	1	2	WT-1	Byonic,MS-GF+
EGLGYM[+16]YSGVR	Annotated Proteins	MDV051	0.0001	6	2	WT-1,WT-2,WT-3	Byonic,MS-GF+
SHETQ[+1]YYSLYPDTLNGLHNVFR	Annotated Proteins	MDV051	0.0002	1	4	WT-2	MS-GF+
CGAEALR	Annotated Proteins	MDV051	0.0019	1	2	WT-2	MS-GF+
SS[+80]VYVPACAYIDFDK	Annotated Proteins	MDV051	0.0014	1	2	WT-3_phospho	MS-GF+
RLGIAAR	Annotated Proteins	MDV051	0.0009	3		WT-1,WT-2,WT-3	Byonic
QVTLTDFCFPDAEMPGLIILSIR	Annotated Proteins	MDV051	0.0055	1	3	WT-1	MS-GF+
SSVYVPACAYIDFDK, [Y/S+80]	Annotated Proteins	MDV051	0.0003	7		WT-1_phospho,WT-2_phospho,WT-3_phospho	Byonic
RLNLGYLDGDNRR	Annotated Proteins	MDV051	0.0004	1		WT-3	Byonic
HPLDINSEALYATPAGRDPR	Annotated Proteins	MDV051	0.0004	5		WT-1,WT-3	Byonic
DLNKADWK	Annotated Proteins	MDV051	0.0024	3		WT-2	Byonic
LNLGYLDGDNRR	Annotated Proteins	MDV051	0.0004	1		WT-2	Byonic
EGLGYMYSGVR	Annotated Proteins	MDV051	0.0005	3		WT-1,WT-2	Byonic
SNNAITGVDGLIVPHGANVNMEFPLTK, [N+1]	Annotated Proteins	MDV051	0	3		WT-2	Byonic
GNLAGGLELLRDATTPNASR, [T+80]	Annotated Proteins	MDV051	0	4		WT-1_phospho,WT-2_phospho	Byonic
HPLDINSEALYATPAGR	Annotated Proteins	MDV051	0	3		WT-1,WT-2	Byonic
ESLCQFFVR	Annotated Proteins	MDV052	0	36	2	WT-1,WT-1_phospho,WT-2,WT-2_phospho,WT-3	Byonic,Comet,MS-GF+
HYITNTQGDAIAGSNLCTEIIQK	Annotated Proteins	MDV052	0	95	+2,+3	WT-1,WT-1_phospho,WT-2,WT-2_phospho,WT-3,WT-3_phospho	Byonic,Comet,MS-GF+
ELLNM[+16]GHLSGMETMMVDVR	Annotated Proteins	MDV052	0.0001	5	3	WT-1,WT-2,WT-2_phospho,WT-3	Comet,MS-GF+
EGTSTASCYLM[+16]DPR	Annotated Proteins	MDV052	0	11	2	WT-1,WT-2,WT-2_phospho,WT-3	Byonic,Comet,MS-GF+
LATVFVN[+1]AIM[+16]EGSDVPTEK	Annotated Proteins	MDV052	0.0001	3	2	WT-1,WT-2,WT-3	Comet,MS-GF+
IVSAGLYNAQFIALMPTAASAQVTEVSEGFSPLFSNMFSK	Annotated Proteins	MDV052	0	3	+3,+4	WT-1,WT-2,WT-3	Byonic,Comet,MS-GF+
TIYLDNENQR	Annotated Proteins	MDV052	0	32	2	WT-1,WT-2,WT-2_phospho,WT-3,WT-3_phospho	Byonic,Comet,MS-GF+
FADMHIASTVAMELYNIER	Annotated Proteins	MDV052	0	27	+3,+2	WT-1,WT-1_phospho,WT-2,WT-2_phospho,WT-3,WT-3_phospho	Byonic,Comet,MS-GF+
AITEDVVPHLLAR	Annotated Proteins	MDV052	0	43	+2,+3	WT-1,WT-1_phospho,WT-2,WT-2_phospho,WT-3	Byonic,Comet,MS-GF+
LESEGLGVASIPIRDMMFAIIK	Annotated Proteins	MDV052	0	15	3	WT-1,WT-2,WT-3	Byonic,Comet,MS-GF+
LATVFVN[+1]AIMEGSDVPTEK	Annotated Proteins	MDV052	0	14	+2,+3	WT-1,WT-2,WT-2_phospho,WT-3	Byonic,Comet,MS-GF+
FADMHIASTVAM[+16]ELYNIER	Annotated Proteins	MDV052	0.0001	9	3	WT-1,WT-2,WT-2_phospho,WT-3	Comet,MS-GF+
LAAAAATEASMK	Annotated Proteins	MDV052	0	25	2	WT-1,WT-2,WT-3	Byonic,Comet,MS-GF+
ELLNMGHLSGMETM[+16]MVDVR	Annotated Proteins	MDV052	0.0001	3	3	WT-1,WT-2,WT-3	Comet,MS-GF+
ATN[+1]AGVFCGDGELTCSSCVL	Annotated Proteins	MDV052	0.0058	1	2	WT-1	Comet
TGM[+16]YYCK	Annotated Proteins	MDV052	0	35	2	WT-1,WT-1_phospho,WT-2,WT-2_phospho,WT-3	Byonic,Comet,MS-GF+
APFVDQSQSMTLFITETADGTLLASR	Annotated Proteins	MDV052	0	70	+2,+3	WT-1,WT-2,WT-2_phospho,WT-3,WT-3_phospho	Byonic,Comet,MS-GF+
DM[+16]MFAIIK	Annotated Proteins	MDV052	0.0001	5	2	WT-1,WT-2,WT-3	Comet,MS-GF+
SAASTGSPFILFK	Annotated Proteins	MDV052	0	30	+2,+1	WT-1,WT-1_phospho,WT-2,WT-2_phospho,WT-3	Byonic,Comet,MS-GF+
SM[+16]GIGVQGFHTAFLSM[+16]GLDLCDER	Annotated Proteins	MDV052	0.0001	3	3	WT-1,WT-1_phospho	Comet,MS-GF+
VTSTGELLRPNIQLMEELR	Annotated Proteins	MDV052	0	38	+2,+3	WT-1,WT-1_phospho,WT-2,WT-2_phospho,WT-3	Byonic,Comet,MS-GF+
KPFMTTLTTGVANWR	Annotated Proteins	MDV052	0	12	+2,+3	WT-1,WT-2,WT-3	Byonic,Comet,MS-GF+
NVIWTLFDSR	Annotated Proteins	MDV052	0	51	2	WT-1,WT-1_phospho,WT-2,WT-2_phospho,WT-3,WT-3_phospho	Byonic,Comet,MS-GF+
AHIEM[+16]DMLR	Annotated Proteins	MDV052	0.0002	9	+2,+3	WT-1,WT-2,WT-3	Comet,MS-GF+
YEEYLVELEDGKK	Annotated Proteins	MDV052	0	38	+3,+2	WT-1,WT-1_phospho,WT-2,WT-2_phospho,WT-3,WT-3_phospho	Byonic,Comet,MS-GF+
GM[+16]VAAEESR	Annotated Proteins	MDV052	0	18	2	WT-1,WT-2,WT-3	Byonic,Comet,MS-GF+
LHSEEFEK	Annotated Proteins	MDV052	0	29	+2,+1	WT-1,WT-2,WT-2_phospho,WT-3	Byonic,Comet,MS-GF+
KPFM[+16]TTLTTGVANWR	Annotated Proteins	MDV052	0	6	3	WT-1,WT-2,WT-3	Byonic,Comet,MS-GF+
SPEMIPSTINMR	Annotated Proteins	MDV052	0	21	2	WT-1,WT-2,WT-3	Byonic,Comet,MS-GF+
LATIAALESANWN[+1]IQTALGNKPECHSLLK	Annotated Proteins	MDV052	0.0001	2	+4,+3	WT-1,WT-3,WT-3_phospho	Comet,MS-GF+
VM[+16]NLLLHAYK	Annotated Proteins	MDV052	0	45	3	WT-1,WT-2,WT-3	Byonic,Comet,MS-GF+
RLGLQSALK	Annotated Proteins	MDV052	0.0001	16	2	WT-1,WT-2,WT-3	Byonic,Comet
LATVFVNAIM[+16]EGSDVPTEK	Annotated Proteins	MDV052	0	61	+2,+3	WT-1,WT-2,WT-2_phospho,WT-3,WT-3_phospho	Byonic,Comet,MS-GF+
TGMYYCK	Annotated Proteins	MDV052	0	43	+2,+1	WT-1,WT-2,WT-3	Byonic,Comet,MS-GF+
N[+1]VIWTLFDSR	Annotated Proteins	MDV052	0.0001	9	2	WT-1,WT-2,WT-3	Byonic,Comet,MS-GF+
SMGIGVQGFHTAFLSMGLDLCDER	Annotated Proteins	MDV052	0	16	3	WT-1,WT-2,WT-2_phospho,WT-3	Byonic,Comet,MS-GF+
LATVFVNAIMEGSDVPTEK	Annotated Proteins	MDV052	0	44	+2,+3	WT-1,WT-1_phospho,WT-2,WT-2_phospho,WT-3,WT-3_phospho	Byonic,Comet,MS-GF+
TNNTQDTLK	Annotated Proteins	MDV052	0	5	2	WT-1,WT-2,WT-3	Byonic,Comet,MS-GF+
SPEM[+16]IPSTINMR	Annotated Proteins	MDV052	0.0001	6	2	WT-1,WT-2,WT-3	Comet,MS-GF+
M[+58]DHSDVYEPYTFSGK	Annotated Proteins	MDV052	0.0001	11	+2,+3	WT-1,WT-2,WT-2_phospho,WT-3	Comet
LATIAALESANWNIQTALGNKPECHSLLK	Annotated Proteins	MDV052	0	47	+3,+4,+5	WT-1,WT-2,WT-2_phospho,WT-3	Byonic,Comet,MS-GF+
EVPLDTWLLSK	Annotated Proteins	MDV052	0	51	+2,+1	WT-1,WT-1_phospho,WT-2,WT-2_phospho,WT-3	Byonic,Comet,MS-GF+
IVSAGLYNAQFIALM[+16]PTAASAQ[+1]VTEVSEGFSPLFSNM[+16]FSK	Annotated Proteins	MDV052	0.0002	2	4	WT-1,WT-3	Comet
AHIEMDM[+16]LR	Annotated Proteins	MDV052	0.0012	3	3	WT-1,WT-2	Comet,MS-GF+
[+42]MDHSDVYEPYTFSGK	Annotated Proteins	MDV052	0	18	+2,+3	WT-1,WT-2,WT-2_phospho,WT-3	Byonic,Comet,MS-GF+
GLPPFADFSN[+1]SYYAR	Annotated Proteins	MDV052	0	26	2	WT-1,WT-2,WT-2_phospho,WT-3	Byonic,Comet,MS-GF+
GGIGISLQHLN[+1]GK	Annotated Proteins	MDV052	0	51	+2,+3	WT-1,WT-2,WT-3	Byonic,Comet,MS-GF+
GGIGISLQHLNGK	Annotated Proteins	MDV052	0	9	3	WT-1,WT-2,WT-3	Byonic,Comet,MS-GF+
SPEMIPSTINM[+16]R	Annotated Proteins	MDV052	0.0001	5	2	WT-1,WT-2,WT-3	Comet,MS-GF+
LAAAAATEASM[+16]K	Annotated Proteins	MDV052	0	43	2	WT-1,WT-1_phospho,WT-2,WT-2_phospho,WT-3	Byonic,Comet,MS-GF+
ATNAGVFCGDGELTCSSCVL	Annotated Proteins	MDV052	0	22	2	WT-1,WT-2,WT-3	Byonic,Comet
FADM[+16]HIASTVAMELYNIER	Annotated Proteins	MDV052	0.0001	17	3	WT-1,WT-1_phospho,WT-2,WT-2_phospho,WT-3,WT-3_phospho	Comet,MS-GF+
LYSLCGELVHLR	Annotated Proteins	MDV052	0	33	+2,+3	WT-1,WT-1_phospho,WT-2,WT-2_phospho,WT-3	Byonic,Comet,MS-GF+
SPEM[+16]IPSTINM[+16]R	Annotated Proteins	MDV052	0.0043	1	2	WT-1	Comet
APFVDQSQ[+1]SM[+16]TLFITETADGTLLASR	Annotated Proteins	MDV052	0.0004	4	3	WT-1_phospho,WT-2_phospho,WT-3_phospho	Comet,MS-GF+
LESEGLGVASIPIR	Annotated Proteins	MDV052	0	45	+2,+3	WT-1,WT-1_phospho,WT-2,WT-2_phospho,WT-3	Byonic,Comet,MS-GF+
APFVDQSQSM[+16]TLFITETADGTLLASR	Annotated Proteins	MDV052	0	46	3	WT-1,WT-1_phospho,WT-2,WT-2_phospho,WT-3,WT-3_phospho	Byonic,Comet,MS-GF+
EYERLESEGLGVASIPIR	Annotated Proteins	MDV052	0	22	+2,+3	WT-1,WT-1_phospho,WT-2,WT-2_phospho,WT-3,WT-3_phospho	Byonic,Comet,MS-GF+
DMMFAIIK	Annotated Proteins	MDV052	0	7	2	WT-1,WT-2,WT-3	Byonic,Comet,MS-GF+
ELLNMGHLSGMETMMVDVR	Annotated Proteins	MDV052	0	14	3	WT-1,WT-1_phospho,WT-2,WT-2_phospho,WT-3	Byonic,Comet,MS-GF+
IVSAGLYNAQFIALM[+16]PTAASAQVTEVSEGFSPLFSNMFSK	Annotated Proteins	MDV052	0.0001	5	+4,+3	WT-1,WT-2,WT-3	Comet,MS-GF+
TDANTN[+1]GVCSLASINLAR	Annotated Proteins	MDV052	0.0001	14	+2,+3	WT-1,WT-1_phospho,WT-2,WT-2_phospho,WT-3	Comet,MS-GF+
FADM[+16]HIASTVAM[+16]ELYNIER	Annotated Proteins	MDV052	0.0001	9	3	WT-1,WT-1_phospho,WT-2_phospho,WT-3_phospho	Comet,MS-GF+
M[+58]DHS[+80]DVYEPYTFSGK	Annotated Proteins	MDV052	0.0007	4	+2,+3	WT-1_phospho,WT-3_phospho	Comet
TAFDYDQALLIDLCSDR	Annotated Proteins	MDV052	0	36	+2,+3	WT-1,WT-1_phospho,WT-2,WT-2_phospho,WT-3	Byonic,Comet,MS-GF+
TIYLDNEN[+1]QR	Annotated Proteins	MDV052	0.0001	4	2	WT-1,WT-2,WT-3	Comet,MS-GF+
QFDFDALR	Annotated Proteins	MDV052	0	31	+2,+1	WT-1,WT-1_phospho,WT-2,WT-2_phospho,WT-3,WT-3_phospho	Byonic,Comet,MS-GF+
YEEYLVELEDGK	Annotated Proteins	MDV052	0	33	2	WT-1,WT-1_phospho,WT-2,WT-2_phospho,WT-3,WT-3_phospho	Byonic,Comet,MS-GF+
LYS[+80]LCGELVHLR	Annotated Proteins	MDV052	0	10	+2,+3	WT-1_phospho,WT-2_phospho,WT-3_phospho	Byonic,Comet,MS-GF+
S[+80]PEMIPSTINMR	Annotated Proteins	MDV052	0.0004	2	2	WT-1_phospho,WT-3_phospho	Comet,MS-GF+
SPEMIPST[+80]INM[+16]R	Annotated Proteins	MDV052	0.003	5	2	WT-1_phospho,WT-2_phospho,WT-3_phospho	Comet,MS-GF+
SPEM[+16]IPST[+80]INM[+16]R	Annotated Proteins	MDV052	0.003	7	2	WT-1_phospho,WT-2_phospho,WT-3_phospho	Comet
SPEM[+16]IPST[+80]INMR	Annotated Proteins	MDV052	0.0004	4	2	WT-1_phospho,WT-2_phospho,WT-3_phospho	Comet
SAAST[+80]GSPFILFK	Annotated Proteins	MDV052	0.0031	2	2	WT-1_phospho,WT-2_phospho	Comet
SPEMIPST[+80]INMR	Annotated Proteins	MDV052	0.0015	3	2	WT-1_phospho,WT-2_phospho,WT-3_phospho	Comet
VTSTGELLRPNIQLM[+16]EELR	Annotated Proteins	MDV052	0	28	3	WT-1,WT-2,WT-3	Byonic,Comet,MS-GF+
HYITNTQGDAIAGSN[+1]LCTEIIQK	Annotated Proteins	MDV052	0.0001	4	3	WT-1_phospho,WT-2,WT-2_phospho,WT-3	Comet,MS-GF+
LY[+80]SLCGELVHLR	Annotated Proteins	MDV052	0.0004	1	2	WT-2_phospho	Comet
[+42]MDHS[+80]DVYEPYTFSGK	Annotated Proteins	MDV052	0.0004	2	2	WT-1_phospho,WT-2_phospho	Comet,MS-GF+
YEVVDNIRR	Annotated Proteins	MDV052	0	29	+3,+2	WT-1,WT-2,WT-2_phospho,WT-3	Byonic,Comet,MS-GF+
FADMHIASTVAM[+16]ELYN[+1]IER	Annotated Proteins	MDV052	0.0033	1	3	WT-2	Comet
VLDSLVMAANVNESR	Annotated Proteins	MDV052	0	6	2	WT-1,WT-2,WT-3	Byonic,Comet,MS-GF+
LATIAALESANWNIQTALGNK	Annotated Proteins	MDV052	0	8	+3,+2	WT-2,WT-3	Byonic,Comet,MS-GF+
GMVAAEESR	Annotated Proteins	MDV052	0	19	2	WT-1,WT-2,WT-3	Byonic,Comet,MS-GF+
LATIAALESAN[+1]WNIQTALGNKPECHSLLK	Annotated Proteins	MDV052	0.0001	3	+5,+4	WT-1,WT-2,WT-3	Comet,MS-GF+
AHIEMDMLR	Annotated Proteins	MDV052	0	25	+2,+3	WT-1,WT-2,WT-3	Byonic,Comet,MS-GF+
EGTSTASCYLMDPR	Annotated Proteins	MDV052	0	25	2	WT-1,WT-2,WT-2_phospho,WT-3,WT-3_phospho	Byonic,Comet,MS-GF+
ESLCQ[+1]FFVR	Annotated Proteins	MDV052	0.0001	5	2	WT-1,WT-2,WT-3	Byonic,Comet,MS-GF+
APFVDQSQ[+1]SMTLFITETADGTLLASR	Annotated Proteins	MDV052	0.0001	2	+3,+2	WT-2,WT-3	Comet,MS-GF+
LHFDGWANVELAAVEEWNMLR	Annotated Proteins	MDV052	0	13	3	WT-2,WT-3	Byonic,Comet,MS-GF+
YEVVDNIR	Annotated Proteins	MDV052	0	18	2	WT-1,WT-2,WT-2_phospho,WT-3	Byonic,Comet,MS-GF+
SMGIGVQ[+1]GFHTAFLSMGLDLCDER	Annotated Proteins	MDV052	0.0001	2	3	WT-1,WT-2	Byonic,Comet,MS-GF+
LHFDGWANVELAAVEEWNM[+16]LR	Annotated Proteins	MDV052	0	15	3	WT-2	Byonic,Comet,MS-GF+
LGLQSALK	Annotated Proteins	MDV052	0.0001	15	+2,+1	WT-2,WT-2_phospho,WT-3	Byonic,Comet,MS-GF+
TDANTNGVCSLASINLAR	Annotated Proteins	MDV052	0	10	2	WT-1,WT-2,WT-3	Byonic,Comet
VMNLLLHAYK	Annotated Proteins	MDV052	0	20	3	WT-1,WT-2,WT-3	Byonic,Comet,MS-GF+
FYGSIHPWLK	Annotated Proteins	MDV052	0	22	+3,+2	WT-1,WT-1_phospho,WT-2,WT-2_phospho,WT-3	Byonic,Comet,MS-GF+
M[+58]DHSDVY[+80]EPYTFSGK	Annotated Proteins	MDV052	0.0008	2	2	WT-2_phospho	Comet
TIYLDN[+1]ENQR	Annotated Proteins	MDV052	0.0002	4	2	WT-1,WT-2,WT-2_phospho,WT-3	Comet,MS-GF+
S[+80]PEM[+16]IPSTINMR	Annotated Proteins	MDV052	0.0005	3	2	WT-1_phospho,WT-2_phospho	Comet,MS-GF+
S[+80]PEMIPSTINM[+16]R	Annotated Proteins	MDV052	0.0014	1	2	WT-2_phospho	Comet,MS-GF+
S[+80]PEM[+16]IPSTINM[+16]R	Annotated Proteins	MDV052	0.0012	3	2	WT-1_phospho,WT-2_phospho	Comet,MS-GF+
SMGIGVQ[+1]GFHTAFLSM[+16]GLDLCDER	Annotated Proteins	MDV052	0.0006	2	3	WT-2_phospho,WT-3_phospho	Comet,MS-GF+
VTS[+80]TGELLRPNIQLMEELR	Annotated Proteins	MDV052	0.0073	1	3	WT-1_phospho,WT-2_phospho	Comet,MS-GF+
SPEMIPSTIN[+1]MR	Annotated Proteins	MDV052	0.0003	1	2	WT-3	Comet,MS-GF+
PFMTTLTTGVANWR	Annotated Proteins	MDV052	0.0001	2	2	WT-2,WT-3	Comet,MS-GF+
HYITN[+1]TQGDAIAGSNLCTEIIQK	Annotated Proteins	MDV052	0.0004	1	3	WT-2_phospho,WT-3	Comet,MS-GF+
APFVDQ[+1]SQSMTLFITETADGTLLASR	Annotated Proteins	MDV052	0.0001	5	3	WT-2,WT-2_phospho,WT-3	Comet,MS-GF+
SMGIGVQGFHTAFLSM[+16]GLDLCDER	Annotated Proteins	MDV052	0.0001	2	3	WT-1,WT-3	Comet,MS-GF+
TDAN[+1]TN[+1]GVCSLASINLAR	Annotated Proteins	MDV052	0.0001	1	2	WT-3	Comet,MS-GF+
SM[+16]GIGVQGFHTAFLSMGLDLCDER	Annotated Proteins	MDV052	0.0001	2	3	WT-2_phospho,WT-3	Comet,MS-GF+
CDNVFLALWSCDLLFK	Annotated Proteins	MDV052	0	1	2	WT-3	Byonic,Comet,MS-GF+
MYDFSK	Annotated Proteins	MDV052	0.0004	25	1	WT-1,WT-2,WT-3	Byonic,MS-GF+
SM[+16]GIGVQ[+1]GFHTAFLSMGLDLCDER	Annotated Proteins	MDV052	0.0005	1	3	WT-1	MS-GF+
GMVAAEESRR	Annotated Proteins	MDV052	0.0001	3	3	WT-1,WT-2	Byonic,MS-GF+
GLPPFADFSNSYYAR	Annotated Proteins	MDV052	0	18	+2,+3	WT-1,WT-2,WT-3	Byonic,Comet,MS-GF+
LIFEFMLLEAMTVSCEFCER	Annotated Proteins	MDV052	0	2	3	WT-2,WT-3	Byonic,MS-GF+
[+42]M[+16]DHSDVYEPYTFSGK	Annotated Proteins	MDV052	0	39	+2,+3	WT-1,WT-2,WT-2_phospho,WT-3	Byonic,MS-GF+
LTPM[+16]WNK	Annotated Proteins	MDV052	0.0002	48	2	WT-1,WT-2,WT-3	Byonic,MS-GF+
SPEMIPS[+80]TINM[+16]R	Annotated Proteins	MDV052	0.0035	3	2	WT-1_phospho,WT-2_phospho,WT-3_phospho	MS-GF+
SPEM[+16]IPS[+80]TINMR	Annotated Proteins	MDV052	0.0004	4	2	WT-1_phospho,WT-2_phospho,WT-3_phospho	MS-GF+
KS[+80]PEMIPSTINMR	Annotated Proteins	MDV052	0.0015	1	3	WT-1_phospho	MS-GF+
[+42]M[+16]DHS[+80]DVYEPYTFSGK	Annotated Proteins	MDV052	0.0004	5	+2,+3	WT-1_phospho,WT-2_phospho,WT-3_phospho	MS-GF+
LHFDGWAN[+1]VELAAVEEWNMLR	Annotated Proteins	MDV052	0.0042	1	3	WT-2	MS-GF+
DMM[+16]FAIIK	Annotated Proteins	MDV052	0.0001	2	2	WT-2,WT-3	MS-GF+
M[+16]YDFSK	Annotated Proteins	MDV052	0.0007	25	2	WT-1,WT-2,WT-3	Byonic,MS-GF+
LTPMWNK	Annotated Proteins	MDV052	0.0001	20	+1,+2	WT-1,WT-2,WT-3	Byonic,MS-GF+
VLDSLVMAAN[+1]VNESRPTGICVYLEPWHADIMSALNMR	Annotated Proteins	MDV052	0.0001	2	4	WT-2	MS-GF+
SPEM[+16]IPS[+80]TINM[+16]R	Annotated Proteins	MDV052	0.0004	2	2	WT-2_phospho,WT-3_phospho	MS-GF+
VTST[+80]GELLRPNIQLMEELR	Annotated Proteins	MDV052	0.0021	1	3	WT-2_phospho	MS-GF+
SPEMIPS[+80]TINMR	Annotated Proteins	MDV052	0.0011	2	2	WT-2_phospho,WT-3_phospho	MS-GF+
KS[+80]PEMIPSTINM[+16]R	Annotated Proteins	MDV052	0.0025	1	3	WT-2_phospho	MS-GF+
LT[+80]PM[+16]WNK	Annotated Proteins	MDV052	0.0003	4	2	WT-1_phospho,WT-2_phospho,WT-3_phospho	Byonic,MS-GF+
[+42]M[+16]DHSDVY[+80]EPYTFSGK	Annotated Proteins	MDV052	0.0005	1	2	WT-2_phospho	MS-GF+
NVIWTLFDSRAS[+80]ILTK	Annotated Proteins	MDV052	0.0094	1	2	WT-2_phospho	MS-GF+
ELLN[+1]MGHLSGM[+16]ETMMVDVR	Annotated Proteins	MDV052	0.0001	1	3	WT-3	MS-GF+
KPFMTTLTTGVANWRTTFTTFFLALANQLFVPSTPCMLFLGR	Annotated Proteins	MDV052	0.0026	1	4	WT-3	MS-GF+
TTFTTFFLALANQLFVPSTPCMLFLGR	Annotated Proteins	MDV052	0.0059	1	3	WT-3	MS-GF+
APFVDQ[+1]SQSM[+16]TLFITETADGTLLASR	Annotated Proteins	MDV052	0.0004	1	3	WT-3_phospho	MS-GF+
FADMHIASTVAMELYNIER, [M+16]	Annotated Proteins	MDV052	0	78		WT-1,WT-1_phospho,WT-2,WT-2_phospho,WT-3,WT-3_phospho	Byonic
[+42]M[+16]DHSDVYEPYTFSGK, [S/Y+80]	Annotated Proteins	MDV052	0	16		WT-1_phospho,WT-2_phospho,WT-3_phospho	Byonic
SPEMIPSTINMR, [M+16]	Annotated Proteins	MDV052	0	50		WT-1,WT-2,WT-3	Byonic
SPEMIPSTINMR, [S/T+80]	Annotated Proteins	MDV052	0	22		WT-1_phospho,WT-2_phospho,WT-3_phospho	Byonic
SMGIGVQGFHTAFLSMGLDLCDER, [M+16]	Annotated Proteins	MDV052	0	24		WT-1,WT-2_phospho,WT-3	Byonic
[+42]MDHSDVYEPYTFSGK, [S/T/Y+80]	Annotated Proteins	MDV052	0	7		WT-1_phospho,WT-2_phospho,WT-3_phospho	Byonic
TIYLDNENQR, [N/Q+1]	Annotated Proteins	MDV052	0	18		WT-1,WT-2,WT-2_phospho,WT-3	Byonic
IVSAGLYNAQFIALMPTAASAQVTEVSEGFSPLFSNMFSK, [M+16]	Annotated Proteins	MDV052	0	6		WT-1,WT-2,WT-3	Byonic
VLDSLVMAANVNESRPTGICVYLEPWHADIMSALNMR	Annotated Proteins	MDV052	0	12		WT-2,WT-3	Byonic
NVIWT[+80]LFDSRASILTK	Annotated Proteins	MDV052	0.0003	1		WT-1_phospho	Byonic
TGMYYCKIR	Annotated Proteins	MDV052	0.0057	5		WT-2,WT-3	Byonic
DMMFAIIK, [M+16]	Annotated Proteins	MDV052	0	40		WT-1,WT-2,WT-3	Byonic
AHIEMDMLR, [M+16]	Annotated Proteins	MDV052	0	54		WT-1,WT-2,WT-3	Byonic
KS[+80]PEMIPSTINMR, [M+16]	Annotated Proteins	MDV052	0.0003	8		WT-2_phospho	Byonic
LESEGLGVASIPIRDMMFAIIK, [M+16]	Annotated Proteins	MDV052	0.0002	8		WT-1	Byonic
HVN[+1]GEKNVIWTLFDSR	Annotated Proteins	MDV052	0.0093	1		WT-3	Byonic
ELLNMGHLSGMETMMVDVR, [M+16]	Annotated Proteins	MDV052	0	50		WT-1,WT-2,WT-2_phospho,WT-3	Byonic
SAASTGS[+80]PFILFK	Annotated Proteins	MDV052	0	2		WT-1_phospho,WT-2_phospho	Byonic
SPEMIPSTINMR, [M+16], [S/T+80]	Annotated Proteins	MDV052	0	63		WT-1_phospho,WT-2_phospho,WT-3_phospho	Byonic
KSPEMIPSTINMR, [T/S+80]	Annotated Proteins	MDV052	0.0004	4		WT-1_phospho,WT-3_phospho	Byonic
HYITNTQGDAIAGSNLCTEIIQK, [N/Q+1]	Annotated Proteins	MDV052	0	14		WT-1,WT-1_phospho,WT-2,WT-2_phospho,WT-3	Byonic
GM[+16]VAAEESRR	Annotated Proteins	MDV052	0.0004	3		WT-1,WT-2	Byonic
LATIAALESANWNIQTALGNKPECHSLLK, [N/Q+1]	Annotated Proteins	MDV052	0	15		WT-1,WT-2,WT-3	Byonic
FGLMHVMK	Annotated Proteins	MDV052	0.0003	2		WT-1,WT-2	Byonic
RCDNVFLALWSCDLLFK	Annotated Proteins	MDV052	0	11		WT-1,WT-2,WT-3	Byonic
TDANTNGVCSLASINLAR, [N+1]	Annotated Proteins	MDV052	0	35		WT-1,WT-1_phospho,WT-2,WT-2_phospho,WT-3	Byonic
[+42]SGPPSHEIGMLYSLAPSVDMK	Annotated Proteins	MDV053	0	15	+2,+3	WT-1,WT-2,WT-3	Byonic,Comet,MS-GF+
DIHHYYFEQECIEAVHSR	Annotated Proteins	MDV053	0	71	+3,+4,+5	WT-1,WT-1_phospho,WT-2,WT-2_phospho,WT-3,WT-3_phospho	Byonic,Comet,MS-GF+
ELDMPPIYNEPK	Annotated Proteins	MDV053	0	15	2	WT-1,WT-2,WT-2_phospho,WT-3	Byonic,Comet,MS-GF+
SENIEDLPSESIPTTNHCASN[+1]YFYAPECPDIGHLR	Annotated Proteins	MDV053	0.0001	7	+4,+3	WT-1,WT-2,WT-3	Comet
NSQLLDVEAICSYVR	Annotated Proteins	MDV053	0	35	+2,+3	WT-1,WT-1_phospho,WT-2,WT-2_phospho,WT-3,WT-3_phospho	Byonic,Comet,MS-GF+
LDWLNK	Annotated Proteins	MDV053	0.0004	18	+2,+1	WT-1,WT-1_phospho,WT-2,WT-2_phospho,WT-3	Byonic,Comet,MS-GF+
TSLNSPAIQSK	Annotated Proteins	MDV053	0	14	2	WT-1,WT-2,WT-3	Byonic,Comet,MS-GF+
RVIECSSIAEK	Annotated Proteins	MDV053	0	10	3	WT-1,WT-2,WT-3	Byonic,Comet,MS-GF+
SENIEDLPSESIPTTNHCASNYFYAPECPDIGHLR	Annotated Proteins	MDV053	0	55	+3,+4	WT-1,WT-1_phospho,WT-2,WT-2_phospho,WT-3	Byonic,Comet,MS-GF+
WTETEFVISDDLR	Annotated Proteins	MDV053	0	16	2	WT-1,WT-2_phospho,WT-3,WT-3_phospho	Byonic,Comet,MS-GF+
NYLMGPK	Annotated Proteins	MDV053	0.0001	10	2	WT-1,WT-2,WT-3	Byonic,Comet,MS-GF+
PTADFPLALMTASNNTNFFER	Annotated Proteins	MDV053	0	24	+3,+2	WT-1,WT-2,WT-3	Byonic,Comet,MS-GF+
DEAIHVEASCCIFK	Annotated Proteins	MDV053	0	8	+3,+2	WT-1,WT-2,WT-3	Byonic,Comet,MS-GF+
RNTAYSGSVSNDL	Annotated Proteins	MDV053	0	7	2	WT-1,WT-2,WT-3	Byonic,Comet
N[+1]SQLLDVEAICSYVR	Annotated Proteins	MDV053	0.0001	5	+2,+3	WT-1,WT-2,WT-3	Comet,MS-GF+
AYSIIQLMLFDNDSLAR	Annotated Proteins	MDV053	0	15	+2,+3	WT-1,WT-2,WT-3	Byonic,Comet,MS-GF+
NS[+80]QLLDVEAICSYVR	Annotated Proteins	MDV053	0	4	2	WT-1_phospho,WT-2_phospho,WT-3_phospho	Byonic,Comet,MS-GF+
NSQ[+1]LLDVEAICSYVR	Annotated Proteins	MDV053	0.0003	4	2	WT-1_phospho,WT-2_phospho,WT-3,WT-3_phospho	Comet,MS-GF+
EAVQIECAFLR	Annotated Proteins	MDV053	0	19	2	WT-1_phospho,WT-2,WT-2_phospho,WT-3,WT-3_phospho	Byonic,Comet,MS-GF+
WTETEFVISDDLRDVSMLTEEER	Annotated Proteins	MDV053	0	3	3	WT-1,WT-2,WT-2_phospho	Byonic,Comet,MS-GF+
DVSMLTEEER	Annotated Proteins	MDV053	0	6	2	WT-2,WT-3	Byonic,Comet,MS-GF+
ELDM[+16]PPIYNEPK	Annotated Proteins	MDV053	0	10	2	WT-2,WT-3	Byonic,Comet,MS-GF+
TSLN[+1]SPAIQSK	Annotated Proteins	MDV053	0.0027	2	2	WT-2,WT-3	Comet,MS-GF+
SENIEDLPSESIPTTN[+1]HCASN[+1]YFYAPECPDIGHLR	Annotated Proteins	MDV053	0.0003	3	4	WT-2_phospho,WT-3	Comet
TAAPRNS[+80]QLLDVEAICSYVR	Annotated Proteins	MDV053	0	6	3	WT-1_phospho,WT-2_phospho,WT-3_phospho	Byonic,Comet,MS-GF+
TSLNS[+80]PAIQSK	Annotated Proteins	MDV053	0	9	2	WT-1_phospho,WT-2_phospho,WT-3_phospho	Byonic,Comet,MS-GF+
FLFTFLSAADDLVNLNIDNLLGLFSQK	Annotated Proteins	MDV053	0	2	3	WT-2,WT-3	Byonic,Comet,MS-GF+
PTADFPLALMTASN[+1]NTNFFER	Annotated Proteins	MDV053	0.0002	3	+2,+3	WT-2,WT-3	Comet,MS-GF+
DIHHYYFEQ[+1]ECIEAVHSR	Annotated Proteins	MDV053	0.0004	1	4	WT-3_phospho	Comet,MS-GF+
SENIEDLPSESIPTTN[+1]HCASNYFYAPECPDIGHLR	Annotated Proteins	MDV053	0.0001	16	+3,+4	WT-1,WT-2,WT-2_phospho,WT-3	MS-GF+
N[+1]YLMGPK	Annotated Proteins	MDV053	0.0062	1	2	WT-1	MS-GF+
ELDMPPIYN[+1]EPKPTADFPLALM[+16]TASN[+1]NTNFFER	Annotated Proteins	MDV053	0.0006	1	3	WT-1	MS-GF+
ELDM[+16]PPIYNEPKPTADFPLALMTASNNTNFFER	Annotated Proteins	MDV053	0.0004	1	3	WT-1	MS-GF+
ELDMPPIYN[+1]EPKPTADFPLALMTASNNTNFFER	Annotated Proteins	MDV053	0.0001	5	+3,+4	WT-1,WT-2,WT-3	MS-GF+
SENIEDLPS[+80]ESIPTTN[+1]HCASNYFYAPECPDIGHLR	Annotated Proteins	MDV053	0.0015	1	4	WT-1_phospho	MS-GF+
ELDM[+16]PPIYN[+1]EPKPTADFPLALMTASNNTNFFER	Annotated Proteins	MDV053	0.005	1	3	WT-2	MS-GF+
ELDMPPIYNEPKPTADFPLALMTASN[+1]NTNFFER	Annotated Proteins	MDV053	0.0001	1	3	WT-2	MS-GF+
TSLN[+1]SPAIQ[+1]SK	Annotated Proteins	MDV053	0.0002	1	2	WT-2	MS-GF+
SEN[+1]IEDLPSESIPTTN[+1]HCASNYFYAPECPDIGHLR	Annotated Proteins	MDV053	0.0006	1	4	WT-2_phospho	MS-GF+
N[+1]YLM[+16]GPK	Annotated Proteins	MDV053	0.0047	1	2	WT-3	MS-GF+
T[+80]AAPRN[+1]SQLLDVEAICSYVR	Annotated Proteins	MDV053	0.0065	1	3	WT-3_phospho	MS-GF+
T[+80]SLNSPAIQSK	Annotated Proteins	MDV053	0.0018	1	2	WT-3_phospho	MS-GF+
RNTAYSGSVSN[+1]DL, [T/S+80]	Annotated Proteins	MDV053	0.0003	3		WT-1_phospho,WT-2_phospho	Byonic
SENIEDLPSESIPTTNHCASNYFYAPECPDIGHLR, [N+1]	Annotated Proteins	MDV053	0	19		WT-2,WT-2_phospho,WT-3	Byonic
ELDMPPIYNEPKPTADFPLALMTASNNTNFFER, [N+1]	Annotated Proteins	MDV053	0.0012	2		WT-2,WT-3	Byonic
[+42]SGPPSHEIGMLYSLAPSVDMK, [M+16]	Annotated Proteins	MDV053	0.0003	8		WT-1	Byonic
NYLM[+16]GPK	Annotated Proteins	MDV053	0.0004	7		WT-1,WT-3	Byonic
TSLN[+1]S[+80]PAIQSK	Annotated Proteins	MDV053	0.0081	1		WT-1_phospho	Byonic
PTADFPLALMTASNNTNFFER, [N+1]	Annotated Proteins	MDV053	0	9		WT-2,WT-3	Byonic
RNTAYSGSVSNDL, [N+1]	Annotated Proteins	MDV053	0.0001	4		WT-2	Byonic
NSQLLDVEAICSYVR, [N/Q+1]	Annotated Proteins	MDV053	0	25		WT-1,WT-1_phospho,WT-2,WT-2_phospho,WT-3,WT-3_phospho	Byonic
VQELFK	Annotated Proteins	MDV053	0.0004	17		WT-1,WT-1_phospho,WT-2,WT-2_phospho,WT-3	Byonic
RNTAYSGSVSNDL, [S/T+80]	Annotated Proteins	MDV053	0.0004	5		WT-1_phospho,WT-2_phospho	Byonic
NTAYSGSVSNDL	Annotated Proteins	MDV053	0	14		WT-1,WT-2,WT-3	Byonic
ALSIMNR	Annotated Proteins	MDV053	0.0006	11		WT-1,WT-2,WT-3	Byonic
ALSIM[+16]NR	Annotated Proteins	MDV053	0.0018	8		WT-1,WT-2	Byonic
ELDMPPIYNEPKPTADFPLALMTASNNTNFFER	Annotated Proteins	MDV053	0	17		WT-2,WT-3	Byonic
TGENSY[+80]HSEGFDLHIR	Annotated Proteins	MDV054	0.009	1	3	WT-1_phospho	Comet
IDGVDDSIITLR	Annotated Proteins	MDV054	0.0091	1	2	WT-1	MS-GF+
LFDECGST[+80]DVGEAR	Annotated Proteins	MDV054	0.0012	1	2	WT-2_phospho	MS-GF+
TSRVSILK, [S+80]	Annotated Proteins	MDV054	0.0016	2		WT-2_phospho	Byonic
TGENS[+80]YHSEGFDLHIR	Annotated Proteins	MDV054	0.0015	2	3	WT-1_phospho	MS-GF+
TGENSYHSEGFDLHIR, [Y/S+80]	Annotated Proteins	MDV054	0.0005	2		WT-1_phospho,WT-2_phospho	Byonic
DVLAALQMDYFT[+80]FLLN[+1]FVR	Annotated Proteins	MDV054	0.0024	1		WT-2_phospho	Byonic
LFDECGS[+80]TDVGEAR	Annotated Proteins	MDV054	0	2		WT-1_phospho,WT-2_phospho	Byonic
[+42]AGITM[+16]GSEHM[+16]YDDTTFPTNDPESSWK	Annotated Proteins	MDV055	0.0001	5	3	WT-1,WT-2,WT-2_phospho,WT-3	Comet,MS-GF+
VVEVCFTFR	Annotated Proteins	MDV055	0	50	+2,+1	WT-1,WT-1_phospho,WT-2,WT-2_phospho,WT-3	Byonic,Comet,MS-GF+
PFCLALEDTN[+1]AFR	Annotated Proteins	MDV055	0	12	+2,+3	WT-1,WT-2,WT-2_phospho,WT-3	Byonic,Comet,MS-GF+
FM[+16]TASAALK	Annotated Proteins	MDV055	0.0001	45	+2,+1	WT-1,WT-1_phospho,WT-2,WT-3	Byonic,Comet,MS-GF+
YELWSASIICPQK	Annotated Proteins	MDV055	0	29	2	WT-1,WT-1_phospho,WT-2,WT-2_phospho,WT-3,WT-3_phospho	Byonic,Comet,MS-GF+
TLLDAFK	Annotated Proteins	MDV055	0	41	+2,+1	WT-1,WT-1_phospho,WT-2,WT-2_phospho,WT-3,WT-3_phospho	Byonic,Comet,MS-GF+
IVLAGEK	Annotated Proteins	MDV055	0.0004	19	+2,+1	WT-1,WT-2,WT-2_phospho,WT-3,WT-3_phospho	Byonic,Comet,MS-GF+
[+42]AGITM[+16]GSEHMYDDTTFPTNDPESSWK	Annotated Proteins	MDV055	0.0001	8	3	WT-1,WT-2,WT-2_phospho,WT-3	Comet,MS-GF+
TPDATFSLNK	Annotated Proteins	MDV055	0	35	+1,+2	WT-1,WT-1_phospho,WT-2,WT-2_phospho,WT-3,WT-3_phospho	Byonic,Comet,MS-GF+
HLTQTVTYANDGCSFSSTIVK	Annotated Proteins	MDV055	0	82	+2,+3	WT-1,WT-1_phospho,WT-2,WT-2_phospho,WT-3,WT-3_phospho	Byonic,Comet,MS-GF+
GPTAIFLALTDSR	Annotated Proteins	MDV055	0	59	+2,+3	WT-1,WT-1_phospho,WT-2,WT-2_phospho,WT-3,WT-3_phospho	Byonic,Comet,MS-GF+
M[+16]FVPIDCTSFSEYEWR	Annotated Proteins	MDV055	0	100	+2,+3	WT-1,WT-1_phospho,WT-2,WT-2_phospho,WT-3,WT-3_phospho	Byonic,Comet,MS-GF+
HLTQTVTYAN[+1]DGCSFSSTIVK	Annotated Proteins	MDV055	0	23	+2,+3	WT-1,WT-1_phospho,WT-2,WT-2_phospho,WT-3,WT-3_phospho	Byonic,Comet,MS-GF+
FMTASAALK	Annotated Proteins	MDV055	0	13	+2,+1	WT-1,WT-2,WT-3	Byonic,Comet,MS-GF+
NPLITFSDDGLM[+16]IQGTVCGQR	Annotated Proteins	MDV055	0	53	+2,+3	WT-1,WT-1_phospho,WT-2,WT-2_phospho,WT-3,WT-3_phospho	Byonic,Comet,MS-GF+
VQHEELIFALK	Annotated Proteins	MDV055	0	46	+2,+3	WT-1,WT-1_phospho,WT-2,WT-2_phospho,WT-3,WT-3_phospho	Byonic,Comet,MS-GF+
PFCLALEDTNAFR	Annotated Proteins	MDV055	0	39	+2,+3	WT-1,WT-1_phospho,WT-2,WT-2_phospho,WT-3,WT-3_phospho	Byonic,Comet,MS-GF+
RGPSSPPFER	Annotated Proteins	MDV055	0	56	+2,+3	WT-1,WT-1_phospho,WT-2,WT-2_phospho,WT-3,WT-3_phospho	Byonic,Comet,MS-GF+
[+42]AGITMGSEHM[+16]YDDTTFPTNDPESSWK	Annotated Proteins	MDV055	0.0001	4	3	WT-1,WT-2,WT-2_phospho,WT-3	Comet,MS-GF+
GPTAIFLALTDSRR	Annotated Proteins	MDV055	0	24	+2,+3	WT-1,WT-1_phospho,WT-2,WT-3	Byonic,Comet,MS-GF+
MFVPIDCTSFSEYEWR	Annotated Proteins	MDV055	0	83	+2,+3	WT-1,WT-1_phospho,WT-2,WT-2_phospho,WT-3,WT-3_phospho	Byonic,Comet,MS-GF+
NPLITFSDDGLMIQGTVCGQR	Annotated Proteins	MDV055	0	39	+2,+3	WT-1,WT-1_phospho,WT-2,WT-2_phospho,WT-3	Byonic,Comet,MS-GF+
SIAVTAYGSGK	Annotated Proteins	MDV055	0	45	+1,+2	WT-1,WT-1_phospho,WT-2,WT-2_phospho,WT-3,WT-3_phospho	Byonic,Comet,MS-GF+
[+42]AGITMGSEHMYDDTTFPTNDPESSWK	Annotated Proteins	MDV055	0	21	+3,+2	WT-1,WT-1_phospho,WT-2,WT-2_phospho,WT-3	Byonic,Comet,MS-GF+
T[+80]PDATFSLNK	Annotated Proteins	MDV055	0.0004	6	2	WT-1_phospho,WT-2_phospho,WT-3_phospho	Comet,MS-GF+
RGPS[+80]SPPFER	Annotated Proteins	MDV055	0.0004	24	+3,+2	WT-1_phospho,WT-2_phospho,WT-3_phospho	Comet,MS-GF+
RGPSS[+80]PPFEREGK	Annotated Proteins	MDV055	0.001	2	3	WT-1_phospho,WT-2_phospho	Comet,MS-GF+
KRGPSS[+80]PPFER	Annotated Proteins	MDV055	0.009	1	3	WT-1_phospho	Comet
RGPS[+80]SPPFEREGK	Annotated Proteins	MDV055	0.0004	5	3	WT-1_phospho,WT-2_phospho,WT-3_phospho	Comet,MS-GF+
S[+80]IAVTAYGSGK	Annotated Proteins	MDV055	0.0005	1	2	WT-1_phospho	Comet,MS-GF+
GPSS[+80]PPFER	Annotated Proteins	MDV055	0.0006	7	2	WT-1_phospho,WT-2_phospho,WT-3_phospho	Comet,MS-GF+
[+42]AGITMGSEHM[+16]YDDTTFPTN[+1]DPESSWK	Annotated Proteins	MDV055	0.0016	1	3	WT-2	Comet
PHVFGSPTAFLFCNSDCMSIYELEEVSAVSGAIK	Annotated Proteins	MDV055	0	5	3	WT-2	Byonic,Comet
TGAAGADLGFYTTCDPPMLCVR	Annotated Proteins	MDV055	0.0001	1	3	WT-2	Comet,MS-GF+
GPS[+80]SPPFER	Annotated Proteins	MDV055	0.0004	7	2	WT-1_phospho,WT-2,WT-2_phospho,WT-3_phospho	Comet,MS-GF+
TPDAT[+80]FSLNK	Annotated Proteins	MDV055	0.0035	2	2	WT-2_phospho,WT-3_phospho	Comet
HLTQTVTYANDGCS[+80]FSSTIVK	Annotated Proteins	MDV055	0.0051	1	3	WT-2_phospho	Comet
RGPSS[+80]PPFER	Annotated Proteins	MDV055	0.0017	5	3	WT-1_phospho,WT-2_phospho,WT-3_phospho	Comet,MS-GF+
PFCLALEDT[+80]NAFR	Annotated Proteins	MDV055	0	3	2	WT-2_phospho	Byonic,Comet,MS-GF+
NPLITFSDDGLM[+16]IQ[+1]GTVCGQR	Annotated Proteins	MDV055	0.0001	2	+2,+3	WT-2,WT-2_phospho	Comet,MS-GF+
VSNIGSR	Annotated Proteins	MDV055	0.0006	2	2	WT-2,WT-3	Byonic,Comet,MS-GF+
RTLLDAFK	Annotated Proteins	MDV055	0	18	2	WT-1,WT-1_phospho,WT-2,WT-2_phospho,WT-3	Byonic,Comet
VVEVCFTFRGEPPCR	Annotated Proteins	MDV055	0.0002	1	3	WT-1	Byonic,MS-GF+
ISEYFPK	Annotated Proteins	MDV055	0.0003	19	+1,+2	WT-1,WT-1_phospho,WT-2,WT-2_phospho,WT-3	Byonic,MS-GF+
TIVGCVK	Annotated Proteins	MDV055	0.0003	31	1	WT-1,WT-2,WT-3	Byonic,MS-GF+
HLTQ[+1]TVTYAN[+1]DGCSFSSTIVK	Annotated Proteins	MDV055	0.0005	1	3	WT-1_phospho	MS-GF+
T[+80]IVGCVKN[+1]PLITFSDDGLMIQ[+1]GTVCGQRMFVPIDCTSFSEYEWR	Annotated Proteins	MDV055	0.0001	1	5	WT-2	MS-GF+
TGAAGADLGFYTTCDPPMLCVRPHVFGSPTAFLFCN[+1]SDCMSIYELEEVSAVSGAIK	Annotated Proteins	MDV055	0.0022	1	5	WT-2	MS-GF+
TGAAGADLGFYTTCDPPMLCVRPHVFGSPTAFLFCNSDCMSIYELEEVSAVSGAIK	Annotated Proteins	MDV055	0.0034	1	5	WT-2	MS-GF+
ILTVAAK	Annotated Proteins	MDV055	0	41	1	WT-1,WT-2,WT-3	Byonic,MS-GF+
PHVFGSPTAFLFCN[+1]SDCMSIYELEEVSAVSGAIK	Annotated Proteins	MDV055	0.0001	1	3	WT-2	MS-GF+
GPTAIFLALT[+80]DSRR	Annotated Proteins	MDV055	0.0062	2	3	WT-2_phospho,WT-3_phospho	MS-GF+
YELWSASIICPQKT[+80]PDATFSLNK	Annotated Proteins	MDV055	0.0006	1	3	WT-2_phospho	MS-GF+
ISEY[+80]FPK	Annotated Proteins	MDV055	0.0085	1	2	WT-2_phospho	MS-GF+
YELWSAS[+80]IICPQKTPDATFSLNK	Annotated Proteins	MDV055	0.0035	1	3	WT-3_phospho	MS-GF+
RGPSSPPFER, [S+80]	Annotated Proteins	MDV055	0.0001	339		WT-1,WT-1_phospho,WT-2,WT-2_phospho,WT-3,WT-3_phospho	Byonic
SIAVTAYGSGKPFCLALEDTNAFR	Annotated Proteins	MDV055	0.0007	2		WT-3	Byonic
SIAVTAYGSGK, [S+80]	Annotated Proteins	MDV055	0	4		WT-1_phospho,WT-2_phospho,WT-3_phospho	Byonic
YELWSASIICPQKTPDATFSLNK	Annotated Proteins	MDV055	0.0037	1		WT-1	Byonic
[+42]AGITMGSEHMYDDTTFPTNDPESSWK, [M+16]	Annotated Proteins	MDV055	0	49		WT-1,WT-2,WT-2_phospho,WT-3	Byonic
GPSSPPFER, [S+80]	Annotated Proteins	MDV055	0.0007	62		WT-1,WT-1_phospho,WT-2,WT-2_phospho,WT-3,WT-3_phospho	Byonic
YELWSASIICPQKTPDATFSLNK, [T/S+80]	Annotated Proteins	MDV055	0.0003	2		WT-2_phospho	Byonic
KRGPSSPPFER, [S+80]	Annotated Proteins	MDV055	0.0007	11		WT-1_phospho,WT-2_phospho,WT-3_phospho	Byonic
GPSSPPFEREGK, [S+80]	Annotated Proteins	MDV055	0.0003	7		WT-1_phospho,WT-3_phospho	Byonic
TPDATFSLNK, [T/S+80]	Annotated Proteins	MDV055	0	23		WT-1_phospho,WT-2_phospho,WT-3_phospho	Byonic
GPTAIFLALTDSRR, [S/T+80]	Annotated Proteins	MDV055	0	14		WT-1_phospho,WT-2_phospho,WT-3_phospho	Byonic
RGPSSPPFEREGK, [S+80]	Annotated Proteins	MDV055	0	41		WT-1_phospho,WT-2_phospho,WT-3_phospho	Byonic
RISEYFPK	Annotated Proteins	MDV055	0	47		WT-1,WT-2,WT-3	Byonic
RGPS[+80]S[+80]PPFER	Annotated Proteins	MDV055	0.0007	6		WT-1_phospho,WT-3_phospho	Byonic
[+42]AGITMGSEHMYDDTTFPTN[+1]DPESSWK, [M+16]	Annotated Proteins	MDV055	0.0003	3		WT-1,WT-2	Byonic
IS[+80]EYFPK	Annotated Proteins	MDV055	0.0005	6		WT-1_phospho,WT-2_phospho,WT-3_phospho	Byonic
RIS[+80]EYFPK	Annotated Proteins	MDV055	0	90		WT-1_phospho,WT-2_phospho,WT-3_phospho	Byonic
HLTQTVTY[+80]ANDGCSFSSTIVK	Annotated Proteins	MDV055	0.0006	2		WT-2_phospho	Byonic
FQDSEYYDATPSAR	Annotated Proteins	MDV057	0.0001	13	+2,+3	WT-1,WT-1_phospho,WT-2,WT-2_phospho,WT-3	Byonic,Comet,MS-GF+
IPVWDN[+1]WTK	Annotated Proteins	MDV057	0.0001	3	2	WT-1,WT-2,WT-3	Byonic,Comet,MS-GF+
LIGYPFDEDK	Annotated Proteins	MDV057	0	44	2	WT-1,WT-1_phospho,WT-2,WT-2_phospho,WT-3,WT-3_phospho	Byonic,Comet,MS-GF+
DGYAICTIECVPSEITVR	Annotated Proteins	MDV057	0	57	+2,+3	WT-1,WT-1_phospho,WT-2,WT-2_phospho,WT-3	Byonic,Comet,MS-GF+
IPVWDNWTK	Annotated Proteins	MDV057	0.0001	26	2	WT-1,WT-1_phospho,WT-2,WT-2_phospho,WT-3,WT-3_phospho	Byonic,MS-GF+
WLVHDEAQPNTTYNTVVTGLCR	Annotated Proteins	MDV057	0	1	3	WT-2	Byonic,Comet,MS-GF+
DGSLPDHRS[+80]P	Annotated Proteins	MDV057.1	0	69	+2,+3	WT-1_phospho,WT-2_phospho,WT-3_phospho	Byonic,Comet,MS-GF+
DGSLPDHR	Annotated Proteins	MDV057.1	0.0007	2	2	WT-1,WT-2	MS-GF+
QGDMISTTNATAIPTVYHHPR	Annotated Proteins	MDV057;MDV057.1	0	6	+3,+4	WT-1,WT-2,WT-3	Byonic,Comet,MS-GF+
ISCLVAWKQ[+1]GDMIS[+80]T[+80]T[+80]NATAIPTVYHHPR	Annotated Proteins	MDV057;MDV057.1	0.0019	2	3	WT-1,WT-2	Comet
QGDM[+16]ISTTNATAIPTVYHHPR	Annotated Proteins	MDV057;MDV057.1	0	3	4	WT-1,WT-2	Byonic,Comet,MS-GF+
ISCLVAWKQGDMIS[+80]T[+80]T[+80]NATAIPTVYHHPR	Annotated Proteins	MDV057;MDV057.1	0.0001	3	3	WT-1,WT-2,WT-3	MS-GF+
IS[+80]CLVAWKQGDM[+16]IST[+80]T[+80]NATAIPTVYHHPR	Annotated Proteins	MDV057;MDV057.1	0.0001	2	3	WT-1,WT-3	MS-GF+
ISCLVAWKQGDM[+16]IS[+80]T[+80]T[+80]NATAIPTVYHHPR	Annotated Proteins	MDV057;MDV057.1	0.0001	1	3	WT-2	MS-GF+
LSLAFK	Annotated Proteins	MDV057;MDV057.1	0.0003	17		WT-1,WT-2,WT-3	Byonic
LS[+80]LAFK	Annotated Proteins	MDV057;MDV057.1	0.0007	18		WT-1_phospho,WT-2_phospho,WT-3_phospho	Byonic
QGDMISTTNATAIPTVYHHPRLS[+80]LAFK	Annotated Proteins	MDV057;MDV057.1	0	3		WT-1_phospho,WT-2_phospho	Byonic
QGDM[+16]ISTTNATAIPTVYHHPRLS[+80]LAFK	Annotated Proteins	MDV057;MDV057.1	0.0003	2		WT-1_phospho,WT-2_phospho	Byonic
ISCLVAWK	Annotated Proteins	MDV057;MDV057.1;MDV057.2	0	72	+1,+2	WT-1,WT-1_phospho,WT-2,WT-2_phospho,WT-3,WT-3_phospho	Byonic,Comet,MS-GF+
VCQRPASVDVLAPPVLSGENYK	Annotated Proteins	MDV057;MDV057.1;MDV057.2	0	64	+2,+3,+4	WT-1,WT-1_phospho,WT-2,WT-2_phospho,WT-3,WT-3_phospho	Byonic,Comet,MS-GF+
RDPQGTFWTSPSPHGN[+1]K	Annotated Proteins	MDV057;MDV057.1;MDV057.2	0	29	+3,+4	WT-1,WT-2,WT-3	Byonic,Comet,MS-GF+
NVDYADNGYM[+16]QVIMR	Annotated Proteins	MDV057;MDV057.1;MDV057.2	0.0001	1	2	WT-1	Comet,MS-GF+
TTN[+1]TM[+16]GVEIR	Annotated Proteins	MDV057;MDV057.1;MDV057.2	0.0002	2	2	WT-1	Comet,MS-GF+
NVDYADNGYMQVIM[+16]R	Annotated Proteins	MDV057;MDV057.1;MDV057.2	0.0001	3	+2,+3	WT-1	Comet,MS-GF+
DHFNRPLIDK	Annotated Proteins	MDV057;MDV057.1;MDV057.2	0.0001	91	+2,+3	WT-1,WT-1_phospho,WT-2,WT-2_phospho,WT-3,WT-3_phospho	Byonic,Comet,MS-GF+
NVDYADNGYMQVIMR	Annotated Proteins	MDV057;MDV057.1;MDV057.2	0	16	2	WT-1,WT-1_phospho,WT-2,WT-2_phospho,WT-3	Byonic,Comet,MS-GF+
NVDYADN[+1]GYM[+16]QVIMR	Annotated Proteins	MDV057;MDV057.1;MDV057.2	0.0001	15	+2,+3	WT-1,WT-2,WT-2_phospho,WT-3	Comet,MS-GF+
GATLVSTITLGNSGIDFPPK	Annotated Proteins	MDV057;MDV057.1;MDV057.2	0	428	+2,+3	WT-1,WT-1_phospho,WT-2,WT-2_phospho,WT-3,WT-3_phospho	Byonic,Comet,MS-GF+
DHFNRPLIDKHIYIR	Annotated Proteins	MDV057;MDV057.1;MDV057.2	0.0002	4	+5,+4	WT-1,WT-2	Byonic,Comet,MS-GF+
VCQRPASVDVLAPPVLSGEN[+1]YK	Annotated Proteins	MDV057;MDV057.1;MDV057.2	0.0001	7	+2,+3	WT-1,WT-2,WT-2_phospho,WT-3	Comet,MS-GF+
TPNILCDTEEVFVFLNETGR	Annotated Proteins	MDV057;MDV057.1;MDV057.2	0	26	+2,+3	WT-1,WT-1_phospho,WT-2,WT-2_phospho,WT-3	Byonic,Comet,MS-GF+
IAGLYGVPGSDYAYPR	Annotated Proteins	MDV057;MDV057.1;MDV057.2	0	68	+2,+3	WT-1,WT-1_phospho,WT-2,WT-2_phospho,WT-3,WT-3_phospho	Byonic,Comet,MS-GF+
NVDYADN[+1]GYM[+16]QVIM[+16]R	Annotated Proteins	MDV057;MDV057.1;MDV057.2	0.0001	8	2	WT-1,WT-2,WT-3	Comet,MS-GF+
TTNTM[+16]GVEIR	Annotated Proteins	MDV057;MDV057.1;MDV057.2	0	73	2	WT-1,WT-1_phospho,WT-2,WT-2_phospho,WT-3	Byonic,Comet,MS-GF+
QSELISSIRR	Annotated Proteins	MDV057;MDV057.1;MDV057.2	0.0001	2	3	WT-1	Byonic,Comet
VCQRPASVDVLAPPVLSGENYKASCIVR	Annotated Proteins	MDV057;MDV057.1;MDV057.2	0	2	4	WT-1,WT-2	Byonic,Comet,MS-GF+
QN[+1]GNIATPR	Annotated Proteins	MDV057;MDV057.1;MDV057.2	0.0001	8	2	WT-1,WT-1_phospho,WT-2,WT-2_phospho,WT-3	Comet,MS-GF+
GATLVSTITLGN[+1]SGIDFPPK	Annotated Proteins	MDV057;MDV057.1;MDV057.2	0	25	+2,+3	WT-1,WT-2,WT-3	Byonic,Comet,MS-GF+
HFYPPGSVYVSWR	Annotated Proteins	MDV057;MDV057.1;MDV057.2	0	146	+2,+3	WT-1,WT-1_phospho,WT-2,WT-2_phospho,WT-3	Byonic,Comet,MS-GF+
DRDGSFWWFESGR	Annotated Proteins	MDV057;MDV057.1;MDV057.2	0	102	+2,+3	WT-1,WT-1_phospho,WT-2,WT-2_phospho,WT-3,WT-3_phospho	Byonic,Comet,MS-GF+
TPNILCDTEEVFVFLN[+1]ETGR	Annotated Proteins	MDV057;MDV057.1;MDV057.2	0.0001	3	+2,+3	WT-1,WT-2	Byonic,Comet,MS-GF+
DGSFWWFESGR	Annotated Proteins	MDV057;MDV057.1;MDV057.2	0	34	2	WT-1,WT-1_phospho,WT-2,WT-2_phospho,WT-3,WT-3_phospho	Byonic,Comet,MS-GF+
YFIWINK	Annotated Proteins	MDV057;MDV057.1;MDV057.2	0	31	+2,+1	WT-1,WT-2,WT-3	Byonic,Comet,MS-GF+
PASVDVLAPPVLSGENYK	Annotated Proteins	MDV057;MDV057.1;MDV057.2	0	13	+2,+3	WT-1,WT-2,WT-3	Byonic,Comet,MS-GF+
NVDYADN[+1]GYMQVIM[+16]R	Annotated Proteins	MDV057;MDV057.1;MDV057.2	0.0001	17	+2,+3	WT-1,WT-1_phospho,WT-2,WT-2_phospho,WT-3	Comet,MS-GF+
NVDYADN[+1]GYMQVIMR	Annotated Proteins	MDV057;MDV057.1;MDV057.2	0.0001	16	+2,+3	WT-1,WT-1_phospho,WT-2,WT-2_phospho,WT-3	Comet,MS-GF+
N[+1]VEAARIAGLYGVPGSDYAYPR	Annotated Proteins	MDV057;MDV057.1;MDV057.2	0	3	+2,+3	WT-1,WT-2,WT-3	Byonic,Comet,MS-GF+
DPQGTFWTSPSPHGN[+1]K	Annotated Proteins	MDV057;MDV057.1;MDV057.2	0	5	3	WT-1,WT-2	Byonic,Comet,MS-GF+
Q[+1]SELISSIR	Annotated Proteins	MDV057;MDV057.1;MDV057.2	0.0002	3	2	WT-1,WT-2	Byonic,Comet,MS-GF+
QSELISSIR	Annotated Proteins	MDV057;MDV057.1;MDV057.2	0	60	+2,+1	WT-1,WT-1_phospho,WT-2,WT-2_phospho,WT-3,WT-3_phospho	Byonic,Comet,MS-GF+
RDPQGTFWTSPSPHGNK	Annotated Proteins	MDV057;MDV057.1;MDV057.2	0	71	+2,+3,+4	WT-1,WT-1_phospho,WT-2,WT-2_phospho,WT-3,WT-3_phospho	Byonic,Comet,MS-GF+
DPQGTFWTSPSPHGNK	Annotated Proteins	MDV057;MDV057.1;MDV057.2	0	25	+2,+3	WT-1,WT-1_phospho,WT-2,WT-3	Byonic,Comet,MS-GF+
VDPPSDSEWSNFVLDLIFNPIEYHANEK	Annotated Proteins	MDV057;MDV057.1;MDV057.2	0	17	+3,+4	WT-1,WT-2,WT-3	Byonic,Comet,MS-GF+
VDPPSDSEWSNFVLDLIFNPIEYHAN[+1]EK	Annotated Proteins	MDV057;MDV057.1;MDV057.2	0.0001	5	+3,+4	WT-1,WT-2,WT-3	Comet,MS-GF+
ASCIVR	Annotated Proteins	MDV057;MDV057.1;MDV057.2	0.0003	22	2	WT-1,WT-1_phospho,WT-2,WT-2_phospho,WT-3	Byonic,Comet,MS-GF+
VCQRPAS[+80]VDVLAPPVLSGEN[+1]YK	Annotated Proteins	MDV057;MDV057.1;MDV057.2	0.0004	1	3	WT-1_phospho	Byonic,Comet,MS-GF+
TTNTMGVEIR	Annotated Proteins	MDV057;MDV057.1;MDV057.2	0	28	+2,+1	WT-1,WT-1_phospho,WT-2,WT-2_phospho,WT-3,WT-3_phospho	Byonic,Comet,MS-GF+
Q[+1]NGNIATPR	Annotated Proteins	MDV057;MDV057.1;MDV057.2	0.0076	1	2	WT-1_phospho	Comet
VCQRPASVDVLAPPVLSGENY[+80]K	Annotated Proteins	MDV057;MDV057.1;MDV057.2	0.0083	1	3	WT-1_phospho	Comet
TTN[+1]TMGVEIR	Annotated Proteins	MDV057;MDV057.1;MDV057.2	0.0001	7	2	WT-1,WT-2,WT-3	Byonic,Comet,MS-GF+
QSELISS[+80]IRRDPQ[+1]GTFWTSPSPHGNK	Annotated Proteins	MDV057;MDV057.1;MDV057.2	0.0007	1	4	WT-1_phospho	Comet
VDPPSDSEWSNFVLDLIFN[+1]PIEYHANEK	Annotated Proteins	MDV057;MDV057.1;MDV057.2	0.006	1	3	WT-2	Comet
TPN[+1]ILCDTEEVFVFLN[+1]ETGR	Annotated Proteins	MDV057;MDV057.1;MDV057.2	0.0003	1	3	WT-2	Comet,MS-GF+
VCQRPAS[+80]VDVLAPPVLSGENYK	Annotated Proteins	MDV057;MDV057.1;MDV057.2	0.0004	5	3	WT-1_phospho,WT-2_phospho,WT-3_phospho	Comet,MS-GF+
RDPQGTFWTSPS[+80]PHGNK	Annotated Proteins	MDV057;MDV057.1;MDV057.2	0.0004	2	3	WT-2_phospho	Comet,MS-GF+
NVDYADNGYM[+16]Q[+1]VIMR	Annotated Proteins	MDV057;MDV057.1;MDV057.2	0.0039	1	2	WT-2_phospho	Comet
IAGLY[+80]GVPGSDYAYPR	Annotated Proteins	MDV057;MDV057.1;MDV057.2	0.0051	1	2	WT-2_phospho	Comet
VCQ[+1]RPASVDVLAPPVLSGENYK	Annotated Proteins	MDV057;MDV057.1;MDV057.2	0.0012	1	3	WT-3	Comet
QNGN[+1]IATPR	Annotated Proteins	MDV057;MDV057.1;MDV057.2	0.0041	1	2	WT-3,WT-3_phospho	Comet,MS-GF+
RDPQGTFWT[+80]SPSPHGNK	Annotated Proteins	MDV057;MDV057.1;MDV057.2	0.0004	1	3	WT-3_phospho	Comet,MS-GF+
DLETPPFLSFDPSN[+1]ISIN[+1]GAPLTEVPHAPSTESVSTNSESTNEHTITETTGK	Annotated Proteins	MDV057;MDV057.1;MDV057.2	0.0001	24	+4,+5	WT-1,WT-1_phospho,WT-2,WT-2_phospho,WT-3,WT-3_phospho	MS-GF+
FVCTLK	Annotated Proteins	MDV057;MDV057.1;MDV057.2	0.0003	90	+1,+2	WT-1,WT-1_phospho,WT-2,WT-2_phospho,WT-3,WT-3_phospho	Byonic,MS-GF+
FVCTLKVDPPSDSEWS[+80]NFVLDLIFNPIEYHANEK	Annotated Proteins	MDV057;MDV057.1;MDV057.2	0.0001	1	5	WT-1	MS-GF+
DLETPPFLSFDPSNISIN[+1]GAPLTEVPHAPSTESVSTNSESTNEHTITETTGK	Annotated Proteins	MDV057;MDV057.1;MDV057.2	0.0001	19	+4,+5	WT-1,WT-1_phospho,WT-2,WT-2_phospho,WT-3	MS-GF+
VDPPSDSEWSN[+1]FVLDLIFN[+1]PIEYHANEK	Annotated Proteins	MDV057;MDV057.1;MDV057.2	0.0001	4	+4,+3	WT-1,WT-2,WT-3	MS-GF+
VDPPSDSEWSN[+1]FVLDLIFNPIEYHAN[+1]EK	Annotated Proteins	MDV057;MDV057.1;MDV057.2	0.0001	1	3	WT-1	MS-GF+
QNGNIATPR	Annotated Proteins	MDV057;MDV057.1;MDV057.2	0.0002	4	2	WT-1,WT-2	Byonic,MS-GF+
QSELIS[+80]SIRRDPQGTFWTSPSPHGNK	Annotated Proteins	MDV057;MDV057.1;MDV057.2	0.0005	1	4	WT-1_phospho	MS-GF+
IAGLYGVPGSDYAYPRQS[+80]ELISSIR	Annotated Proteins	MDV057;MDV057.1;MDV057.2	0	4	3	WT-1_phospho,WT-2_phospho,WT-3_phospho	Byonic,MS-GF+
RDPQGT[+80]FWTSPSPHGNK	Annotated Proteins	MDV057;MDV057.1;MDV057.2	0.0006	2	3	WT-1_phospho,WT-2_phospho	MS-GF+
IAGLYGVPGS[+80]DYAYPR	Annotated Proteins	MDV057;MDV057.1;MDV057.2	0.0004	3	2	WT-1_phospho,WT-2_phospho,WT-3_phospho	MS-GF+
VDPPSDSEWSN[+1]FVLDLIFNPIEYHANEK	Annotated Proteins	MDV057;MDV057.1;MDV057.2	0.0001	2	4	WT-2,WT-3	MS-GF+
DLETPPFLSFDPSNISINGAPLTEVPHAPSTESVSTNSESTNEHTITETTGK	Annotated Proteins	MDV057;MDV057.1;MDV057.2	0	33	4	WT-1,WT-1_phospho,WT-2,WT-2_phospho,WT-3,WT-3_phospho	Byonic,MS-GF+
VCQ[+1]RPASVDVLAPPVLSGEN[+1]YK	Annotated Proteins	MDV057;MDV057.1;MDV057.2	0.0006	1	3	WT-2_phospho	MS-GF+
IAGLYGVPGSDY[+80]AYPRQSELISSIR	Annotated Proteins	MDV057;MDV057.1;MDV057.2	0.0006	1	3	WT-2_phospho	MS-GF+
QSELISSIRRDPQGT[+80]FWTSPSPHGNK	Annotated Proteins	MDV057;MDV057.1;MDV057.2	0.0006	1	4	WT-2_phospho	MS-GF+
QS[+80]ELISSIRRDPQ[+1]GTFWTSPSPHGNK	Annotated Proteins	MDV057;MDV057.1;MDV057.2	0.0006	2	4	WT-2_phospho	MS-GF+
N[+1]VDYADNGYMQVIMR	Annotated Proteins	MDV057;MDV057.1;MDV057.2	0.0062	1	3	WT-3	MS-GF+
DLET[+80]PPFLSFDPSNISIN[+1]GAPLTEVPHAPSTESVSTNSESTNEHTITETTGK	Annotated Proteins	MDV057;MDV057.1;MDV057.2	0.0004	1	4	WT-3_phospho	MS-GF+
DLETPPFLS[+80]FDPS[+80]N[+1]ISIN[+1]GAPLTEVPHAPSTESVSTNSESTNEHTITETTGK	Annotated Proteins	MDV057;MDV057.1;MDV057.2	0.0033	1	5	WT-3_phospho	MS-GF+
DLETPPFLSFDPSN[+1]ISINGAPLTEVPHAPSTESVSTNSESTNEHTITETTGK	Annotated Proteins	MDV057;MDV057.1;MDV057.2	0.0004	1	5	WT-3_phospho	MS-GF+
IAGLYGVPGS[+80]DYAYPRQSELISSIR	Annotated Proteins	MDV057;MDV057.1;MDV057.2	0.0004	1	3	WT-3_phospho	MS-GF+
VDPPSDSEWSNFVLDLIFNPIEYHANEK, [N+1]	Annotated Proteins	MDV057;MDV057.1;MDV057.2	0	7		WT-2,WT-3	Byonic
NVDYADNGYMQVIMR, [M+16]	Annotated Proteins	MDV057;MDV057.1;MDV057.2	0	22		WT-1,WT-2,WT-2_phospho,WT-3	Byonic
QSELIS[+80]SIRR	Annotated Proteins	MDV057;MDV057.1;MDV057.2	0.0003	1		WT-1_phospho	Byonic
VCQRPASVDVLAPPVLSGENYK, [N/Q+1]	Annotated Proteins	MDV057;MDV057.1;MDV057.2	0	24		WT-1,WT-1_phospho,WT-2,WT-2_phospho,WT-3	Byonic
NVEAARIAGLYGVPGSDYAYPR	Annotated Proteins	MDV057;MDV057.1;MDV057.2	0.0002	3		WT-1,WT-2	Byonic
QSELISSIR, [S+80]	Annotated Proteins	MDV057;MDV057.1;MDV057.2	0	3		WT-1_phospho,WT-3_phospho	Byonic
DHFN[+1]RPLIDK	Annotated Proteins	MDV057;MDV057.1;MDV057.2	0.0003	7		WT-1,WT-2,WT-3	Byonic
NVDYADNGYMQVIMR, [N/Q+1], [M+16]	Annotated Proteins	MDV057;MDV057.1;MDV057.2	0	108		WT-1,WT-1_phospho,WT-2,WT-2_phospho,WT-3,WT-3_phospho	Byonic
VCQRPASVDVLAPPVLSGENYK, [S+80]	Annotated Proteins	MDV057;MDV057.1;MDV057.2	0	18		WT-1_phospho,WT-2_phospho,WT-3_phospho	Byonic
RDPQGTFWTSPSPHGNK, [S/T+80]	Annotated Proteins	MDV057;MDV057.1;MDV057.2	0	9		WT-1_phospho,WT-2_phospho,WT-3_phospho	Byonic
KDRDGSFWWFESGR	Annotated Proteins	MDV057;MDV057.1;MDV057.2	0.0004	1		WT-1	Byonic
QNGNIATPR, [N/Q+1]	Annotated Proteins	MDV057;MDV057.1;MDV057.2	0	44		WT-1,WT-1_phospho,WT-2,WT-2_phospho,WT-3	Byonic
NVDYADNGYMQVIMR, [N/Q+1]	Annotated Proteins	MDV057;MDV057.1;MDV057.2	0	46		WT-1,WT-1_phospho,WT-2,WT-2_phospho,WT-3	Byonic
DLETPPFLSFDPSNISINGAPLTEVPHAPSTESVSTNSESTNEHTITETTGK, [N+1]	Annotated Proteins	MDV057;MDV057.1;MDV057.2	0	65		WT-1,WT-1_phospho,WT-2,WT-2_phospho,WT-3,WT-3_phospho	Byonic
IAGLYGVPGSDYAYPR, [S/Y+80]	Annotated Proteins	MDV057;MDV057.1;MDV057.2	0	7		WT-1_phospho,WT-2_phospho,WT-3_phospho	Byonic
DLETPPFLSFDPSNIS[+80]INGAPLTEVPHAPSTESVSTNSESTNEHTITETTGK	Annotated Proteins	MDV057;MDV057.1;MDV057.2	0.0006	1		WT-3_phospho	Byonic
QSELISSIRRDPQGTFWTSPSPHGNK, [S/T+80]	Annotated Proteins	MDV057;MDV057.1;MDV057.2	0	8		WT-1_phospho,WT-2_phospho,WT-3_phospho	Byonic
YFIWIN[+1]K	Annotated Proteins	MDV057;MDV057.1;MDV057.2	0.0009	1		WT-1	Byonic
MM[+16]DN[+1]GAEHDRER	Annotated Proteins	MDV058	0.0001	3	3	WT-1,WT-2,WT-3	Comet,MS-GF+
VAGNNATELEALDMCAQHNSK	Annotated Proteins	MDV058	0	2	3	WT-1,WT-2	Byonic,Comet,MS-GF+
RDYYEVYSSILSNAIM[+16]K	Annotated Proteins	MDV058	0	5	3	WT-1,WT-1_phospho,WT-2,WT-2_phospho	Byonic,Comet,MS-GF+
TLVEAIVPFGSTN[+1]ASFGNIFR	Annotated Proteins	MDV058	0	5	+3,+2	WT-1,WT-2	Byonic,Comet,MS-GF+
STCILPTIGGPISVDCPR	Annotated Proteins	MDV058	0	27	+2,+3	WT-1,WT-1_phospho,WT-2,WT-2_phospho,WT-3,WT-3_phospho	Byonic,Comet,MS-GF+
PLSTAASIIR	Annotated Proteins	MDV058	0	9	2	WT-1,WT-2,WT-2_phospho,WT-3	Byonic,Comet,MS-GF+
EWIGLGYSCMR	Annotated Proteins	MDV058	0	23	2	WT-1,WT-2,WT-3	Byonic,Comet,MS-GF+
TCSVVCQRPR	Annotated Proteins	MDV058	0	13	3	WT-1,WT-2,WT-3	Byonic,Comet,MS-GF+
PRPLSTAASIIR	Annotated Proteins	MDV058	0	13	+2,+3	WT-1,WT-2,WT-3	Byonic,Comet,MS-GF+
TLVEAIVPFGSTNASFGNIFR	Annotated Proteins	MDV058	0	19	+2,+3	WT-1,WT-2,WT-3	Byonic,Comet,MS-GF+
EWIGLGYSCM[+16]R	Annotated Proteins	MDV058	0	29	2	WT-1,WT-2,WT-3	Byonic,Comet,MS-GF+
TCSVVCQRPRPLSTAASIIR	Annotated Proteins	MDV058	0	22	+4,+3	WT-1,WT-1_phospho,WT-2,WT-3	Byonic,Comet,MS-GF+
RDYYEVYSSILSNAIMK	Annotated Proteins	MDV058	0	7	3	WT-1,WT-1_phospho,WT-2,WT-2_phospho,WT-3	Byonic,Comet,MS-GF+
[+42]MMSPTPEDDRDLVVVR	Annotated Proteins	MDV058	0	5	3	WT-1,WT-1_phospho,WT-2,WT-3	Byonic,Comet,MS-GF+
TCSVVCQR	Annotated Proteins	MDV058	0	5	2	WT-1,WT-2,WT-3	Byonic,Comet,MS-GF+
MM[+16]S[+80]PT[+80]PEDDRDLVVVR	Annotated Proteins	MDV058	0.0002	19	3	WT-1_phospho,WT-2_phospho,WT-3_phospho	Byonic,Comet,MS-GF+
M[+58]MSPT[+80]PEDDRDLVVVR	Annotated Proteins	MDV058	0.0055	1	2	WT-1_phospho	Comet
MM[+16]S[+80]PTPEDDRDLVVVR	Annotated Proteins	MDV058	0.0005	3	3	WT-1_phospho,WT-2_phospho	Comet,MS-GF+
M[+58]MS[+80]PTPEDDRDLVVVR	Annotated Proteins	MDV058	0.0004	26	3	WT-1_phospho,WT-2_phospho,WT-3_phospho	Comet
M[+16]S[+80]PT[+80]PEDDRDLVVVR	Annotated Proteins	MDV058	0.0007	6	3	WT-1_phospho,WT-2_phospho	Byonic,Comet,MS-GF+
MS[+80]PTPEDDRDLVVVR	Annotated Proteins	MDV058	0.0004	10	+3,+2	WT-1_phospho,WT-2_phospho,WT-3_phospho	Comet,MS-GF+
M[+58]S[+80]PTPEDDRDLVVVR	Annotated Proteins	MDV058	0.0004	20	+2,+3	WT-1_phospho,WT-2_phospho,WT-3_phospho	Comet
LRDSRS[+80]TCILPTIGGPISVDCPR	Annotated Proteins	MDV058	0.0011	2	+4,+3	WT-1_phospho,WT-2_phospho	Comet,MS-GF+
M[+58]M[+16]SPT[+80]PEDDRDLVVVR	Annotated Proteins	MDV058	0.0031	3	2	WT-1_phospho	Comet
M[+16]S[+80]PTPEDDRDLVVVR	Annotated Proteins	MDV058	0.0004	12	3	WT-1_phospho,WT-2_phospho,WT-3_phospho	Comet,MS-GF+
[+42]MS[+80]PTPEDDRDLVVVR	Annotated Proteins	MDV058	0.0004	5	+3,+2	WT-1_phospho,WT-2_phospho,WT-3_phospho	Comet,MS-GF+
M[+58]M[+16]S[+80]PTPEDDRDLVVVR	Annotated Proteins	MDV058	0.0004	44	3	WT-1_phospho,WT-2_phospho,WT-3_phospho	Comet
DYYEVYSSILSNAIMK	Annotated Proteins	MDV058	0	7	+2,+3	WT-1,WT-2,WT-2_phospho,WT-3	Byonic,Comet,MS-GF+
M[+58]SPT[+80]PEDDRDLVVVR	Annotated Proteins	MDV058	0.0031	1	3	WT-2_phospho	Comet
[+42]MMS[+80]PTPEDDRDLVVVR	Annotated Proteins	MDV058	0.0004	4	+3,+2	WT-1,WT-1_phospho,WT-2_phospho,WT-3_phospho	Comet,MS-GF+
LVDFTNAK	Annotated Proteins	MDV058	0.0001	43	+2,+1	WT-1,WT-2,WT-2_phospho,WT-3,WT-3_phospho	Byonic,Comet,MS-GF+
LVDFTN[+1]AK	Annotated Proteins	MDV058	0.0001	18	+1,+2	WT-1,WT-2,WT-2_phospho,WT-3,WT-3_phospho	Byonic,MS-GF+
TCSVVCQ[+1]RPRPLSTAASIIR	Annotated Proteins	MDV058	0.0004	1	4	WT-1	MS-GF+
MMDN[+1]GAEHDR	Annotated Proteins	MDV058	0.009	1	3	WT-3	Comet
[+42]M[+16]MSPTPEDDRDLVVVR	Annotated Proteins	MDV058	0.0001	3	3	WT-2,WT-2_phospho,WT-3	MS-GF+
[+42]M[+16]MS[+80]PTPEDDRDLVVVR	Annotated Proteins	MDV058	0.0004	22	+3,+2	WT-1,WT-1_phospho,WT-2_phospho,WT-3_phospho	MS-GF+
[+42]M[+16]SPT[+80]PEDDRDLVVVR	Annotated Proteins	MDV058	0.0004	7	+2,+3	WT-1_phospho,WT-2_phospho,WT-3_phospho	MS-GF+
[+42]M[+16]M[+16]SPT[+80]PEDDRDLVVVR	Annotated Proteins	MDV058	0.0004	9	+2,+3	WT-1_phospho,WT-2_phospho,WT-3_phospho	MS-GF+
[+42]M[+16]S[+80]PTPEDDRDLVVVR	Annotated Proteins	MDV058	0.0004	22	+2,+3	WT-1_phospho,WT-2_phospho,WT-3_phospho	MS-GF+
M[+16]MS[+80]PT[+80]PEDDRDLVVVR	Annotated Proteins	MDV058	0.0004	4	3	WT-1_phospho,WT-2_phospho,WT-3_phospho	MS-GF+
M[+16]M[+16]S[+80]PTPEDDRDLVVVR	Annotated Proteins	MDV058	0.0007	5	3	WT-1_phospho,WT-2_phospho,WT-3_phospho	MS-GF+
[+42]MM[+16]S[+80]PTPEDDRDLVVVR	Annotated Proteins	MDV058	0.0004	18	+2,+3	WT-1_phospho,WT-2_phospho,WT-3_phospho	MS-GF+
[+42]M[+16]M[+16]S[+80]PTPEDDRDLVVVR	Annotated Proteins	MDV058	0.0004	49	+2,+3	WT-1_phospho,WT-2_phospho,WT-3_phospho	MS-GF+
M[+16]MS[+80]PTPEDDRDLVVVR	Annotated Proteins	MDV058	0.0015	1	3	WT-1_phospho	MS-GF+
[+42]M[+16]MSPT[+80]PEDDRDLVVVR	Annotated Proteins	MDV058	0.0004	3	+2,+3	WT-1_phospho,WT-2_phospho,WT-3_phospho	MS-GF+
MMS[+80]PT[+80]PEDDRDLVVVR	Annotated Proteins	MDV058	0.0007	8	3	WT-1_phospho,WT-2_phospho	Byonic,MS-GF+
[+42]MM[+16]SPT[+80]PEDDRDLVVVR	Annotated Proteins	MDV058	0.0035	1	2	WT-1_phospho	MS-GF+
[+42]M[+16]M[+16]S[+80]PT[+80]PEDDRDLVVVR	Annotated Proteins	MDV058	0.0093	3	3	WT-1_phospho	MS-GF+
M[+16]M[+16]S[+80]PT[+80]PEDDRDLVVVR	Annotated Proteins	MDV058	0.0025	1	3	WT-1_phospho	MS-GF+
[+42]MSPT[+80]PEDDRDLVVVR	Annotated Proteins	MDV058	0.0004	4	+3,+2	WT-1_phospho,WT-2_phospho,WT-3_phospho	MS-GF+
MMDNGAEHDRER	Annotated Proteins	MDV058	0.0001	3	3	WT-1,WT-2	Byonic,MS-GF+
DYYEVYSSILSNAIM[+16]K	Annotated Proteins	MDV058	0.0011	3		WT-1	Byonic
M[+58]MSPTPEDDRDLVVVR	Annotated Proteins	MDV058	0.0004	2	3	WT-2,WT-3	Comet
TLVEAIVPFGS[+80]TNASFGNIFRLR	Annotated Proteins	MDV058	0.0001	8		WT-1,WT-2,WT-3	Byonic
[+42]M[+16]SPTPEDDRDLVVVR, [S/T+80]	Annotated Proteins	MDV058	0	124		WT-1_phospho,WT-2_phospho,WT-3_phospho	Byonic
[+42]MSPTPEDDRDLVVVR, [T/S+80]	Annotated Proteins	MDV058	0	29		WT-1_phospho,WT-2_phospho,WT-3_phospho	Byonic
M[+16]SPTPEDDRDLVVVR, [S/T+80]	Annotated Proteins	MDV058	0	32		WT-1_phospho,WT-2_phospho,WT-3_phospho	Byonic
MMDN[+1]GAEHDRER	Annotated Proteins	MDV058	0	16		WT-1,WT-2,WT-3	Byonic
[+42]MMSPTPEDDRDLVVVR, [M+16]	Annotated Proteins	MDV058	0.0001	9		WT-1,WT-2,WT-3	Byonic
MMS[+80]PTPEDDRDLVVVR, [M+16]	Annotated Proteins	MDV058	0	4		WT-1_phospho,WT-3_phospho	Byonic
[+42]MMSPTPEDDRDLVVVR, [M+16], [S/T+80]	Annotated Proteins	MDV058	0.0007	229		WT-1,WT-1_phospho,WT-2_phospho,WT-3_phospho	Byonic
MS[+80]PT[+80]PEDDRDLVVVR	Annotated Proteins	MDV058	0.0016	2		WT-2_phospho	Byonic
LRDS[+80]RSTCILPTIGGPISVDCPR	Annotated Proteins	MDV058	0.0005	1		WT-1_phospho	Byonic
[+42]MSPTPEDDRDLVVVR	Annotated Proteins	MDV058	0.0004	2		WT-2	Byonic
MMDN[+1]GAEHDRER, [M+16]	Annotated Proteins	MDV058	0	8		WT-1,WT-2,WT-3	Byonic
MSPTPEDDRDLVVVR, [S/T+80]	Annotated Proteins	MDV058	0	20		WT-1_phospho,WT-2_phospho,WT-3_phospho	Byonic
TCSVVCQRPRPLS[+80]TAASIIR	Annotated Proteins	MDV058	0.0024	1		WT-3_phospho	Byonic
[+42]MMSPTPEDDRDLVVVR, [S/T+80]	Annotated Proteins	MDV058	0	20		WT-1,WT-1_phospho,WT-2,WT-2_phospho,WT-3,WT-3_phospho	Byonic
[+42]MMS[+80]PT[+80]PEDDRDLVVVR, [M+16]	Annotated Proteins	MDV058	0.0006	2		WT-2_phospho	Byonic
RDYYEVYSSILSN[+1]AIMK	Annotated Proteins	MDV058	0.0004	2		WT-3	Byonic
MMS[+80]PTPEDDRDLVVVR	Annotated Proteins	MDV058	0.0003	3		WT-1_phospho,WT-2_phospho	Byonic
PLSTAASIIR, [S/T+80]	Annotated Proteins	MDV058	0.0055	2		WT-1_phospho,WT-2_phospho	Byonic
IPCVDLPGTREPAR	Annotated Proteins	MDV059	0	4	3	WT-1,WT-3	Byonic,Comet,MS-GF+
VPESVIVHLALGDVR	Annotated Proteins	MDV059	0	9	+3,+2	WT-1,WT-2,WT-3	Byonic,Comet,MS-GF+
GEYISLYSANVK	Annotated Proteins	MDV059	0	5	2	WT-1,WT-2,WT-3	Byonic,Comet,MS-GF+
SMVIHGSLLK	Annotated Proteins	MDV059	0.0002	1	3	WT-1,WT-3	Byonic,Comet,MS-GF+
DYYTDSYQR	Annotated Proteins	MDV059	0.0001	6	2	WT-1	Byonic,Comet,MS-GF+
SIVSNNVLEPLCK	Annotated Proteins	MDV059	0	9	2	WT-1,WT-2,WT-3	Byonic,Comet,MS-GF+
LPSGLTLGIR	Annotated Proteins	MDV059	0.0001	7	2	WT-1,WT-2,WT-3	Byonic,Comet,MS-GF+
STVALLFYPAIQR	Annotated Proteins	MDV059	0	16	+2,+3	WT-1,WT-2,WT-3	Byonic,Comet,MS-GF+
GGVLCPAPQPADSITPN[+1]SSQTN[+1]N[+1]GTASDGS[+80]PTR	Annotated Proteins	MDV059	0.0031	2	3	WT-1_phospho,WT-2_phospho	Comet
GGVLCPAPQPADSITPNSSQTNN[+1]GTASDGS[+80]PTR	Annotated Proteins	MDV059	0.0004	2	3	WT-1_phospho,WT-2_phospho	Comet
SIVSN[+1]NVLEPLCK	Annotated Proteins	MDV059	0.0001	1	2	WT-2	Comet,MS-GF+
AALTPAVVK	Annotated Proteins	MDV059	0.0004	2	2	WT-2	Byonic,Comet,MS-GF+
VPISIDNIFSNLTEVMGSLSSDK	Annotated Proteins	MDV059	0	3	3	WT-2,WT-2_phospho,WT-3	Byonic,Comet,MS-GF+
RAALTPAVVK	Annotated Proteins	MDV059	0.0001	8	2	WT-1,WT-2,WT-3	Byonic,Comet
LPS[+80]GLTLGIR	Annotated Proteins	MDV059	0.0003	3	2	WT-1_phospho,WT-2_phospho,WT-3_phospho	Byonic,Comet,MS-GF+
GGVLCPAPQPADSITPN[+1]SSQTNN[+1]GTASDGS[+80]PTR	Annotated Proteins	MDV059	0.0004	1	3	WT-2_phospho	Comet
RIPCVDLPGTR	Annotated Proteins	MDV059	0.0001	1	3	WT-3	Byonic,Comet,MS-GF+
ESVLCETLSNK	Annotated Proteins	MDV059	0	4	2	WT-1,WT-2,WT-3	Byonic,Comet,MS-GF+
RLSSSEQSLELFDRDSPQ[+1]EYSCILPNELTVSASALR	Annotated Proteins	MDV059	0.0001	2	4	WT-1,WT-3	MS-GF+
RIPCVDLPGTREPAR	Annotated Proteins	MDV059	0	2	4	WT-1,WT-3	Byonic,MS-GF+
GGVLCPAPQPADSITPNSSQT[+80]NNGTASDGSPTRVTDASLDPTEVESSTTVAETPPVTVAVESVYVCR	Annotated Proteins	MDV059	0.0005	2	5	WT-1_phospho,WT-2_phospho	MS-GF+
GGVLCPAPQPADSITPN[+1]SS[+80]QTNNGTASDGSPTRVTDASLDPTEVESSTTVAETPPVTVAVESVYVCR	Annotated Proteins	MDV059	0.0005	2	5	WT-1_phospho,WT-2_phospho	MS-GF+
RLSSSEQ[+1]S[+80]LELFDRDSPQEYSCILPNELTVSASALR	Annotated Proteins	MDV059	0.0015	1	4	WT-1_phospho	MS-GF+
S[+80]IVSNNVLEPLCK	Annotated Proteins	MDV059	0.0003	3	2	WT-1_phospho,WT-2_phospho,WT-3_phospho	Byonic,MS-GF+
GGVLCPAPQPADSITPN[+1]SS[+80]Q[+1]TNNGTASDGSPTRVTDASLDPTEVESSTTVAETPPVTVAVESVYVCR	Annotated Proteins	MDV059	0.0004	2	5	WT-1_phospho,WT-3_phospho	MS-GF+
GGVLCPAPQPADSITPN[+1]SSQT[+80]NNGTASDGSPTRVTDASLDPTEVESSTTVAETPPVTVAVESVYVCR	Annotated Proteins	MDV059	0.0005	4	5	WT-1_phospho,WT-2_phospho	MS-GF+
GGVLCPAPQ[+1]PADSITPNSSQT[+80]NNGTASDGSPTRVTDASLDPTEVESSTTVAETPPVTVAVESVYVCR	Annotated Proteins	MDV059	0.0005	1	6	WT-2_phospho	MS-GF+
LSSSEQSLELFDRDSPQEY[+80]SCILPNELTVSASALR	Annotated Proteins	MDV059	0	1	4	WT-2_phospho	Byonic,MS-GF+
GGVLCPAPQPADSITPNSSQT[+80]NNGTASDGSPTR	Annotated Proteins	MDV059	0.0012	1	3	WT-2_phospho	MS-GF+
LPSGLTLGIRES[+80]VLCETLSNK	Annotated Proteins	MDV059	0.0003	1	3	WT-2_phospho	Byonic,MS-GF+
LSSSEQSLELFDRDS[+80]PQ[+1]EYSCILPNELTVSASALR	Annotated Proteins	MDV059	0.0007	1	3	WT-2_phospho	MS-GF+
GGVLCPAPQPADSITPNSS[+80]QTNNGTASDGSPTRVTDASLDPTEVESSTTVAETPPVTVAVESVYVCR	Annotated Proteins	MDV059	0.0006	1	5	WT-2_phospho	MS-GF+
RLSSSEQSLELFDRDS[+80]PQ[+1]EYSCILPNELTVSASALR	Annotated Proteins	MDV059	0.0023	1	4	WT-2_phospho	MS-GF+
GGVLCPAPQPADSIT[+80]PN[+1]SSQ[+1]TNNGTASDGSPTRVTDASLDPTEVESSTTVAETPPVTVAVESVYVCR	Annotated Proteins	MDV059	0.0006	1	5	WT-2_phospho	MS-GF+
RLSSSEQSLELFDRDSPQEYSCILPNELTVSASALR	Annotated Proteins	MDV059	0	3	4	WT-1,WT-3	Byonic,MS-GF+
GGVLCPAPQPADSITPNSS[+80]Q[+1]TNNGTASDGSPTRVTDASLDPTEVESSTTVAETPPVTVAVESVYVCR	Annotated Proteins	MDV059	0.0004	1	5	WT-3_phospho	MS-GF+
GGVLCPAPQPADSITPNSSQTNNGTASDGSPTRVTDASLDPTEVESSTTVAETPPVTVAVESVYVCR, [S/T+80]	Annotated Proteins	MDV059	0	12		WT-1_phospho,WT-2_phospho,WT-3_phospho	Byonic
RLSSSEQSLELFDRDSPQEYSCILPNELTVSASALR, [Y/S+80]	Annotated Proteins	MDV059	0	8		WT-1_phospho,WT-2_phospho,WT-3_phospho	Byonic
ALEDSLIEK	Annotated Proteins	MDV059	0.0001	7		WT-1,WT-2	Byonic
TLY[+80]M[+16]WAMWLMDLLDTR	Annotated Proteins	MDV059	0.003	1		WT-2	Byonic
RLS[+80]SSEQSLELFDR	Annotated Proteins	MDV059	0.0007	3		WT-1_phospho	Byonic
GGVLCPAPQPADSITPNSSQTNNGTASDGS[+80]PTR, [N+1]	Annotated Proteins	MDV059	0	13		WT-1_phospho,WT-2_phospho,WT-3_phospho	Byonic
SIVSNN[+1]VLEPLCKPR	Annotated Proteins	MDV059	0.0058	2		WT-2	Byonic
GGVLCPAPQPADSITPNSSQTNNGTASDGS[+80]PTR	Annotated Proteins	MDV059	0.0015	1		WT-1_phospho	Byonic
TLYMWAMWLMDLLDT[+80]R	Annotated Proteins	MDV059	0.0058	1		WT-1_phospho	Byonic
SMVIHGS[+80]LLK	Annotated Proteins	MDV059	0.0003	3		WT-1_phospho,WT-2_phospho,WT-3_phospho	Byonic
EPARSTVALLFYPAIQ[+1]R	Annotated Proteins	MDV059	0.0093	1		WT-2	Byonic
GEYISLYS[+80]ANVK	Annotated Proteins	MDV059	0.0013	2		WT-1_phospho,WT-2_phospho	Byonic
SM[+16]VIHGS[+80]LLK	Annotated Proteins	MDV059	0.0071	1		WT-3_phospho	Byonic
GGVLCPAPQPADSITPN[+1]SSQ[+1]TNNGTASDGSPT[+80]RVTDASLDPTEVESSTTVAETPPVTVAVESVYVCR	Annotated Proteins	MDV059	0.0003	1		WT-2_phospho	Byonic
ALEDS[+80]LIEK	Annotated Proteins	MDV059	0.0041	1		WT-1_phospho	Byonic
GGVLCPAPQPADSITPNSSQ[+1]TNN[+1]GTASDGS[+80]PTR	Annotated Proteins	MDV059	0.0003	2		WT-1_phospho,WT-2_phospho	Byonic
GGVLCPAPQPADSITPNSSQTNNGTASDGSPTRVTDASLDPTEVESSTTVAETPPVTVAVESVYVCR, [N+1], [S/T+80]	Annotated Proteins	MDV059	0	8		WT-1_phospho,WT-2_phospho,WT-3_phospho	Byonic
SN[+1]GHSFLGYLR	Annotated Proteins	MDV060	0	15	+2,+3	WT-1,WT-2,WT-3	Byonic,Comet,MS-GF+
KLPM[+16]ASTDLLYAEGACLGR	Annotated Proteins	MDV060	0.0002	1	3	WT-1	Byonic,Comet,MS-GF+
N[+1]AIEDASDVIFEK	Annotated Proteins	MDV060	0	10	2	WT-1,WT-2,WT-2_phospho,WT-3	Byonic,Comet,MS-GF+
GDPPTGM[+16]ASVIYEDEK	Annotated Proteins	MDV060	0.0004	1	2	WT-1	Byonic,Comet,MS-GF+
GDPPTGMASVIYEDEK	Annotated Proteins	MDV060	0	8	2	WT-1,WT-2,WT-2_phospho,WT-3	Byonic,Comet,MS-GF+
TLSADVINHIPLLR	Annotated Proteins	MDV060	0	19	3	WT-1,WT-2,WT-3	Byonic,Comet,MS-GF+
M[+16]YTSPPPENALAWK	Annotated Proteins	MDV060	0	3	2	WT-1,WT-2	Byonic,Comet,MS-GF+
NASMHMHFR	Annotated Proteins	MDV060	0	5	3	WT-1,WT-2,WT-3	Byonic,Comet,MS-GF+
ESPIDDSFGEDNYR	Annotated Proteins	MDV060	0	7	2	WT-1,WT-2,WT-3,WT-3_phospho	Byonic,Comet,MS-GF+
YVSHWYSN[+1]SRPDYAN[+1]GK	Annotated Proteins	MDV060	0.0001	4	+3,+4	WT-1,WT-2,WT-3	Comet,MS-GF+
ASYGSLAYWPELR	Annotated Proteins	MDV060	0	9	2	WT-1,WT-2,WT-3	Byonic,Comet,MS-GF+
DVDVWSETFK	Annotated Proteins	MDV060	0	6	2	WT-1,WT-1_phospho,WT-2,WT-2_phospho,WT-3	Byonic,Comet,MS-GF+
LESSLYGTEGTPLGR	Annotated Proteins	MDV060	0	9	+2,+3	WT-1,WT-2,WT-3	Byonic,Comet,MS-GF+
RSATGSQNLINHDR	Annotated Proteins	MDV060	0	4	3	WT-1,WT-2	Byonic,Comet,MS-GF+
SAFTELIYEFQSN[+1]SDLFLEK	Annotated Proteins	MDV060	0	6	+2,+3	WT-1,WT-2,WT-3	Byonic,Comet,MS-GF+
ATSIYTTPSALYTR	Annotated Proteins	MDV060	0	13	2	WT-1,WT-2,WT-3	Byonic,Comet,MS-GF+
SATGSQNLINHDR	Annotated Proteins	MDV060	0	3	+2,+3	WT-1,WT-2	Byonic,Comet,MS-GF+
GTSPALASFLEHK	Annotated Proteins	MDV060	0	14	3	WT-1,WT-2,WT-3	Byonic,Comet,MS-GF+
M[+16]YQYLSYVCK	Annotated Proteins	MDV060	0	7	2	WT-1,WT-2,WT-3	Byonic,Comet,MS-GF+
NAIEDASDVIFEK	Annotated Proteins	MDV060	0	16	2	WT-1,WT-1_phospho,WT-2,WT-2_phospho,WT-3_phospho	Byonic,Comet,MS-GF+
TIPNEEQFDNSR	Annotated Proteins	MDV060	0	12	2	WT-1,WT-2,WT-2_phospho	Byonic,Comet,MS-GF+
ELNQSNAVLFLLNSCLK	Annotated Proteins	MDV060	0	7	+2,+3	WT-1,WT-2,WT-3	Byonic,Comet,MS-GF+
GDAQIFENSTIHTMRDPMASAAR	Annotated Proteins	MDV060	0	6	+4,+3	WT-1,WT-2,WT-3	Byonic,Comet,MS-GF+
GTS[+80]PALASFLEHK	Annotated Proteins	MDV060	0.0002	16	+2,+3	WT-1,WT-1_phospho,WT-2,WT-2_phospho,WT-3_phospho	Comet,MS-GF+
LPMASTDLLYAEGACLGR	Annotated Proteins	MDV060	0	8	+2,+3	WT-1,WT-2,WT-3	Byonic,Comet,MS-GF+
SAFTELIYEFQSNSDLFLEK	Annotated Proteins	MDV060	0	6	+2,+3	WT-1,WT-2,WT-3	Byonic,Comet,MS-GF+
ILSTMPHVR	Annotated Proteins	MDV060	0	11	3	WT-1,WT-2,WT-3	Byonic,Comet,MS-GF+
APAIAYDDDTYDTLEESEDN[+1]GFVK	Annotated Proteins	MDV060	0	9	+2,+3	WT-1,WT-2_phospho,WT-3,WT-3_phospho	Byonic,Comet,MS-GF+
SATGSQNLIN[+1]HDR	Annotated Proteins	MDV060	0.0004	3	+2,+3	WT-1,WT-2	Byonic,Comet,MS-GF+
QAHALILHLGR	Annotated Proteins	MDV060	0	10	+2,+3	WT-1,WT-2,WT-3	Byonic,Comet,MS-GF+
YVSHWYSNSRPDYAN[+1]GK	Annotated Proteins	MDV060	0	12	+3,+4	WT-1,WT-2,WT-3	Byonic,Comet,MS-GF+
SEAIREDELLYMSAK	Annotated Proteins	MDV060	0	16	3	WT-1,WT-2,WT-3	Byonic,Comet,MS-GF+
AGGHGDSFTSITPSGSAEHPISDIDQK	Annotated Proteins	MDV060	0	19	+3,+4	WT-1,WT-2,WT-3	Byonic,Comet,MS-GF+
ATS[+80]IYTTPSALYTR	Annotated Proteins	MDV060	0.0015	1	2	WT-1_phospho	Comet,MS-GF+
TLVEAYLATR	Annotated Proteins	MDV060	0	15	2	WT-1,WT-2,WT-3	Byonic,Comet,MS-GF+
KLPMASTDLLYAEGACLGR	Annotated Proteins	MDV060	0	7	3	WT-1,WT-2	Byonic,Comet,MS-GF+
SATGS[+80]QNLIN[+1]HDR	Annotated Proteins	MDV060	0.0006	4	+2,+3	WT-1_phospho,WT-2_phospho,WT-3_phospho	Comet,MS-GF+
AGGHGDSFTSIT[+80]PSGSAEHPISDIDQK	Annotated Proteins	MDV060	0.0004	8	+3,+4	WT-1_phospho,WT-2_phospho,WT-3_phospho	Comet,MS-GF+
APAIAYDDDTYDT[+80]LEESEDNGFVK	Annotated Proteins	MDV060	0.0076	2	3	WT-1_phospho	Comet
IS[+80]RSPHNM[+16]ASVYTR	Annotated Proteins	MDV060	0.0004	3	3	WT-1_phospho,WT-2_phospho	Comet
SATGS[+80]QNLINHDR	Annotated Proteins	MDV060	0.0004	7	+3,+2	WT-1_phospho,WT-2_phospho,WT-3_phospho	Comet,MS-GF+
AGGHGDSFTSITPS[+80]GS[+80]AEHPISDIDQK	Annotated Proteins	MDV060	0.0007	2	3	WT-1_phospho	Comet
S[+80]ATGSQNLIN[+1]HDR	Annotated Proteins	MDV060	0.0004	7	+2,+3	WT-1_phospho,WT-2_phospho,WT-3_phospho	Comet,MS-GF+
AGGHGDSFTSITPSGS[+80]AEHPISDIDQ[+1]K	Annotated Proteins	MDV060	0.004	1	3	WT-1_phospho	Comet
S[+80]ATGSQNLINHDR	Annotated Proteins	MDV060	0.0004	6	+2,+3	WT-1_phospho,WT-2_phospho,WT-3_phospho	Comet,MS-GF+
S[+80]GRSN[+1]GHSFLGYLR	Annotated Proteins	MDV060	0.0004	2	3	WT-1_phospho,WT-2_phospho,WT-3_phospho	Comet,MS-GF+
AGGHGDSFTSIT[+80]PS[+80]GSAEHPISDIDQK	Annotated Proteins	MDV060	0.0004	2	+4,+3	WT-1_phospho,WT-2_phospho	Comet
ASY[+80]GSLAYWPELR	Annotated Proteins	MDV060	0.0005	3	2	WT-1_phospho,WT-2_phospho	Comet,MS-GF+
IS[+80]RSPHNMASVYTR	Annotated Proteins	MDV060	0.0006	3	3	WT-1_phospho,WT-2_phospho,WT-3_phospho	Comet,MS-GF+
ISRS[+80]PHNM[+16]ASVYTR	Annotated Proteins	MDV060	0.0004	9	3	WT-1_phospho,WT-2_phospho,WT-3_phospho	Comet,MS-GF+
RGSDT[+80]SRDM[+16]INASLK	Annotated Proteins	MDV060	0.0034	1	3	WT-1_phospho	Comet
TLS[+80]ADVINHIPLLR	Annotated Proteins	MDV060	0	13	+2,+3	WT-1_phospho,WT-2_phospho,WT-3_phospho	Byonic,Comet,MS-GF+
SAT[+80]GSQNLINHDR	Annotated Proteins	MDV060	0.0005	9	+2,+3	WT-1_phospho,WT-2_phospho,WT-3_phospho	Comet,MS-GF+
M[+16]YTS[+80]PPPENALAWK	Annotated Proteins	MDV060	0.0004	3	2	WT-1_phospho,WT-2_phospho,WT-3_phospho	Comet,MS-GF+
LES[+80]SLYGTEGTPLGR	Annotated Proteins	MDV060	0.0031	1	2	WT-1_phospho	Comet
NAS[+80]M[+16]HMHFR	Annotated Proteins	MDV060	0.0004	7	+3,+2	WT-1_phospho,WT-2_phospho,WT-3_phospho	Comet,MS-GF+
TLS[+80]ADVIN[+1]HIPLLR	Annotated Proteins	MDV060	0	6	+2,+3	WT-1_phospho,WT-2_phospho,WT-3_phospho	Byonic,Comet,MS-GF+
GTRES[+80]PIDDSFGEDNYR	Annotated Proteins	MDV060	0.0001	23	+2,+3	WT-1_phospho,WT-2,WT-2_phospho,WT-3,WT-3_phospho	Comet,MS-GF+
GTRES[+80]PIDDSFGEDN[+1]YR	Annotated Proteins	MDV060	0.0004	5	+3,+2	WT-1_phospho,WT-2_phospho,WT-3_phospho	Comet,MS-GF+
AGGHGDSFT[+80]SITPSGSAEHPISDIDQK	Annotated Proteins	MDV060	0.0004	2	+4,+3	WT-1_phospho,WT-2_phospho,WT-3_phospho	Comet,MS-GF+
AS[+80]YGSLAYWPELR	Annotated Proteins	MDV060	0.0015	1	2	WT-1_phospho	Comet,MS-GF+
KGDAQIFENSTIHTMRDPMASAAR	Annotated Proteins	MDV060	0	3	4	WT-1,WT-2	Byonic,Comet,MS-GF+
SAT[+80]GSQNLIN[+1]HDR	Annotated Proteins	MDV060	0.0004	6	+2,+3	WT-1_phospho,WT-2_phospho,WT-3_phospho	Comet,MS-GF+
LESS[+80]LYGTEGTPLGR	Annotated Proteins	MDV060	0.0014	3	2	WT-1_phospho,WT-2_phospho	Comet,MS-GF+
SN[+1]GHS[+80]FLGYLR	Annotated Proteins	MDV060	0.0006	2	2	WT-2_phospho,WT-3_phospho	Comet,MS-GF+
SLYRPVTIDEYIN[+1]DRDDTMEYLTLEFAR	Annotated Proteins	MDV060	0.0016	1	4	WT-2	Comet
SPHNM[+16]ASVYTR	Annotated Proteins	MDV060	0.0025	2	3	WT-1,WT-2	Byonic,Comet,MS-GF+
KGDAQIFENSTIHTMR	Annotated Proteins	MDV060	0.0001	1	3	WT-2	Comet,MS-GF+
INREYIWLK	Annotated Proteins	MDV060	0.0001	7	3	WT-1,WT-2,WT-3	Byonic,Comet
SPHNMASVYTR	Annotated Proteins	MDV060	0.0002	2	2	WT-1,WT-2	Byonic,Comet,MS-GF+
APAIAYDDDTYDT[+80]LEESEDN[+1]GFVK	Annotated Proteins	MDV060	0.0011	2	3	WT-1_phospho,WT-2_phospho	Comet,MS-GF+
S[+80]AT[+80]GSQNLINHDR	Annotated Proteins	MDV060	0.002	3	+2,+3	WT-1_phospho,WT-2_phospho,WT-3_phospho	Comet,MS-GF+
AGGHGDSFTSITPSGS[+80]AEHPIS[+80]DIDQK	Annotated Proteins	MDV060	0.0004	1	3	WT-1_phospho,WT-2_phospho	Comet,MS-GF+
MYT[+80]SPPPENALAWK	Annotated Proteins	MDV060	0.0012	1	2	WT-2_phospho	Comet,MS-GF+
AGGHGDSFTSITPS[+80]GSAEHPISDIDQK	Annotated Proteins	MDV060	0.0004	7	+3,+4	WT-1_phospho,WT-2_phospho,WT-3_phospho	Comet,MS-GF+
SAT[+80]GSQN[+1]LINHDR	Annotated Proteins	MDV060	0.0004	1	2	WT-2_phospho	Comet
GT[+80]RESPIDDS[+80]FGEDNYR	Annotated Proteins	MDV060	0.0098	1	3	WT-2_phospho	Comet
AGGHGDSFTS[+80]ITPSGSAEHPISDIDQK	Annotated Proteins	MDV060	0.0004	1	3	WT-1_phospho,WT-2_phospho	Comet,MS-GF+
AGGHGDSFTSITPSGS[+80]AEHPISDIDQK	Annotated Proteins	MDV060	0.0005	2	+4,+3	WT-1_phospho,WT-2_phospho,WT-3_phospho	Comet,MS-GF+
AGGHGDSFTSIT[+80]PSGS[+80]AEHPISDIDQK	Annotated Proteins	MDV060	0.0008	1	4	WT-2_phospho	Comet,MS-GF+
ATS[+80]IYTTPS[+80]ALYTR	Annotated Proteins	MDV060	0.0004	1	2	WT-2_phospho	Comet,MS-GF+
NAS[+80]M[+16]HM[+16]HFR	Annotated Proteins	MDV060	0.0019	4	+3,+2	WT-1_phospho,WT-2_phospho	Comet,MS-GF+
SSVMSLR	Annotated Proteins	MDV060	0.0004	9	2	WT-1,WT-2,WT-3	Byonic,Comet,MS-GF+
AGGHGDSFT[+80]SIT[+80]PSGSAEHPISDIDQK	Annotated Proteins	MDV060	0.002	1	3	WT-3_phospho	Comet
T[+80]LSADVINHIPLLR	Annotated Proteins	MDV060	0.0067	1	3	WT-3_phospho	Comet
AT[+80]SIYTTPSALYTR	Annotated Proteins	MDV060	0.0004	3	+2,+3	WT-2_phospho,WT-3_phospho	Comet,MS-GF+
ISQS[+80]SLGSSR	Annotated Proteins	MDV060	0.0004	3	2	WT-1_phospho,WT-2_phospho,WT-3_phospho	Comet,MS-GF+
SGRS[+80]N[+1]GHSFLGYLR	Annotated Proteins	MDV060	0.0004	4	3	WT-1_phospho,WT-2_phospho,WT-3_phospho	Comet,MS-GF+
LVPPPINYDILGNLVPLRN[+1]AIEDASDVIFEK	Annotated Proteins	MDV060	0.0002	2	+3,+4	WT-1,WT-2	Byonic,MS-GF+
EYIWLK	Annotated Proteins	MDV060	0.0004	10	2	WT-1,WT-2,WT-3	Byonic,MS-GF+
TLSADVIN[+1]HIPLLR	Annotated Proteins	MDV060	0	8	3	WT-1,WT-2,WT-3	Byonic,MS-GF+
MYQYLSYVCK	Annotated Proteins	MDV060	0.0001	3	2	WT-1,WT-2	Byonic,MS-GF+
LVPPPINYDILGN[+1]LVPLR	Annotated Proteins	MDV060	0.0002	1	3	WT-2	Comet,MS-GF+
AGGHGDS[+80]FTSITPSGSAEHPISDIDQK	Annotated Proteins	MDV060	0.0004	5	+4,+3	WT-1_phospho,WT-2_phospho,WT-3_phospho	MS-GF+
GTRES[+80]PIDDSFGEDN[+1]YRLVSR	Annotated Proteins	MDV060	0	3	3	WT-1_phospho	Byonic,MS-GF+
GT[+80]RESPIDDSFGEDNYR	Annotated Proteins	MDV060	0.0004	5	2	WT-1_phospho,WT-3_phospho	MS-GF+
S[+80]N[+1]GHSFLGYLR	Annotated Proteins	MDV060	0.0004	3	2	WT-1_phospho,WT-3_phospho	MS-GF+
SAT[+80]GSQ[+1]NLINHDR	Annotated Proteins	MDV060	0.0025	1	3	WT-1_phospho	MS-GF+
ISRS[+80]PHN[+1]M[+16]ASVYTR	Annotated Proteins	MDV060	0.0015	1	3	WT-1_phospho	MS-GF+
AGGHGDSFTS[+80]ITPSGS[+80]AEHPISDIDQK	Annotated Proteins	MDV060	0.0005	2	3	WT-1_phospho,WT-2_phospho	MS-GF+
AGGHGDSFTS[+80]ITPS[+80]GSAEHPISDIDQK	Annotated Proteins	MDV060	0.0005	1	4	WT-1_phospho	MS-GF+
YVSHWYS[+80]NSRPDYAN[+1]GK	Annotated Proteins	MDV060	0.0012	2	3	WT-1_phospho,WT-2_phospho	MS-GF+
ATSIYT[+80]TPSALYTR	Annotated Proteins	MDV060	0.0014	1	3	WT-1_phospho	MS-GF+
GT[+80]SPALASFLEHK	Annotated Proteins	MDV060	0.0002	11	+2,+3	WT-1_phospho,WT-2,WT-2_phospho,WT-3_phospho	MS-GF+
RIS[+80]QSSLGSSR	Annotated Proteins	MDV060	0.0014	2	+2,+3	WT-1_phospho,WT-3_phospho	MS-GF+
RENQS[+80]IRNYLSTR	Annotated Proteins	MDV060	0	2	3	WT-1_phospho	Byonic,MS-GF+
GT[+80]SPALAS[+80]FLEHK	Annotated Proteins	MDV060	0.0069	1	3	WT-1_phospho	MS-GF+
M[+16]YT[+80]SPPPENALAWK	Annotated Proteins	MDV060	0.0005	1	2	WT-1_phospho	MS-GF+
ISRS[+80]PHNMASVYTR	Annotated Proteins	MDV060	0.0004	5	+2,+3	WT-1_phospho,WT-2_phospho,WT-3_phospho	MS-GF+
APAIAYDDDTY[+80]DTLEESEDNGFVK	Annotated Proteins	MDV060	0.0015	1	3	WT-1_phospho	MS-GF+
APAIAY[+80]DDDTYDTLEESEDNGFVK	Annotated Proteins	MDV060	0.0005	1	3	WT-1_phospho	MS-GF+
RSATGS[+80]QNLINHDR	Annotated Proteins	MDV060	0.0023	2	3	WT-1_phospho,WT-2_phospho	MS-GF+
APAIAYDDDTY[+80]DTLEESEDN[+1]GFVK	Annotated Proteins	MDV060	0	3	3	WT-1_phospho,WT-2_phospho,WT-3_phospho	Byonic,MS-GF+
SLYRPVTIDEYINDRDDTMEYLTLEFAR	Annotated Proteins	MDV060	0	8	4	WT-1,WT-2	Byonic,MS-GF+
LVPPPIN[+1]YDILGNLVPLR	Annotated Proteins	MDV060	0.0004	1	3	WT-2	Byonic,MS-GF+
ESPIDDS[+80]FGEDNYR	Annotated Proteins	MDV060	0	4	2	WT-2_phospho,WT-3_phospho	Byonic,MS-GF+
GTRES[+80]PIDDS[+80]FGEDNYR	Annotated Proteins	MDV060	0.0005	1	3	WT-2_phospho	MS-GF+
S[+80]ATGSQN[+1]LINHDR	Annotated Proteins	MDV060	0.0012	1	3	WT-2_phospho	MS-GF+
S[+80]ATGS[+80]QNLINHDR	Annotated Proteins	MDV060	0.0051	1	2	WT-2_phospho	MS-GF+
IS[+80]RSPHN[+1]M[+16]ASVYTR	Annotated Proteins	MDV060	0.0006	1	3	WT-2_phospho	Byonic,MS-GF+
SAT[+80]GS[+80]QNLINHDR	Annotated Proteins	MDV060	0.0004	3	+3,+2	WT-2_phospho,WT-3_phospho	MS-GF+
AGGHGDSFTSIT[+80]PSGSAEHPIS[+80]DIDQK	Annotated Proteins	MDV060	0.0005	1	3	WT-2_phospho	MS-GF+
MYTS[+80]PPPENALAWK	Annotated Proteins	MDV060	0.0006	1	2	WT-2_phospho	MS-GF+
APAIAY[+80]DDDTYDTLEESEDN[+1]GFVK	Annotated Proteins	MDV060	0.0004	2	3	WT-2_phospho,WT-3_phospho	MS-GF+
SAT[+80]GS[+80]QNLIN[+1]HDR	Annotated Proteins	MDV060	0.005	1	2	WT-2_phospho	MS-GF+
AGGHGDSFTSITPSGSAEHPIS[+80]DIDQK	Annotated Proteins	MDV060	0.0018	1	3	WT-3_phospho	MS-GF+
YVSHWYSNS[+80]RPDYAN[+1]GK	Annotated Proteins	MDV060	0.0035	1	3	WT-3_phospho	MS-GF+
AGGHGDSFT[+80]SITPSGS[+80]AEHPISDIDQK	Annotated Proteins	MDV060	0.0004	1	3	WT-3_phospho	MS-GF+
RISQSSLGSSR, [S+80]	Annotated Proteins	MDV060	0	17		WT-1_phospho,WT-2_phospho,WT-3_phospho	Byonic
GTRESPIDDSFGEDN[+1]YR, [S/T+80]	Annotated Proteins	MDV060	0	19		WT-1_phospho,WT-2_phospho,WT-3_phospho	Byonic
YVSHWYSNSRPDYAN[+1]GK, [S/Y+80]	Annotated Proteins	MDV060	0.0005	5		WT-1_phospho,WT-2_phospho,WT-3_phospho	Byonic
MYTSPPPENALAWK, [S/T+80]	Annotated Proteins	MDV060	0	5		WT-1_phospho,WT-2_phospho	Byonic
SN[+1]GHSFLGYLR, [S+80]	Annotated Proteins	MDV060	0	16		WT-1_phospho,WT-2_phospho,WT-3_phospho	Byonic
LESSLYGT[+80]EGTPLGR	Annotated Proteins	MDV060	0.0039	1		WT-1_phospho	Byonic
GDPPT[+80]GM[+16]ASVIYEDEK	Annotated Proteins	MDV060	0.0004	3		WT-1_phospho,WT-2_phospho	Byonic
NASM[+16]HMHFR	Annotated Proteins	MDV060	0.0032	1		WT-2	Byonic
ISRSPHNMASVYTR, [S+80]	Annotated Proteins	MDV060	0	23		WT-1_phospho,WT-2_phospho,WT-3_phospho	Byonic
ASYGSLAYWPELR, [S/Y+80]	Annotated Proteins	MDV060	0	6		WT-1_phospho,WT-2_phospho,WT-3_phospho	Byonic
ISQSSLGSSREGEYNHASR, [S+80]	Annotated Proteins	MDV060	0	9		WT-1_phospho,WT-2_phospho,WT-3_phospho	Byonic
RGSDTS[+80]RDM[+16]IN[+1]ASLK	Annotated Proteins	MDV060	0.0025	2		WT-1_phospho	Byonic
NYLSTR	Annotated Proteins	MDV060	0.0016	1		WT-1	Byonic
SATGSQNLINHDR, [S/T+80]	Annotated Proteins	MDV060	0	39		WT-1_phospho,WT-2_phospho,WT-3_phospho	Byonic
LVPPPINYDILGNLVPLR	Annotated Proteins	MDV060	0	28	+2,+3	WT-1,WT-2,WT-3	Byonic,Comet,MS-GF+
ATSIYTT[+80]PSALYTR	Annotated Proteins	MDV060	0.003	2	3	WT-1_phospho,WT-2_phospho	Comet
AGGHGDSFTSITPS[+80]GSAEHPISDIDQ[+1]K	Annotated Proteins	MDV060	0.0007	1		WT-1_phospho	Byonic
SEELESLK	Annotated Proteins	MDV060	0	23		WT-1,WT-2,WT-2_phospho,WT-3	Byonic
SGRSN[+1]GHSFLGYLR, [S+80]	Annotated Proteins	MDV060	0	16		WT-1_phospho,WT-2_phospho,WT-3_phospho	Byonic
ATSIYTTPS[+80]ALYTRTES[+80]LK	Annotated Proteins	MDV060	0.0006	2		WT-1_phospho,WT-2_phospho	Byonic
GDPPTGMASVIYEDEK, [S/T+80]	Annotated Proteins	MDV060	0	9		WT-1_phospho,WT-2_phospho,WT-3_phospho	Byonic
DTFTER	Annotated Proteins	MDV060	0.0032	2		WT-3	Byonic
ISQSS[+80]LGS[+80]SREGEYNHASR	Annotated Proteins	MDV060	0.0059	1		WT-2_phospho	Byonic
ISRS[+80]PHNMAS[+80]VYTR	Annotated Proteins	MDV060	0	2		WT-2_phospho	Byonic
KGDAQIFENSTIHTMRDPMASAAR, [S/T+80]	Annotated Proteins	MDV060	0	6		WT-1_phospho,WT-2_phospho	Byonic
S[+80]PHNM[+16]ASVYTR	Annotated Proteins	MDV060	0.0082	1		WT-2_phospho	Byonic
ISQSSLGSSR, [S+80]	Annotated Proteins	MDV060	0	14		WT-1_phospho,WT-2_phospho,WT-3_phospho	Byonic
MYT[+80]SPPPEN[+1]ALAWK	Annotated Proteins	MDV060	0.0007	1		WT-1_phospho	Byonic
KGDAQIFEN[+1]S[+80]TIHTMRDPM[+16]ASAAR	Annotated Proteins	MDV060	0.0026	1		WT-1_phospho	Byonic
ATSIYTTPSALYTR, [S/Y/T+80]	Annotated Proteins	MDV060	0	19		WT-1_phospho,WT-2_phospho,WT-3_phospho	Byonic
RGSDTSRDM[+16]INASLK, [S/T+80]	Annotated Proteins	MDV060	0.0004	14		WT-1_phospho,WT-2_phospho	Byonic
ISRSPHN[+1]MASVYTR, [S+80]	Annotated Proteins	MDV060	0	4		WT-1_phospho,WT-2_phospho	Byonic
YVSHWYSNSRPDYANGK	Annotated Proteins	MDV060	0.0079	1		WT-3	Byonic
RAVETAR	Annotated Proteins	MDV060	0.0037	1		WT-1	Byonic
ISQSSLGSSR	Annotated Proteins	MDV060	0.0009	5		WT-1,WT-3	Byonic
NRIS[+80]RS[+80]PHNMASVYTR	Annotated Proteins	MDV060	0.0012	2		WT-2_phospho	Byonic
SATGSQNLINHDR, [N+1], [S/T+80]	Annotated Proteins	MDV060	0	25		WT-1_phospho,WT-2_phospho,WT-3_phospho	Byonic
S[+80]AT[+80]GSQNLIN[+1]HDR	Annotated Proteins	MDV060	0.0011	1		WT-2_phospho	Byonic
RSATGSQNLINHDR, [S+80]	Annotated Proteins	MDV060	0	4		WT-1_phospho,WT-2_phospho	Byonic
GTRESPIDDSFGEDNYR, [S/T+80]	Annotated Proteins	MDV060	0	94		WT-1,WT-1_phospho,WT-2,WT-2_phospho,WT-3,WT-3_phospho	Byonic
IAICIHK	Annotated Proteins	MDV060	0.0008	5		WT-1,WT-3	Byonic
SEAIREDELLYM[+16]SAK	Annotated Proteins	MDV060	0.0001	7		WT-1,WT-2	Byonic
ATSIYTTPS[+80]ALYTR, [T/S+80]	Annotated Proteins	MDV060	0	6		WT-1_phospho,WT-2_phospho,WT-3_phospho	Byonic
AGGHGDSFTSITPSGSAEHPISDIDQK, [S/T+80]	Annotated Proteins	MDV060	0	21		WT-1_phospho,WT-2_phospho,WT-3_phospho	Byonic
TIPNEEQFDNS[+80]RGRDR	Annotated Proteins	MDV060	0.0012	2		WT-1_phospho	Byonic
MLESVPR	Annotated Proteins	MDV060	0.0001	5		WT-1,WT-2,WT-3	Byonic
GTS[+80]PALAS[+80]FLEHK	Annotated Proteins	MDV060	0	2		WT-1_phospho,WT-3_phospho	Byonic
GGS[+80]RRSAT[+80]GSQNLINHDR	Annotated Proteins	MDV060	0.0065	1		WT-1_phospho	Byonic
GDAQIFENSTIHTMRDPMASAAR, [S/T+80]	Annotated Proteins	MDV060	0.0003	3		WT-1_phospho,WT-2_phospho,WT-3_phospho	Byonic
KGDAQIFEN[+1]STIHT[+80]MRDPMASAAR	Annotated Proteins	MDV060	0.0023	1		WT-2_phospho	Byonic
ISRSPHNM[+16]ASVYTR, [S+80]	Annotated Proteins	MDV060	0	41		WT-1_phospho,WT-2_phospho,WT-3_phospho	Byonic
ILS[+80]TMPHVR	Annotated Proteins	MDV060	0.0003	1		WT-2_phospho	Byonic
M[+16]YTSPPPENALAWK, [T/S+80]	Annotated Proteins	MDV060	0	21		WT-1_phospho,WT-2_phospho,WT-3_phospho	Byonic
DMINAS[+80]LK	Annotated Proteins	MDV060	0.0003	4		WT-1_phospho,WT-2_phospho,WT-3_phospho	Byonic
SEAIREDELLYMS[+80]AK	Annotated Proteins	MDV060	0	3		WT-1_phospho,WT-2_phospho	Byonic
AGGHGDSFTSITPSGSAEHPISDIDQK, [T/S+80]	Annotated Proteins	MDV060	0	45		WT-1_phospho,WT-2_phospho,WT-3_phospho	Byonic
M[+16]LESVPR	Annotated Proteins	MDV060	0.0004	1		WT-1	Byonic
KGDAQIFENSTIHTMRDPMASAAR, [M+16], [T/S+80]	Annotated Proteins	MDV060	0.0008	6		WT-1_phospho,WT-2_phospho	Byonic
QAHALILHLGRDS[+80]LR	Annotated Proteins	MDV060	0	3		WT-1_phospho,WT-2_phospho	Byonic
APAIAYDDDTYDTLEESEDNGFVK, [Y/T+80]	Annotated Proteins	MDV060	0	7		WT-1_phospho,WT-2_phospho	Byonic
GTRESPIDDS[+80]FGEDNYR, [S/T+80]	Annotated Proteins	MDV060	0	16		WT-1_phospho,WT-2_phospho,WT-3_phospho	Byonic
NYLS[+80]TR	Annotated Proteins	MDV060	0.0042	3		WT-1_phospho,WT-2_phospho,WT-3_phospho	Byonic
NAS[+80]MHMHFR, [M+16]	Annotated Proteins	MDV060	0	28		WT-1_phospho,WT-2_phospho,WT-3_phospho	Byonic
DM[+16]INAS[+80]LK	Annotated Proteins	MDV060	0.0014	2		WT-1_phospho	Byonic
[truncated: 956 more rows]
