# Supplementary material for: Viral proteogenomic and expression profiling during productive replication of a skin-tropic herpesvirus in the natural host
Source: PLoS Pathog. 2023 Jun 8;19(6):e1011204. doi: 10.1371/journal.ppat.1011204 (PMC10284419; doi:10.1371/journal.ppat.1011204)
Supplement: S3 Table — Worksheets show viral genes detected at both RNA and protein level, RNA only, and not detected in either RNA-Seq or LC-MS/MS. (XLSX) [file ppat.1011204.s031.xlsx]

## Sheet: Detected at Peptide Level
Protein	Description	Length (aa)	Protein MW	Protein pI	Read depth (median)	Read depth (MAD)	Relative protein molar abundance (riBAQ)	riBAQ coeffient of variation	protein MS/MS q-value	peptide coverage (as fraction of total protein length)	peptide coverage (as fraction of expected observable protein length)	# unique peptides observed	# fully tryptic peptides observed	# theoretical tryptic peptides	# peptide isoforms observed	Found by search engines	Found in samples	# PSMs (max found by single search engine)
MDV008	pp24 (RLORF14)	155	17	5.81	435	20	0.0055	0.42	0.000198	0.51	0.618	6	5	9	13	byonic,comet,msgfp	WT-1,WT-1_phospho,WT-2,WT-2_phospho,WT-3,WT-3_phospho	41
MDV010	vLIP (Lipase)	756	85	6.58	590	52	0.0027	0.15	0.000198	0.37	0.398	18	18	38	20	byonic,comet,msgfp	WT-1,WT-1_phospho,WT-2,WT-2_phospho,WT-3	53
MDV012	MDV012	489	56	6.98	1356	145	0.01	0.06	0.000198	0.812	0.905	33	17	29	52	byonic,comet,msgfp	WT-1,WT-1_phospho,WT-2,WT-2_phospho,WT-3,WT-3_phospho	142
MDV013	UL1; envelope glycoprotein L (gL)	195	22	9.42	346	121	0.0016	0.09	0.000198	0.39	0.457	6	5	13	6	byonic,comet,msgfp	WT-1,WT-1_phospho,WT-2,WT-3	14
MDV014	UL2; uracil-DNA glycosylase	313	35	7.86	477	79	0.0027	0.19	0.000198	0.719	0.742	19	12	23	16	byonic,comet,msgfp	WT-1,WT-1_phospho,WT-2,WT-2_phospho,WT-3,WT-3_phospho	28
MDV015	UL3; nuclear protein UL3	228	26	9.46	1558	188	0.011	0.23	0.000198	0.645	0.73	15	9	13	22	byonic,comet,msgfp	WT-1,WT-1_phospho,WT-2,WT-2_phospho,WT-3,WT-3_phospho	64
MDV016	UL4; nuclear protein UL4	268	29	4.77	266	32	0.0012	0.08	0.000198	0.545	0.566	9	7	13	14	byonic,comet,msgfp	WT-1,WT-1_phospho,WT-2,WT-2_phospho,WT-3	20
MDV017	UL5; helicase-primase helicase subunit	858	97	6.07	65	6	5.9e-05	0.12	0.000938	0.089	0.097	5	5	55	3	byonic,comet,msgfp	WT-1,WT-2,WT-2_phospho,WT-3	4
MDV018	UL6; capsid portal protein	722	82	8.04	168	11	0.00014	0.06	0.000198	0.226	0.284	11	9	45	13	byonic,comet,msgfp	WT-1,WT-1_phospho,WT-2,WT-2_phospho,WT-3,WT-3_phospho	23
MDV019	UL7; tegument protein UL7	305	35	5.83	178	9	0.0012	0.09	0.000198	0.57	0.596	11	10	17	9	byonic,comet,msgfp	WT-1,WT-2,WT-3	17
MDV020	UL8; helicase-primase subunit	769	87	6.4	155	12	0.00025	0.01	0.000198	0.137	0.153	7	7	47	6	byonic,comet,msgfp	WT-1,WT-2,WT-3	5
MDV020.5	UL8.5-like protein	488	55	7.7	170	26	0.0013	0.04	0.000198	0.482	0.568	18	16	28	18	byonic,comet,msgfp	WT-1,WT-1_phospho,WT-2,WT-2_phospho,WT-3	36
MDV021	UL9; DNA replication origin-binding helicase	841	95	7.82	140	17	0.0019	0.09	0.000198	0.488	0.549	32	29	50	32	byonic,comet,msgfp	WT-1,WT-1_phospho,WT-2,WT-2_phospho,WT-3	59
MDV022	UL10; envelope glycoprotein M (gM)	424	47	9.35	500	32	0.0028	0.08	0.000198	0.165	0.18	8	5	21	13	byonic,comet,msgfp	WT-1,WT-1_phospho,WT-2,WT-2_phospho,WT-3,WT-3_phospho	26
MDV023	UL11; myristylated tegument protein	84	10	5.69	1230	104	0.00071	0.21	0.000382	0.321	0.422	1	1	5	3	byonic,comet,msgfp	WT-1,WT-1_phospho,WT-2,WT-2_phospho,WT-3	9
MDV024	UL12; deoxyribonuclease	524	60	6.58	1478	174	0.00024	0.07	0.000198	0.202	0.226	8	8	36	8	byonic,comet,msgfp	WT-1,WT-2,WT-3	12
MDV025	UL13; tegument serine/threonine protein kinase	513	59	9.28	970	76	0.0011	0.08	0.000198	0.45	0.521	23	15	31	30	byonic,comet,msgfp	WT-1,WT-1_phospho,WT-2,WT-2_phospho,WT-3,WT-3_phospho	55
MDV026	UL14; tegument protein UL14	243	28	5.41	1007	64	0.0051	0.2	0.000198	0.745	0.891	17	11	14	20	byonic,comet,msgfp	WT-1,WT-1_phospho,WT-2,WT-2_phospho,WT-3,WT-3_phospho	38
MDV027	UL15; DNA packaging terminase subunit 1	737	83	8.07	665	131	0.00027	0.24	0.000838	0.144	0.158	8	7	45	6	byonic,comet,msgfp	WT-1,WT-2,WT-3	13
MDV028	UL16; tegument protein UL16	360	41	7.52	158	27	0.00042	0.07	0.00478	0.117	0.145	4	4	18	4	byonic,comet,msgfp	WT-1,WT-2,WT-3	6
MDV029	UL17; DNA packaging tegument protein UL17	729	81	5.95	133	10	0.00047	0.15	0.000198	0.277	0.293	14	11	43	11	byonic,comet,msgfp	WT-1,WT-1_phospho,WT-2,WT-2_phospho,WT-3	23
MDV030	UL18; capsid triplex subunit 2	319	35	6.65	912	77	0.029	0.07	0.000198	0.687	0.748	17	15	18	20	byonic,comet,msgfp	WT-1,WT-1_phospho,WT-2,WT-2_phospho,WT-3,WT-3_phospho	79
MDV031	UL19; major capsid protein	1393	155	6.01	515	48	0.017	0.05	0.000198	0.787	0.828	80	60	82	123	byonic,comet,msgfp	WT-1,WT-1_phospho,WT-2,WT-2_phospho,WT-3,WT-3_phospho	413
MDV033	UL21; tegument protein UL21	546	61	5.46	294	20	0.00054	0.1	0.000198	0.253	0.268	10	9	38	10	byonic,comet,msgfp	WT-1,WT-2,WT-3	17
MDV034	UL22; envelope glycoprotein H (gH)	813	91	6.8	198	28	0.00052	0.27	0.000198	0.183	0.193	12	11	48	11	byonic,comet,msgfp	WT-1,WT-2,WT-3	12
MDV036	UL23; thymidine kinase	352	40	6.26	201	30	0.0073	0.17	0.000198	0.631	0.724	19	15	20	25	byonic,comet,msgfp	WT-1,WT-1_phospho,WT-2,WT-2_phospho,WT-3,WT-3_phospho	73
MDV037	UL25; DNA packaging tegument protein UL25	583	65	6.24	465	59	0.0015	0.07	0.000198	0.485	0.523	26	21	39	26	byonic,comet,msgfp	WT-1,WT-1_phospho,WT-2,WT-2_phospho,WT-3	40
MDV038	UL26; capsid maturation protease	663	73	5.51	1078	103	0.0021	0.04	0.000198	0.409	0.419	24	15	36	29	byonic,comet,msgfp	WT-1,WT-1_phospho,WT-2,WT-2_phospho,WT-3,WT-3_phospho	72
MDV039	UL26.5; capsid scaffold protein	345	38	6.08	1596	119	0.0021	0.06	0.000198	0.464	0.48	14	8	20	18	byonic,comet,msgfp	WT-1,WT-1_phospho,WT-2,WT-2_phospho,WT-3,WT-3_phospho	52
MDV040	UL27; envelope glycoprotein B (gB)	865	98	8.02	509	103	0.013	0.13	0.000198	0.553	0.632	44	31	48	56	byonic,comet,msgfp	WT-1,WT-1_phospho,WT-2,WT-2_phospho,WT-3,WT-3_phospho	165
MDV041	UL28; DNA packaging terminase subunit 2	793	90	6.29	167	17	0.0012	0.09	0.000198	0.412	0.46	26	22	50	27	byonic,comet,msgfp	WT-1,WT-2,WT-3	40
MDV042	UL29; single-stranded DNA-binding protein	1191	131	5.78	249	30	0.013	0.11	0.000198	0.793	0.859	71	57	71	95	byonic,comet,msgfp	WT-1,WT-1_phospho,WT-2,WT-2_phospho,WT-3,WT-3_phospho	231
MDV043	UL30; DNA polymerase catalytic subunit	1220	138	7.05	121	9	0.00078	0.04	0.000198	0.307	0.342	35	24	79	34	byonic,comet,msgfp	WT-1,WT-1_phospho,WT-2,WT-2_phospho,WT-3,WT-3_phospho	42
MDV044	UL31; nuclear egress lamina protein	300	34	7.5	265	39	0.0014	0.1	0.000198	0.327	0.373	9	7	19	8	byonic,comet,msgfp	WT-1,WT-2,WT-3	13
MDV045	UL33; DNA packaging protein UL33	134	15	5.97	175	18	0.0025	0.21	0.000205	0.604	0.679	8	5	9	15	byonic,comet,msgfp	WT-1,WT-1_phospho,WT-2,WT-2_phospho,WT-3	26
MDV046	UL32; DNA packaging protein UL32	641	72	5.76	402	67	0.0098	0.14	0.000198	0.844	0.908	38	29	39	52	byonic,comet,msgfp	WT-1,WT-1_phospho,WT-2,WT-2_phospho,WT-3,WT-3_phospho	146
MDV047	UL34; nuclear egress membrane protein	277	31	8.36	361	71	0.0031	0.12	0.000198	0.531	0.575	12	9	20	16	byonic,comet,msgfp	WT-1,WT-1_phospho,WT-2,WT-2_phospho,WT-3,WT-3_phospho	53
MDV048	UL35; small capsid protein	131	14	6.93	726	74	0.0025	0.19	0.000859	0.412	0.464	4	2	7	4	byonic,comet,msgfp	WT-1,WT-1_phospho,WT-2,WT-2_phospho,WT-3,WT-3_phospho	6
MDV049	UL36; large tegument protein	3385	372	5.89	232	37	0.0004	0.14	0.000198	0.243	0.273	61	51	222	56	byonic,comet,msgfp	WT-1,WT-1_phospho,WT-2,WT-2_phospho,WT-3,WT-3_phospho	82
MDV050	UL37; tegument protein UL37	1046	116	4.94	154	11	0.00037	0.17	0.000198	0.163	0.177	13	12	62	11	byonic,comet,msgfp	WT-1,WT-2,WT-3	17
MDV051	UL38; capsid triplex subunit 1	470	53	8.64	242	31	0.0044	0.04	0.000198	0.66	0.781	28	18	30	36	byonic,comet,msgfp	WT-1,WT-1_phospho,WT-2,WT-2_phospho,WT-3	61
MDV052	UL39; ribonucleotide reductase subunit 1	822	93	6.33	694	141	0.069	0.14	0.000198	0.883	0.974	61	46	54	124	byonic,comet,msgfp	WT-1,WT-1_phospho,WT-2,WT-2_phospho,WT-3,WT-3_phospho	617
MDV053	UL40; ribonucleotide reductase subunit 2	343	39	4.84	1238	113	0.03	0.24	0.000198	0.831	0.869	24	17	21	39	byonic,comet,msgfp	WT-1,WT-1_phospho,WT-2,WT-2_phospho,WT-3,WT-3_phospho	143
MDV054	UL41; tegument host shutoff protein	441	50	6.99	234	13	ND	ND	0.00465	0.156	0.176	5	4	26	5	byonic,comet,msgfp	WT-1,WT-1_phospho,WT-2,WT-2_phospho	4
MDV055	UL42; DNA polymerase processivity subunit	369	40	7.52	633	54	0.098	0.12	0.000198	0.794	0.864	33	20	23	49	byonic,comet,msgfp	WT-1,WT-1_phospho,WT-2,WT-2_phospho,WT-3,WT-3_phospho	365
MDV057	UL44; envelope glycoprotein C (gC)	501	56	6.43	5608	1309	0.091	0.14	0.000198	0.784	0.826	38	24	29	77	byonic,comet,msgfp	WT-1,WT-1_phospho,WT-2,WT-2_phospho,WT-3,WT-3_phospho	607
MDV057.1	glycoprotein C alternate splice form gC104	382	43	6.25	6442	1039	0.1	0.15	0.000198	0.864	0.874	35	20	24	73	byonic,comet,msgfp	WT-1,WT-1_phospho,WT-2,WT-2_phospho,WT-3,WT-3_phospho	576
MDV057.2	glycoprotein C alternate splice form gC145	391	43	6.07	6657	1081	0.11	0.15	0.000198	0.749	0.767	29	17	22	66	byonic,comet,msgfp	WT-1,WT-1_phospho,WT-2,WT-2_phospho,WT-3,WT-3_phospho	560
MDV058	UL45; membrane protein UL45	211	23	7.47	2192	355	0.11	0.04	0.000198	0.706	0.747	18	9	12	44	byonic,comet,msgfp	WT-1,WT-1_phospho,WT-2,WT-2_phospho,WT-3,WT-3_phospho	307
MDV059	UL46; tegument protein VP11/12	568	64	8.13	1578	341	0.004	0.21	0.000198	0.477	0.544	24	13	32	34	byonic,comet,msgfp	WT-1,WT-1_phospho,WT-2,WT-2_phospho,WT-3,WT-3_phospho	57
MDV060	UL47; tegument protein VP13/14	808	92	9.55	740	160	0.0075	0.19	0.000198	0.688	0.779	58	32	54	112	byonic,comet,msgfp	WT-1,WT-1_phospho,WT-2,WT-2_phospho,WT-3,WT-3_phospho	348
MDV061	UL48; transactivating tegument protein VP16	427	49	5.49	819	121	0.0031	0.1	0.000198	0.499	0.552	17	16	29	22	byonic,comet,msgfp	WT-1,WT-1_phospho,WT-2,WT-2_phospho,WT-3,WT-3_phospho	43
MDV062	UL49; tegument protein VP22	249	28	10.04	865	54	0.041	0.03	0.000198	0.667	0.836	20	12	17	39	byonic,comet,msgfp	WT-1,WT-1_phospho,WT-2,WT-2_phospho,WT-3,WT-3_phospho	135
MDV063	UL50; deoxyuridine triphosphatase	436	48	7.1	746	135	0.066	0.08	0.000198	0.858	0.911	35	27	31	54	byonic,comet,msgfp	WT-1,WT-1_phospho,WT-2,WT-2_phospho,WT-3,WT-3_phospho	296
MDV064	UL49.5; envelope glycoprotein N (gN)	95	10	4.42	328	26	0.0026	0.24	0.000534	0.084	0.087	1	1	2	1	byonic,comet,msgfp	WT-1,WT-2,WT-3	3
MDV065	UL51; tegument protein UL51	249	27	7.42	396	58	0.0047	0.08	0.000198	0.751	0.863	15	13	17	26	byonic,comet,msgfp	WT-1,WT-1_phospho,WT-2,WT-2_phospho,WT-3,WT-3_phospho	56
MDV066	UL52; helicase-primase primase subunit	1074	120	6.59	97	11	3.9e-05	0.22	0.000198	0.174	0.2	13	11	64	10	byonic,comet,msgfp	WT-1,WT-1_phospho,WT-2,WT-3	9
MDV067	UL53; envelope glycoprotein K (gK)	354	39	8.3	118	19	0.00046	0.19	0.000198	0.079	0.091	2	2	17	2	byonic,comet,msgfp	WT-1,WT-2,WT-3	5
MDV068	UL54; multifunctional expression regulator	473	54	8.53	422	39	0.0016	0.07	0.000198	0.48	0.559	22	13	30	28	byonic,comet,msgfp	WT-1,WT-1_phospho,WT-2,WT-2_phospho,WT-3,WT-3_phospho	51
MDV069	LORF9	269	30	7.76	164	21	0.0013	0.27	0.000198	0.424	0.473	11	10	18	14	byonic,comet,msgfp	WT-1,WT-1_phospho,WT-2,WT-2_phospho,WT-3,WT-3_phospho	28
MDV070	UL55	166	18	5.91	824	152	0.00033	0.07	0.000205	0.566	0.66	5	3	7	6	byonic,comet,msgfp	WT-1,WT-2,WT-2_phospho,WT-3,WT-3_phospho	8
MDV071	LORF10; myristylated tegument protein CIRC	194	21	9.3	225	28	0.0013	0.17	0.000198	0.572	0.625	10	7	16	18	byonic,comet,msgfp	WT-1,WT-1_phospho,WT-2,WT-2_phospho,WT-3,WT-3_phospho	31
MDV072	LORF11	903	103	6.63	100	9	3.6e-05	0.17	0.000356	0.061	0.068	4	2	55	4	byonic,comet,msgfp	WT-1,WT-1_phospho,WT-2,WT-2_phospho,WT-3,WT-3_phospho	6
MDV073	pp38 (RLORF14a)	290	31	4.87	215	24	0.0049	0.33	0.000198	0.576	0.629	14	10	17	30	byonic,comet,msgfp	WT-1,WT-1_phospho,WT-2,WT-2_phospho,WT-3,WT-3_phospho	85
MDV075	14 kDa lytic protein A (RLORF13a)	85	10	5.03	2877	525	0.0065	0.06	0.000356	0.765	0.851	6	5	6	12	byonic,comet,msgfp	WT-1,WT-1_phospho,WT-2,WT-2_phospho,WT-3,WT-3_phospho	30
MDV075.2	hypothetical protein	108	11	10.92	3588	461	0.00045	0.48	0.00113	0.204	0.21	2	1	8	4	byonic,comet,msgfp	WT-1,WT-3,WT-3_phospho	4
MDV075.3	14 kDa lytic protein B	93	10	4.73	3051	539	0.0036	0.18	0.00286	0.441	0.476	5	4	6	10	byonic,comet,msgfp	WT-1,WT-1_phospho,WT-2,WT-2_phospho,WT-3,WT-3_phospho	21
MDV075.6	hypothetical protein	66	8	9.21	1058	125	0.0012	0.35	0.000215	0.318	0.368	2	2	5	2	byonic,comet,msgfp	WT-1,WT-2,WT-3	4
MDV076	MEQ (RLORF7)	339	37	5.45	224	11	ND	ND	0.0104	0.029	0.033	1	1	9	1	byonic,comet	WT-1_phospho,WT-2,WT-2_phospho,WT-3,WT-3_phospho	2
MDV078	vCxC chemokine	134	15	9.23	751	65	0.0032	0.32	0.000621	0.44	0.495	4	2	7	5	byonic,comet,msgfp	WT-1,WT-2,WT-3	10
MDV078.1	L1 protein (RLORF5a)	107	12	9.12	161	29	0.0014	0.21	0.000198	0.486	0.65	4	3	6	5	byonic,comet,msgfp	WT-1,WT-2,WT-3	10
MDV082	R-SORF1	108	12	6.46	7550	708	0.012	0.17	0.000198	0.778	0.811	7	3	7	14	byonic,comet,msgfp	WT-1,WT-1_phospho,WT-2,WT-2_phospho,WT-3,WT-3_phospho	44
MDV084	ICP4	2321	253	7.79	418	77	0.0044	0.29	0.000198	0.591	0.668	99	72	120	166	byonic,comet,msgfp	WT-1,WT-1_phospho,WT-2,WT-2_phospho,WT-3,WT-3_phospho	442
MDV087	SORF2	179	20	4.82	188	12	0.0038	0.29	0.000198	0.492	0.557	6	6	10	8	byonic,comet,msgfp	WT-1,WT-1_phospho,WT-2,WT-2_phospho,WT-3,WT-3_phospho	15
MDV088	US1; regulatory protein ICP22	179	20	6.19	991	229	0.015	0.14	0.000198	0.816	1	13	9	9	27	byonic,comet,msgfp	WT-1,WT-1_phospho,WT-2,WT-2_phospho,WT-3,WT-3_phospho	65
MDV089	US10; virion protein US10	213	24	7.97	889	237	0.0061	0.12	0.000356	0.629	0.794	11	7	10	25	byonic,comet,msgfp	WT-1,WT-1_phospho,WT-2,WT-2_phospho,WT-3,WT-3_phospho	45
MDV090	SORF3	351	41	7.97	660	30	0.011	0.16	0.000198	0.798	0.875	24	18	20	33	byonic,comet,msgfp	WT-1,WT-1_phospho,WT-2,WT-2_phospho,WT-3,WT-3_phospho	73
MDV091	US2; virion protein US2	270	30	7.65	380	53	0.006	0.16	0.000198	0.744	0.802	20	11	18	26	byonic,comet,msgfp	WT-1,WT-1_phospho,WT-2,WT-2_phospho,WT-3,WT-3_phospho	72
MDV091.5	hypothetical protein	181	19	8.73	104	5	ND	ND	0.000356	0.155	0.175	1	0	11	1	byonic,msgfp	WT-1,WT-2,WT-2_phospho	3
MDV092	US3; serine/threonine protein kinase US3	402	45	5.65	357	35	0.0058	0.31	0.000198	0.6	0.681	16	13	24	34	byonic,comet,msgfp	WT-1,WT-1_phospho,WT-2,WT-2_phospho,WT-3,WT-3_phospho	57
MDV093	SORF4	147	17	9.04	280	41	ND	ND	0.000382	0.122	0.147	1	0	8	2	byonic,comet,msgfp	WT-1,WT-1_phospho,WT-2	2
MDV094	US6; envelope glycoprotein D (gD)	398	45	9.22	486	131	0.0006	0.03	0.000198	0.239	0.253	9	5	27	8	byonic,comet,msgfp	WT-1,WT-2,WT-3	8
MDV095	US7; envelope glycoprotein I (gI)	355	41	6.32	668	52	0.0036	0.3	0.000198	0.313	0.371	10	10	19	11	byonic,comet,msgfp	WT-1,WT-1_phospho,WT-2,WT-3	22
MDV096	US8; envelope glycoprotein E (gE)	497	56	7.89	1086	109	0.0039	0.57	0.000198	0.254	0.27	11	8	24	13	byonic,comet,msgfp	WT-1,WT-1_phospho,WT-2,WT-3,WT-3_phospho	26

## Sheet: Detected at RNA only
Protein	Description	Length (aa)	Protein MW	Protein pI	Read depth (median)	Read depth (MAD)	Relative protein molar abundance (riBAQ)	riBAQ coeffient of variation	protein MS/MS q-value	peptide coverage (as fraction of total protein length)	peptide coverage (as fraction of expected observable protein length)	# unique peptides observed	# fully tryptic peptides observed	# theoretical tryptic peptides	# peptide isoforms observed	Found by search engines	Found in samples	# PSMs (max found by single search engine)
MDV008.8	hypothetical protein	85	10	11.69	750	54	ND	ND	0.738	0	0	0	0	6	0	none	none	0
MDV009.5	RLORF13	104	12	12.63	314	45	ND	ND	0.388	0	0	0	0	5	0	none	none	0
MDV012.8	hypothetical protein	91	10	7.45	830	118	ND	ND	0.777	0	0	0	0	6	0	none	none	0
MDV014.5	hypothetical protein	97	11	10.04	1944	351	ND	ND	0.235	0	0	0	0	8	0	none	none	0
MDV015.5	UL3.5; protein V57	58	6	9.94	1768	333	ND	ND	0.779	0	0	0	0	2	0	none	none	0
MDV031.5	hypothetical protein	79	8	4.79	185	12	ND	ND	N/A	0	0	0	0	4	0	none	none	0
MDV032	UL20; envelope protein UL20	234	27	4.83	140	14	ND	ND	0.136	0	0	0	0	11	0	none	none	0
MDV035	UL24; nuclear protein UL24	304	35	10.2	217	33	ND	ND	0.206	0	0	0	0	22	0	none	none	0
MDV038.5	hypothetical protein	75	9	7.87	1232	89	ND	ND	0.837	0	0	0	0	6	0	none	none	0
MDV056	UL43; envelope protein UL43	420	45	8.31	862	65	ND	ND	0.35	0	0	0	0	16	0	none	none	0
MDV057.4	hypothetical protein	75	8	4.94	991	365	ND	ND	N/A	0	0	0	0	5	0	none	none	0
MDV072.8	LORF12 (UL56)	126	14	3.92	1047	65	ND	ND	N/A	0	0	0	0	3	0	none	none	0
MDV073.4	RLORF13a	124	14	12.43	177	9	ND	ND	0.388	0	0	0	0	5	0	none	none	0
MDV075.1	B68	63	7	12.1	17603	4810	ND	ND	0.777	0	0	0	0	4	0	none	none	0
MDV075.5	hypothetical protein	48	5	9.18	819	94	ND	ND	N/A	0	0	0	0	2	0	none	none	0
MDV075.8	RLORF9 (14 kDa lytic protein C)	107	12	9.93	2720	425	ND	ND	0.0606	0	0	0	0	8	0	none	none	0
MDV075.9	hypothetical protein	118	14	10.73	141	44	ND	ND	0.413	0	0	0	0	8	0	none	none	0
MDV075.92	RLORF8	135	16	11.07	118	16	ND	ND	0.783	0	0	0	0	9	0	none	none	0
MDV076.4	hypothetical protein	79	9	9.28	218	23	ND	ND	0.295	0	0	0	0	4	0	none	none	0
MDV077.5	RLORF6	205	23	12.57	227	12	ND	ND	0.738	0	0	0	0	12	0	none	none	0
MDV078.4	RLORF3	102	11	8.85	187	32	ND	ND	0.777	0	0	0	0	7	0	none	none	0
MDV078.5	hypothetical protein	99	11	11.94	181	8	ND	ND	0.777	0	0	0	0	5	0	none	none	0
MDV078.6	hypothetical protein	87	9	10.55	141	38	ND	ND	0.784	0	0	0	0	4	0	none	none	0
MDV079	RLORF1	165	16	12.32	136	30	ND	ND	0.362	0	0	0	0	11	0	none	none	0
MDV080	hypothetical protein	289	29	12.39	140	17	ND	ND	0.777	0	0	0	0	20	0	none	none	0
MDV081	hypothetical protein	82	9	9.16	543	371	ND	ND	0.738	0	0	0	0	6	0	none	none	0
MDV081.5	hypothetical protein	47	5	9.66	592	99	ND	ND	N/A	0	0	0	0	3	0	none	none	0
MDV083	antisense RNA protein	112	13	9.66	420	54	ND	ND	0.779	0	0	0	0	7	0	none	none	0
MDV085.3	hypothetical protein	79	9	10.52	559	93	ND	ND	0.783	0	0	0	0	6	0	none	none	0
MDV086	cytoplasmic protein	20	2	12.29	1270	470	ND	ND	0.777	0	0	0	0	1	0	none	none	0
MDV086.1	hypothetical protein	43	5	9.36	163	36	ND	ND	N/A	0	0	0	0	2	0	none	none	0
MDV095.5	hypothetical protein	96	11	6.82	1417	191	ND	ND	0.837	0	0	0	0	8	0	none	none	0
MDV096.5	hypothetical protein	91	11	9.62	1464	66	ND	ND	0.777	0	0	0	0	6	0	none	none	0
MDV097	SORF2A	31	3	7.11	123	14	ND	ND	N/A	0	0	0	0	2	0	none	none	0

## Sheet: Not detected
Protein	Description	Length (aa)	Protein MW	Protein pI	Read depth (median)	Read depth (MAD)	Relative protein molar abundance (riBAQ)	riBAQ coeffient of variation	protein MS/MS q-value	peptide coverage (as fraction of total protein length)	peptide coverage (as fraction of expected observable protein length)	# unique peptides observed	# fully tryptic peptides observed	# theoretical tryptic peptides	# peptide isoforms observed	Found by search engines	Found in samples	# PSMs (max found by single search engine)
MDV009	LORF1	333	38	11.07	68	10	ND	ND	0.193	0	0	0	0	17	0	none	none	0
MDV011.5	hypothetical protein	58	6	9.05	76	10	ND	ND	0.777	0	0	0	0	4	0	none	none	0
MDV012.4	hypothetical protein	94	11	9.98	70	12	ND	ND	0.556	0	0	0	0	4	0	none	none	0
MDV013.5	LORF4	142	16	10.04	52	5	ND	ND	0.779	0	0	0	0	10	0	none	none	0
MDV039.5	LORF5	119	13	8.43	51	6	ND	ND	0.584	0	0	0	0	6	0	none	none	0
MDV049.5	LORF6	155	17	6.81	62	14	ND	ND	0.786	0	0	0	0	9	0	none	none	0
MDV050.5	LORF7	120	13	8.74	109	11	ND	ND	0.519	0	0	0	0	5	0	none	none	0
MDV057.8	LORF8 (23 kDa protein)	208	23	9.64	63	31	ND	ND	0.786	0	0	0	0	14	0	none	none	0
MDV063.5	hypothetical protein	78	9	7.42	32	4	ND	ND	0.779	0	0	0	0	5	0	none	none	0
MDV071.4	hypothetical protein	92	10	9.83	28	2	ND	ND	0.593	0	0	0	0	6	0	none	none	0
MDV072.2	hypothetical protein	206	23	9.92	20	5	ND	ND	0.461	0	0	0	0	15	0	none	none	0
MDV072.4	hypothetical protein	111	12	5.1	17	3	ND	ND	0.786	0	0	0	0	3	0	none	none	0
MDV072.6	hypothetical protein	99	11	7.32	21	4	ND	ND	0.834	0	0	0	0	5	0	none	none	0
MDV074	RLORF12	115	12	8.1	54	15	ND	ND	0.786	0	0	0	0	6	0	none	none	0
MDV075.4	RLORF11	103	12	10.41	89	54	ND	ND	0.455	0	0	0	0	5	0	none	none	0
MDV075.7	RLORF10	95	11	10.12	98	27	ND	ND	0.777	0	0	0	0	5	0	none	none	0
MDV075.91	hypothetical protein	82	9	9.37	113	19	ND	ND	0.779	0	0	0	0	5	0	none	none	0
MDV076.8	hypothetical protein	75	7	4.5	104	15	ND	ND	0.827	0	0	0	0	2	0	none	none	0
MDV077	23 kDa nuclear protein	136	16	12.59	99	7	ND	ND	0.783	0	0	0	0	6	0	none	none	0
MDV078.2	RLORF5	60	7	12.65	94	38	ND	ND	0.0537	0	0	0	0	3	0	none	none	0
MDV078.3	RLORF4	142	16	10.59	72	25	ND	ND	0.496	0	0	0	0	6	0	none	none	0
MDV080.5	hypothetical protein	96	10	8.4	110	64	ND	ND	0.481	0	0	0	0	8	0	none	none	0
MDV084.5	hypothetical protein	101	11	9.77	51	13	ND	ND	0.784	0	0	0	0	6	0	none	none	0
MDV085	hypothetical protein	127	14	7.32	52	12	ND	ND	0.777	0	0	0	0	9	0	none	none	0
MDV085.6	hypothetical protein	69	8	9.84	75	15	ND	ND	0.261	0	0	0	0	5	0	none	none	0
MDV085.9	hypothetical protein	72	8	8.97	76	13	ND	ND	0.779	0	0	0	0	6	0	none	none	0
MDV086.2	hypothetical protein	60	7	12.5	82	15	ND	ND	0.319	0	0	0	0	2	0	none	none	0
MDV086.4	hypothetical protein	83	9	11.62	33	9	ND	ND	0.45	0	0	0	0	6	0	none	none	0
MDV086.6	SORF1	114	13	9.39	23	4	ND	ND	0.468	0	0	0	0	11	0	none	none	0
MDV089.5	hypothetical protein	128	14	9.72	48	17	ND	ND	0.512	0	0	0	0	7	0	none	none	0
MDV092.4	hypothetical protein	76	8	4.53	71	9	ND	ND	0.783	0	0	0	0	4	0	none	none	0
MDV092.8	hypothetical protein	75	9	6.63	106	10	ND	ND	0.795	0	0	0	0	3	0	none	none	0
MDV094.5	US426 (hypothetical protein)	73	8	11.92	57	19	ND	ND	0.784	0	0	0	0	5	0	none	none	0
MDV097.3	hypothetical protein	113	13	9.83	34	6	ND	ND	0.45	0	0	0	0	8	0	none	none	0
