# Supplementary material for: Viral proteogenomic and expression profiling during productive replication of a skin-tropic herpesvirus in the natural host
Source: PLoS Pathog. 2023 Jun 8;19(6):e1011204. doi: 10.1371/journal.ppat.1011204 (PMC10284419; doi:10.1371/journal.ppat.1011204)
Supplement: S4 Table — (XLSX) [file ppat.1011204.s032.xlsx]

## Sheet: library_stats
Sample	Treatment	Raw read pairs	Raw bases	Trimmed read pairs	Trimmed bases	Read pairs mapped to host	Read pairs mapped to virus	Fraction of reads mapped to host	Fraction of reads mapped to virus	Fraction of reads unmapped	Library strand specificity calculated from chicken Chr1	Library strand specificity calculated from MDV UL region
FU1	None	12643749	1921849848	12409475	1865458786	12120599	13	0.976721	1.04759e-06	0.0232776	0.976423	N/A
FU2	None	10980463	1669030376	10705861	1607292321	10440057	0	0.975172	0	0.0248279	0.974766	N/A
FU3	None	9602421	1459567992	9390656	1409819263	9152614	0	0.974651	0	0.0253488	0.971536	N/A
FU4	None	13620632	2070336064	13282390	1993607115	12888420	12	0.970339	9.03452e-07	0.0296602	0.972443	N/A
FU5	None	11706964	1779458528	11451130	1715260191	11186488	1	0.976889	8.73276e-08	0.0231105	0.975366	N/A
FU6	None	11078125	1683875000	10807974	1620285630	9993672	13	0.924657	1.20282e-06	0.0753415	0.974273	N/A
F41	MDV Infected	12663015	1924778280	12483288	1872545995	10441808	1524897	0.836463	0.122155	0.041382	0.967975	0.837181
F42	MDV Infected	11074533	1683329016	10934199	1642087097	9873498	505823	0.902992	0.0462606	0.050747	0.945968	0.845955
F43	MDV Infected	10600170	1611225840	10482683	1575283652	9105361	1039382	0.86861	0.0991523	0.0322379	0.972505	0.86657
F44	MDV Infected	13111366	1992927632	12971394	1948640479	11190286	1186624	0.86269	0.0914801	0.0458304	0.969906	0.845974
F45	MDV Infected	9836920	1495211840	9744493	1465348484	8507562	878892	0.873064	0.0901937	0.0367427	0.971385	0.876128
F46	MDV Infected	10531848	1600840896	10377591	1558426755	9405938	610066	0.90637	0.0587869	0.0348431	0.970681	0.876598
