# Supplementary material for: Viral proteogenomic and expression profiling during productive replication of a skin-tropic herpesvirus in the natural host
Source: PLoS Pathog. 2023 Jun 8;19(6):e1011204. doi: 10.1371/journal.ppat.1011204 (PMC10284419; doi:10.1371/journal.ppat.1011204)
Supplement: S5 Table — (XLSX) [file ppat.1011204.s033.xlsx]

## Sheet: Sheet1
sample_ID	tissue	treatment	Total CCS reads	Total FLNC reads	Total mapped FLNC	Host FLNC	MDV FLNC	Unmapped FLNC	Fraction mapped	Fraction viral
C1	FFE	infected	275654	273681	272219	266578	5641	1462	0.994658	0.0206116
D1	FFE	infected	311516	310493	309348	300136	9212	1145	0.996312	0.0296689
P1	FFE	mock	287297	285554	284115	284115	0	1439	0.994961	0
