# Supplementary material for: Viral proteogenomic and expression profiling during productive replication of a skin-tropic herpesvirus in the natural host
Source: PLoS Pathog. 2023 Jun 8;19(6):e1011204. doi: 10.1371/journal.ppat.1011204 (PMC10284419; doi:10.1371/journal.ppat.1011204)
Supplement: S6 Table — (XLSX) [file ppat.1011204.s034.xlsx]

## Sheet: both_tss_picked_w_tts_extraplus
ref_position	point_depth	summed depth	focus_index	primary gene	overlapping genes	strand	tts	has_TATA	has_Inr	has_YR	has_DPE	has_BREu	has_BREd	has_CCAAT	TATA_dist	TATA_type	TATA_score	DPE_dist	BREu_dist	BREd_dist	CCAAT_dist
220	7	9	0.01		MDV009.5,MDV008,MDV010	+	3676:3;3671:2;2052:2;2545:1;2538:1	1	0	1	1	1	0	0	20	other	86.04	27	29	NA	NA
230	507	952	0.9	MDV008	MDV009.5,MDV008,MDV010	+	3676:522;2052:196;3671:62;1933:33;1938:13;1790:11;2517:10;2531:9;2394:9;5830:9;2535:8;2063:7;2546:7;1929:3;119204:3;119207:2;2574:2;2039:2;3424:2;2258:2;3658:2;2095:2;897:2;5839:2;2476:2;1947:2;3025:2;2473:1;1350:1;2375:1;2853:1;3467:1;2089:1;2434:1;2257:1;3475:1;1952:1;2742:1;2642:1;5824:1;2646:1;2563:1;1651:1	1	0	0	0	1	1	0	30	other	86.04	NA	39	17	NA
240	76	90	0.08		MDV009.5,MDV008,MDV010	+	3676:45;2054:21;3671:5;1938:4;2517:2;3025:2;5831:1;2401:1;3681:1;2535:1;2545:1;2743:1;897:1;3854:1;2549:1;930:1;1792:1	1	0	1	1	0	1	0	40	other	86.04	34	NA	27	NA
245	55	63	0.37		MDV009.5,MDV008,MDV010	+	3676:32;2054:10;3671:10;2063:2;1786:1;5830:1;2483:1;1938:1;3681:1;1934:1;1340:1;2535:1;3467:1	0	0	1	1	0	1	0	NA	NA	NA	29	NA	32	NA
534	9	10	0.71		MDV008,MDV010	+	3676:7;2054:3	0	1	1	1	1	1	0	NA	NA	NA	29	27	22	NA
724	5	8	0.57		MDV008-3',MDV010	+	3676:5;2531:1;2054:1;2546:1	0	1	1	1	1	1	1	NA	NA	NA	26	39	17	73
1268	21	40	0.83	MDV010	MDV010	+	3676:26;3671:6;5839:2;5838:1;5831:1;3681:1;119196:1;3431:1	1	1	1	0	0	1	1	32	canonical	81.47	NA	NA	26	111
1284	15	31	0.89		MDV010	+	3676:20;3671:4;5831:2;119196:2;119195:1;5839:1;5830:1;1923:1	1	0	1	0	0	0	1	30	other	82.48	NA	NA	NA	95
3736	5	5	1		MDV012nov	+	5831:4;5824:1	0	1	1	0	0	0	0	NA	NA	NA	NA	NA	NA	NA
3786	8	8	1		MDV012	+	5831:6;5830:3;5839:1	1	1	1	1	0	1	1	28	other	79.9	27	NA	22	105
3805	441	907	0.94	MDV012	MDV012	+	5830:574;5839:226;5824:48;5812:21;8497:6;8391:5;5807:3;8398:2	1	0	0	1	0	1	1	30	relaxed	85.47	35	NA	31	120
4191	6	10	0.26		MDV012	+	5831:8;5805:1;5839:1	1	1	1	1	0	1	0	27	canonical	93.81	29	NA	14	NA
4198	22	29	0.74		MDV012	+	5831:16;5839:8;5824:2;8500:2;8391:1	1	0	1	1	0	1	0	34	canonical	93.81	28	NA	20	NA
5582	6	6	0.86		MDV012-3'	+	5831:6	0	0	0	1	1	0	1	NA	NA	NA	31	31	NA	84
5918	78	92	0.95	MDV013	MDV013,MDV014,MDV015,MDV015.5	+	8391:44;8497:31;8503:4;8402:3;8509:2;8398:2;8374:1;7612:1	1	1	1	1	1	1	1	32	other	80.63	32	46	19	82
6189	8	9	0.27		MDV014,MDV015,MDV015.5	+	8391:4;8497:3;8397:1;7612:1	1	0	0	0	1	1	0	27	other	82.19	NA	38	34	NA
6193	22	22	0.69		MDV014,MDV015,MDV015.5	+	8391:13;8497:4;8503:3;7630:1;8397:1	1	1	1	1	1	1	0	31	other	82.19	34	42	34	NA
6349	56	96	0.95	MDV014	MDV014,MDV015,MDV015.5	+	8391:47;8497:30;8398:6;8403:4;8508:3;8509:2;8402:2;7612:1	1	0	1	1	0	1	0	32	other	75.5	28	NA	21	NA
6433	12	16	0.89		MDV014-3',MDV015,MDV015.5	+	8391:9;8497:5;8403:1;8504:1	0	0	1	1	1	1	1	NA	NA	NA	27	40	32	86
7411	6	12	1	MDV015	MDV015,MDV015.5	+	8391:8;8497:3;8502:1	1	0	1	1	0	0	1	29	other	90.52	25	NA	NA	75
10251	2	6	0.86	MDV018	MDV018,MDV019	+	15027:6	1	1	1	1	0	0	0	30	other	76.13	26	NA	NA	NA
14035	2	4	1	MDV019	MDV019	+	15027:4	1	0	1	1	0	0	0	31	other	84.5	32	NA	NA	NA
19690	14	21	0.95	MDV022	MDV022	+	21304:20;30894:1	1	0	0	1	0	0	0	30	other	88.48	27	NA	NA	NA
25000	13	21	1	MDV027	MDV027	+	30917:21	1	0	0	1	0	1	1	33	canonical	89.15	34	NA	14	118
29388	7	13	1		MDV027alt	+	30915:13	1	0	1	1	0	1	0	31	other	79.13	28	NA	30	NA
37461	6	6	0.86	MDV033	MDV033	+	39242:3;39231:3;39226:1	1	0	1	1	0	0	0	29	other	76.83	34	NA	NA	NA
42898	4	11	0.85	MDV035,MDV037	MDV035,MDV037,MDV038,MDV039	+	47778:10;47835:1	0	0	1	1	0	0	1	NA	NA	NA	31	NA	NA	52
45374	8	17	0.89	MDV038	MDV038,MDV039	+	47778:17	1	0	1	1	0	1	1	31	other	82.06	35	NA	32	77
45866	7	8	1		MDV039	+	47780:8	1	1	1	1	1	0	1	30	other	86.15	33	45	NA	96
46527	31	36	0.92	MDV039	MDV039	+	47778:35	1	1	1	1	0	0	1	32	other	86.18	35	NA	NA	101
56875	7	8	0.57	MDV043	MDV043	+	60629:5;58413:1;59210:1;58734:1	1	0	1	0	0	0	1	30	other	83.92	NA	NA	NA	105
63239	25	31	0.78	MDV045	MDV045,MDV047,MDV048	+	65183:20;65192:5;66183:1;66414:1;65177:1;65779:1	1	0	1	1	0	1	1	30	other	86.35	35	NA	22	102
63255	13	18	0.72		MDV045,MDV047,MDV048	+	65184:17;65177:1	1	1	1	1	1	0	1	27	other	76.12	33	38	NA	86
63815	79	107	0.99	MDV047	MDV047,MDV048	+	65184:79;65190:15;66264:4;65177:2;65783:2	1	0	1	1	0	0	1	30	canonical	84.35	32	NA	NA	104
64703	5	6	0.86	MDV048	MDV048	+	65184:6	0	1	1	1	0	0	1	NA	NA	NA	26	NA	NA	70
78930	6	7	1	MDV051	MDV051	+	80576:5;80567:2;80566:1	1	0	1	1	0	1	1	32	other	76.38	31	NA	24	99
78946	7	10	1	MDV051	MDV051	+	80567:4;80576:4;80566:2;81194:1;84340:1	1	1	1	1	0	0	1	30	other	76.37	32	NA	NA	83
80285	7	7	1		MDV051-3'	+	80567:4;80578:2;80585:1	0	0	0	1	0	0	0	NA	NA	NA	30	NA	NA	NA
80638	5	5	0.83		MDV052,MDV053	+	84340:5	0	1	1	1	0	1	1	NA	NA	NA	29	NA	33	97
80656	9	13	0.02		MDV052,MDV053	+	84340:13	1	0	1	1	0	1	1	28	canonical	93.38	30	NA	15	79
80661	437	582	0.97	MDV052	MDV052,MDV053	+	84340:552;83792:7;83827:4;83826:4;83804:2;84333:1;83947:1;83796:1;117264:1;84533:1	1	0	1	1	0	1	1	33	canonical	93.38	25	NA	20	74
81025	5	8	1		MDV053*	+	84340:6;84337:5	1	0	1	1	0	0	1	33	other	83.33	33	NA	NA	68
83089	5	7	0.5		MDV053	+	84340:7	0	1	1	1	1	0	0	NA	NA	NA	29	27	NA	NA
83105	6	7	0.33		MDV053	+	84339:6;84337:4	0	1	1	1	1	0	1	NA	NA	NA	28	43	NA	116
83118	64	92	0.96	MDV053	MDV053	+	84340:88;84331:1	1	0	1	0	1	1	1	30	other	91.18	NA	45	22	103
86081	8	9	0.5		MDV055,MDV056	+	88921:8;87861:1	1	1	1	1	0	1	1	29	other	80.09	32	NA	19	105
86085	5	8	0.38		MDV055,MDV056	+	88921:7;90613:1	1	0	1	1	0	1	1	33	other	80.09	28	NA	23	101
86126	50	88	0.82		MDV055,MDV056	+	88922:82;87855:2;88917:1;90618:1;88280:1;87820:1	0	1	1	1	0	1	1	NA	NA	NA	31	NA	33	119
86135	5	9	0.08		MDV055,MDV056	+	88922:6;90740:1;87855:1;90618:1	1	0	0	1	0	1	1	21	other	76.4	29	NA	24	110
86145	13	21	0.7		MDV055,MDV056	+	88922:21	1	0	1	1	0	1	1	31	other	76.4	29	NA	34	100
86206	102	127	0.78	MDV055	MDV055,MDV056	+	88921:115;87855:4;87820:3;90619:2;88284:1	1	1	1	1	0	1	1	29	canonical	88.63	31	NA	24	103
86210	21	30	0.17		MDV055,MDV056	+	88921:27;88917:2;90621:1	1	0	1	1	0	1	1	33	canonical	88.63	34	NA	28	99
86224	81	105	0.87		MDV055,MDV056	+	88922:88;88921:50;87855:3;90621:2;87820:2;90613:1;90551:1	0	1	1	1	0	0	1	NA	NA	NA	25	NA	NA	85
87500	5	9	1	MDV056	MDV056	+	88922:8;88921:4;90745:1	1	0	1	1	0	1	0	30	other	83.42	34	NA	27	NA
89002	36	40	0.73	MDV057,MDV057.1,MDV057.2	MDV057	+	90618:23;90740:8;90612:7;92062:1	1	1	1	1	0	1	0	30	relaxed	85.51	28	NA	14	NA
89014	11	15	0.26		MDV057	+	90621:7;90613:5;90740:2;92062:1	0	0	1	0	0	1	0	NA	NA	NA	NA	NA	26	NA
89296	5	6	0.86		MDV057-3'	+	90619:2;90740:1;92062:1;90551:1;90612:1;90618:1	1	1	1	1	0	0	1	31	other	77.79	28	NA	NA	83
90514	10	10	0.91		MDV057-3'	+	90619:3;90613:2;90745:2;90740:2;90750:1	0	0	0	1	0	1	0	NA	NA	NA	28	NA	33	NA
91406	20	32	1	MDV058	MDV058	+	92091:5;92062:27	1	0	1	1	0	1	0	31	other	84.98	28	NA	28	NA
99048	5	7	0.78		MDV063	+	100641:6;100646:1	1	0	1	1	1	1	1	36	other	78.77	27	45	29	78
99124	16	36	0.88	MDV063	MDV063	+	100641:36	1	0	0	1	1	0	1	29	canonical	90.48	26	43	NA	69
99183	5	10	0.59		MDV063	+	100641:7;100646:1	1	0	1	1	0	0	1	20	other	76.87	28	NA	NA	90
99197	8	8	0.67		MDV063	+	100644:8	1	1	1	0	0	1	1	34	other	76.87	NA	NA	20	76
99211	7	7	0.64		MDV063	+	100641:7	0	0	1	1	0	1	1	NA	NA	NA	31	NA	34	62
100489	7	7	1		MDV063-3'	+	100642:7	1	0	0	1	0	1	1	34	other	76.13	34	NA	29	100
101280	2	4	1	MDV066	MDV066	+	105833:3;104437:1	1	0	1	0	1	1	1	32	other	78.49	NA	43	20	72
104486	16	36	0.95	MDV067	MDV067,MDV068	+	107348:28;107362:4;105818:3;108875:1	1	0	0	1	0	0	1	30	other	80.53	34	NA	NA	76
105020	5	10	0.83		MDV068	+	107352:4;107350:4;107361:4	1	0	1	1	0	1	1	34	other	81.99	35	NA	24	87
105712	8	11	0.31		MDV068	+	107350:5;107348:3;107361:2;108873:1;107331:1	0	0	1	1	1	1	1	NA	NA	NA	29	47	16	77
105717	12	16	0.5		MDV068	+	107348:13;107362:1;108873:1	0	0	1	1	0	1	1	NA	NA	NA	33	NA	21	72
105730	8	10	0.67		MDV068	+	107348:6;108875:1;107356:1;107361:1	0	1	1	1	0	1	1	NA	NA	NA	29	NA	34	59
105775	44	60	0.94	MDV068	MDV068	+	107348:38;107362:11;108873:7;108948:1;107322:1	1	0	1	1	0	1	1	31	other	82.78	33	NA	28	81
105871	8	9	0.75		MDV068-3'	+	107348:7;108875:1;107331:1	0	0	1	1	0	0	1	NA	NA	NA	28	NA	NA	84
106095	5	6	1		MDV068-3'	+	107350:4;107360:1	1	1	1	1	0	1	1	29	other	88.55	26	NA	26	103
108335	6	6	0.24		MDV070	+	108873:6	1	0	1	1	0	0	1	27	other	80.6	29	NA	NA	94
108341	17	17	0.71	MDV070	MDV070	+	108873:16;108887:1	1	0	1	1	0	0	1	33	other	80.6	33	NA	NA	88
115334	44	62	0.98		MDV075+	+	117267:48;116541:5;119204:3;119209:1;115500:1;119196:1;119200:1	1	0	1	1	0	1	1	29	other	81.49	32	NA	24	60
115363	1311	2200	1	MDV075	MDV075+	+	117267:1857;119195:86;116541:60;115500:51;119204:24;116685:22;115525:14;119200:13;117601:10;119208:9;115836:7;116677:5;116073:4;115944:3;117849:3;116689:1;116435:1;116847:1;116336:1;116066:1;115521:1;115959:1;117174:1;115813:1;115494:1;117186:1	1	0	0	1	0	1	1	30	canonical	97	34	NA	18	101
115436	12	16	0.7		MDV075+-3'	+	117267:14;119200:1	1	0	0	1	1	1	1	31	other	82.66	26	46	28	62
115489	5	9	0.43		MDV075+-3'	+	117269:8;117267:5	0	0	0	1	1	0	0	NA	NA	NA	26	46	NA	NA
115497	5	12	0.55		MDV075+-3'	+	117267:11;119200:1	1	0	1	1	0	0	0	22	other	80.89	32	NA	NA	NA
115517	6	8	0.5		MDV075+-3'	+	117267:7;119209:1	0	0	0	0	0	0	0	NA	NA	NA	NA	NA	NA	NA
115643	7	12	0.32		MDV075+-3'	+	117269:10;119196:2;119194:1	0	0	0	1	1	0	0	NA	NA	NA	30	33	NA	NA
115655	18	23	0.52		MDV075+-3'	+	117267:20;119195:2;119202:1	0	0	0	1	1	1	0	NA	NA	NA	28	45	16	NA
115659	6	11	0.3		MDV075+-3'	+	117267:10;117601:1	0	0	0	1	0	1	0	NA	NA	NA	27	NA	20	NA
115672	6	9	0.64		MDV075+-3'	+	117267:8;119196:1	0	0	0	0	1	1	0	NA	NA	NA	NA	37	14	NA
115693	8	13	0.48		MDV075+-3'	+	117269:10;116541:2;116685:1	0	0	0	1	0	1	1	NA	NA	NA	32	NA	26	114
115704	5	8	0.28		MDV075+-3'	+	117267:8	0	0	0	1	0	1	1	NA	NA	NA	31	NA	16	103
115740	6	9	0.39		MDV075+-3'	+	117267:7;119204:1	0	0	0	1	1	1	1	NA	NA	NA	33	26	19	67
115779	6	23	0.79		MDV075+-3'	+	117267:21;119196:2	1	0	0	1	0	1	0	27	other	82.39	28	NA	14	NA
116865	28	33	0.7		cryptic	+	119199:15;119195:10;119208:5;117269:1	1	1	1	0	0	0	0	32	other	85.1	NA	NA	NA	NA
116877	9	10	0.23		cryptic	+	117269:6;119204:3;119199:2;119196:1	1	0	0	1	0	0	0	30	other	76.78	29	NA	NA	NA
116894	339	339	0.99		cryptic	+	117269:333;119196:1;119200:1	0	0	0	0	0	1	0	NA	NA	NA	NA	NA	28	NA
116982	33	34	0.94		cryptic	+	117269:32;119195:1;119204:1	1	0	0	1	0	1	0	31	other	79.57	29	NA	27	NA
117525	10	17	0.27		14kDnov	+	119200:7;119204:7;119194:2;119209:1	1	0	0	0	0	1	1	30	canonical	92.43	NA	NA	17	102
117529	45	52	0.83	14kDnov	14kDnov	+	119204:23;119195:16;119208:8;119199:4;118730:1	1	0	1	0	0	1	1	34	canonical	92.43	NA	NA	21	98
124481	37	46	0.88	MDV078.3	MDV078.3	+	125844:25	1	0	1	1	1	0	1	29	other	89.9	30	37	NA	83
125106	8	15	0.75	MDV078	MDV078	+	125845:11;126105:1	1	1	1	1	0	1	0	32	canonical	92.35	26	NA	15	NA
125114	5	5	0.25		MDV078	+	125844:5	1	0	0	1	0	1	0	40	canonical	92.35	31	NA	23	NA
136547	12	18	0.95		MDV083	+	138195:17;138121:1	0	0	1	1	1	1	0	NA	NA	NA	32	34	23	NA
136864	13	17	1	MDV083	MDV083	+	138195:14;138590:2;138695:1	0	1	1	1	1	0	1	NA	NA	NA	35	42	NA	68
139964	8	9	1		MDV087,MDV088,MDV089	+	142407:5;142400:4	1	0	1	1	0	1	1	31	other	80.23	26	NA	22	63
140018	43	55	0.98	MDV087	MDV087,MDV088,MDV089	+	142408:41;142400:9;142356:4;141682:1	1	0	1	1	0	0	1	29	other	81.26	34	NA	NA	112
140072	10	14	0.93		MDV087,MDV088,MDV089	+	142408:11;142400:2;142356:1	1	1	1	1	0	0	1	29	other	76.43	30	NA	NA	58
140798	37	44	0.98		MDV088,MDV089	+	142408:28;142400:9;142356:3	1	1	1	1	0	1	1	31	other	86.35	27	NA	24	77
140812	137	143	0.85	MDV088	MDV088,MDV089	+	142408:105;142400:31;142356:5;142765:1	1	0	1	1	0	1	1	29	canonical	91.43	26	NA	34	63
140818	22	26	0.15		MDV088,MDV089	+	142407:13;142400:10;142356:1	1	0	1	1	1	0	1	35	canonical	91.43	35	27	NA	57
141599	6	7	0.78	MDV089	MDV089	+	142408:4;142400:2;142356:1	0	0	1	1	1	1	1	NA	NA	NA	29	46	23	87
144694	17	18	0.9		MDV092,MDV093,MDV094,MDV095,MDV096	+	146501:4;146637:3;150768:2;147717:2;150763:2;146276:2;149527:1;146634:1;146508:1;146280:1	1	0	1	1	1	1	1	31	other	79.17	31	26	22	64
144719	21	42	0.66	MDV092	MDV092,MDV093,MDV094,MDV095,MDV096	+	150763:8;146507:5;146635:4;146501:4;146115:3;146513:3;150768:2;147766:2;147722:2;147717:1;150640:1;151540:1;146285:1;146644:1;149778:1;146280:1;151559:1	0	0	0	1	0	0	1	NA	NA	NA	32	NA	NA	91
144728	18	21	0.3		MDV092,MDV093,MDV094,MDV095,MDV096	+	150768:3;147717:3;146507:3;147764:2;146121:1;151540:1;146275:1;149527:1;149533:1;147057:1;146280:1;146514:1;147763:1;150588:1;146631:1	1	0	1	1	0	1	1	22	other	81.94	34	NA	14	82
144750	24	29	0.94		MDV092-3',MDV093,MDV094,MDV095,MDV096	+	150763:6;146501:3;146634:3;146509:2;150768:2;147717:2;147766:2;146275:2;147765:1;149526:1;150602:1;147335:1;147722:1;146493:1;148642:1;147709:1	1	0	1	1	0	0	1	31	other	80.75	31	NA	NA	60
146016	6	13	1	MDV093	MDV093,MDV094,MDV095,MDV096	+	150768:7;150763:4;151372:1;147709:1	1	0	1	1	0	0	0	29	other	82.54	29	NA	NA	NA
146650	10	12	0.92	MDV094	MDV094,MDV095,MDV096	+	150763:5;150768:3;150640:2;150774:1;150588:1	1	0	1	1	0	1	1	31	canonical	91.74	33	NA	26	66
147638	5	6	0.6		MDV094-3',MDV095,MDV096	+	150763:3;150774:2	0	0	0	1	0	1	1	NA	NA	NA	30	NA	33	60
147943	90	155	0.79	MDV095	MDV095,MDV096	+	150763:91;150768:30;150588:10;150640:5;150773:3;149527:2;150361:2;149778:1;149758:1;150655:1;151540:1;148966:1;149534:1	1	0	1	1	1	1	0	27	other	81.49	27	43	33	NA
147966	57	69	0.59		MDV095,MDV096	+	150763:37;150768:18;150588:4;150640:2;150773:2;150602:2;150362:1;149526:1	1	1	1	1	0	1	1	20	other	80.82	26	NA	15	114
147977	32	46	0.4		MDV095,MDV096	+	150763:29;150768:9;150588:5;150640:2;149784:1	1	0	1	1	0	1	1	31	other	80.82	26	NA	23	103
148145	10	10	0.77		MDV095-3',MDV096	+	150763:6;150768:2;150588:1;150640:1	1	0	1	1	0	1	0	32	other	84.21	25	NA	26	NA
149152	9	13	0.08		MDV096	+	150763:9;150768:3;150588:1	1	0	0	1	1	1	0	28	relaxed	85.81	31	43	31	NA
149157	74	148	0.93	MDV096	MDV096	+	150763:103;150768:26;150588:11;150640:4;151540:2;150773:2	1	0	1	1	0	0	0	33	relaxed	85.81	26	NA	NA	NA
150482	35	50	1		MDV096-3'	+	150768:41;150763:8;150774:1	1	0	0	1	0	0	0	37	other	84.69	26	NA	NA	NA
9419	5	5	1		MDV016	-	8508:4;8501:1	1	0	0	1	0	1	1	27	other	76.73	25	NA	33	87
9615	5	10	1	MDV016	MDV016	-	8508:6;8402:3;8395:1	0	0	1	1	1	1	1	NA	NA	NA	27	47	31	80
12278	4	6	0.6	MDV017	MDV017,MDV016	-	8508:2;8395:2;10804:1;8402:1	1	0	1	1	1	1	1	29	canonical	92.05	25	35	34	57
17633	2	3	0.6	MDV020	MDV020	-	15031:2;14969:1	1	0	0	1	0	0	1	31	other	79.88	33	NA	NA	81
20316	3	6	1	MDV021	MDV021,MDV020	-	17234:2;17229:2;16679:1;14968:1	1	0	1	1	0	0	1	30	other	86.77	34	NA	NA	74
22903	5	6	1		MDV024-3',MDV023	-	21309:5;21381:1	1	0	1	1	0	0	1	31	other	80.71	25	NA	NA	52
23163	8	9	0.41		MDV024,MDV023	-	21309:7;21315:1;22260:1	1	0	1	1	0	1	0	34	relaxed	88.73	28	NA	17	NA
23168	8	13	0.59	MDV024	MDV024,MDV023	-	21309:12;21380:1	1	1	0	1	0	1	0	29	relaxed	88.73	28	NA	19	NA
24791	115	139	0.99	MDV025	MDV025,MDV024,MDV023	-	21309:105;22253:13;22260:8;21328:3;21398:2;22458:2;23667:1;21317:1;21380:1	1	1	1	1	0	1	1	32	canonical	91.85	25	NA	20	58
24883	7	11	0.85		MDV025,MDV024,MDV023	-	21309:6;22253:3;21380:1;22260:1	0	0	0	1	0	0	1	NA	NA	NA	27	NA	NA	108
24897	13	19	0.63		MDV025,MDV024,MDV023	-	21309:16;23666:1	1	0	1	1	0	1	0	33	other	81.63	29	NA	22	NA
25191	18	19	0.53	MDV026	MDV026,MDV025,MDV024,MDV023	-	21309:7;23673:3;21313:2;23666:2;22252:1;24042:1;22260:1;23897:1;21381:1	1	0	1	1	0	1	1	28	other	75.46	26	NA	33	70
25197	9	17	0.47		MDV026,MDV025,MDV024,MDV023	-	21309:9;23673:2;23666:2;22277:1;22253:1;21313:1;21293:1;23667:1	1	0	1	1	0	1	1	22	other	75.46	26	NA	27	76
27480	8	11	1	MDV028	MDV028,MDV026	-	21309:4;23666:3;23673:2;22253:1;25350:1	1	0	1	1	0	1	1	29	canonical	89.35	32	NA	20	59
29853	4	4	1	MDV029	MDV029,MDV028,MDV026	-	24042:1;23674:1;21309:1;23666:1	1	1	1	1	0	1	1	30	other	77.31	30	NA	27	104
31629	24	24	0.96		MDV030-3'	-	30922:20;30913:2;30928:2	0	0	0	1	1	1	1	NA	NA	NA	34	45	17	117
31964	17	18	0.95	MDV030	MDV030	-	30924:18	1	0	1	1	0	0	1	31	other	85.59	26	NA	NA	56
41745	19	41	0.93	MDV034	MDV034	-	39240:33;39264:3;40473:1;39234:1;39229:1	0	0	0	1	0	1	1	NA	NA	NA	35	NA	20	73
43103	5	7	0.7	MDV036	MDV036,MDV034	-	39240:3;40615:3;39264:1	0	0	1	1	1	0	1	NA	NA	NA	29	42	NA	64
50124	13	20	1		MDV040-3'	-	47783:12;47786:9;48036:3;47793:1;49076:1	1	0	1	1	0	0	1	33	canonical	86.9	25	NA	NA	74
50462	127	156	0.9	MDV040	MDV040	-	47786:104;48036:45;47909:2;47738:1;47770:1;49166:1;49106:1;48005:1	0	1	1	1	1	1	1	NA	NA	NA	25	37	22	110
52906	14	20	1	MDV041	MDV041,MDV040	-	47783:10;48036:6;47133:1;51644:1;47909:1	1	1	1	1	0	1	1	32	other	81.33	27	NA	31	82
53548	5	5	0.83		MDV041,MDV040	-	53004:5	1	0	0	0	0	0	0	27	other	82.95	NA	NA	NA	NA
56566	8	13	0.93		MDV042-3'	-	53005:13	1	0	1	0	0	0	1	31	canonical	92.97	NA	NA	NA	78
56739	80	175	0.98	MDV042	MDV042	-	53004:147;54039:6;52994:4;52995:4;52999:2;52177:1;53893:1;53977:1;51644:1;54050:1;54014:1;53999:1;54357:1;48036:1;53021:1	1	0	1	1	1	0	1	32	relaxed	88.26	32	27	NA	76
56782	18	26	0.96		MDV042	-	53004:21;52417:1;55441:1;54050:1;54039:1;53498:1	1	1	1	1	1	1	1	32	other	84.17	27	47	20	119
61599	6	7	0.88	MDV044	MDV044	-	60396:6;59145:1	1	1	1	0	0	1	1	30	canonical	93.48	NA	NA	18	75
63596	5	8	0.07		MDV046,MDV044	-	60396:6;60392:1	1	0	1	0	1	1	1	34	other	75.98	NA	28	21	112
63602	44	96	0.85	MDV046	MDV046,MDV044	-	60396:87;58763:2;62096:2;60985:2;60642:1;62097:1;60993:1;58764:1	1	1	1	1	0	1	1	28	other	75.98	27	NA	15	118
63611	5	6	0.06		MDV046,MDV044	-	60396:4;60881:1	0	0	1	0	0	1	1	NA	NA	NA	NA	NA	33	58
63635	24	59	0.81		MDV044,MDV044	-	60396:45;60993:1;62314:1	0	1	1	0	0	0	1	NA	NA	NA	NA	NA	NA	82
63644	8	9	0.14		MDV046,MDV044	-	60396:7;60392:1	1	0	1	1	0	0	1	32	other	87.31	29	NA	NA	53
85873	1	2	0.67	MDV054	MDV054	-	84265:2	1	0	1	1	1	1	0	29	relaxed	85.36	32	45	32	NA
93954	63	64	0.94	MDV059	MDV059	-	92092:59;92113:3;93157:1	1	0	1	1	0	1	1	30	relaxed	89.98	29	NA	33	68
93973	52	96	0.93		MDV059	-	92092:89;92082:3;92113:2;92998:1	1	0	0	0	0	1	1	30	other	83.78	NA	NA	16	50
94002	6	10	0.77		MDV059	-	92092:8;92084:1;92113:1	0	1	1	1	1	1	1	NA	NA	NA	32	35	17	79
94664	7	9	0.9		MDV060-3',MDV059	-	92092:8;92083:1	1	0	1	1	0	0	1	31	other	75.42	28	NA	NA	104
96499	15	25	0.93	MDV060	MDV060,MDV059	-	92092:20;93155:3;92083:2	1	0	1	1	1	1	1	30	canonical	91.3	28	26	19	81
98518	6	10	0.71	MDV061	MDV061	-	96615:9;95550:1	0	0	0	1	1	0	1	NA	NA	NA	29	44	NA	98
98937	139	147	0.91	MDV062	MDV062,MDV061	-	96615:139;96608:2;92092:2;96609:1;95142:1;94914:1;97627:1	1	0	1	1	0	1	0	31	other	78.64	32	NA	21	NA
98945	6	7	0.04		MDV062,MDV061	-	96614:7	1	0	1	1	0	1	0	23	other	78.64	28	NA	14	NA
99071	6	7	0.88		MDV062,MDV061	-	96614:6;95135:1	1	0	1	0	0	1	0	29	other	85.5	NA	NA	34	NA
99379	40	64	0.98	MDV064	MDV064,MDV062,MDV061	-	96614:60;97688:1;97627:1	1	0	1	1	1	0	1	31	canonical	90.59	30	42	NA	103
101628	2	2	1	MDV065	MDV065	-	100649:2	0	1	1	1	0	1	1	NA	NA	NA	33	NA	18	111
108205	3	3	0.75	MDV069	MDV069	-	107363:2;107355:1	1	0	1	1	0	1	1	26	other	80.8	32	NA	34	51
110311	3	3	1	MDV071	MDV071	-	108881:3	1	0	1	1	0	0	1	29	other	79.55	32	NA	NA	102
114402	5	7	0.78		MDV072.5,MDV072	-	113311:2;108884:2;108885:1;111088:1;113306:1;107363:1	1	0	1	1	1	0	0	32	other	85.09	27	44	NA	NA
115053	20	24	0.06		MDV073,MDV072.5,MDV072	-	113306:20;113310:4	1	0	1	1	0	1	0	40	other	86.04	34	NA	27	NA
115063	195	325	0.91	MDV073,MDV072	MDV073,MDV072.5,MDV072	-	113306:239;113310:38;108881:25;107363:2;112774:2;112850:1;114088:1;113159:1;114067:1;108958:1;113168:1;111790:1;108965:1;108908:1;113218:1;109868:1;109760:1	1	0	0	0	1	1	0	30	other	86.04	NA	39	17	NA
127005	30	34	1	vTR	vTR	-	125645:11;125640:5;125851:4;124375:2;125623:2;125624:2;125944:2;126558:1;125822:1;125924:1;125938:1;125626:1;126381:1;126422:1	1	1	1	0	1	1	0	30	other	82.56	NA	36	16	NA
130069	14	24	0.89	MDV082	MDV082	-	129550:11;129542:5;129631:5;129639:2;129691:1	1	1	1	1	0	0	0	28	other	83.33	28	NA	NA	NA
144412	8	10	0.91		MDV091-3',MDV090	-	142380:9;142765:1	0	0	1	1	0	1	1	NA	NA	NA	30	NA	26	54
144439	5	5	0.56		MDV091-3',MDV090	-	142380:5	0	0	1	1	0	1	1	NA	NA	NA	32	NA	19	81
144564	9	9	0.5		MDV091-3',MDV090	-	142380:7;142400:1;142765:1	1	0	1	1	0	0	1	30	other	78.82	26	NA	NA	110
144581	22	46	0.74		MDV091-3',MDV090	-	142380:42;142376:2;142767:1;142370:1	0	0	1	1	0	0	1	NA	NA	NA	26	NA	NA	53
144585	8	12	0.2		MDV091-3',MDV090	-	142380:10;142385:1;142400:1	0	0	1	1	0	0	1	NA	NA	NA	30	NA	NA	57
144603	11	14	0.7		MDV091-3',MDV090	-	142380:11;142376:1;142400:1	0	1	1	1	0	1	1	NA	NA	NA	33	NA	23	75
144708	8	10	0.59	MDV091	MDV091,MDV090	-	142381:10	0	0	1	1	0	1	1	NA	NA	NA	29	NA	21	86
