# Supplementary material for: Viral proteogenomic and expression profiling during productive replication of a skin-tropic herpesvirus in the natural host
Source: PLoS Pathog. 2023 Jun 8;19(6):e1011204. doi: 10.1371/journal.ppat.1011204 (PMC10284419; doi:10.1371/journal.ppat.1011204)
Supplement: S7 Table — (XLSX) [file ppat.1011204.s035.xlsx]

## Sheet: starts.MDV.summ
Gene/Protein	Description	Underwent NME	Underwent N-terminal acetylation	+2 amino acid	Number of isoforms detected	Peptides
MDV014.t01	UL2; uracil-DNA glycosylase	1	1	A	1	[+42]AQLDLTGLTETSK
MDV015.t01	UL3; nuclear protein UL3	0	1	D	2	[+42]MDTNTPSVLTVLASWGWNCASSSPATQCLER [+42]M[+16]DTNTPSVLTVLASWGWNCASSSPATQCLER
MDV016.t01	UL4; nuclear protein UL4	1	1	G	1	[+42]GSTFIAYTLENIK
MDV019.t01	UL7; tegument protein UL7	0	1	E	1	[+42]MEEEMTSILHPLDVSDTLDALVINAIDGTGNR
MDV029.t01	UL17; DNA packaging tegument protein UL17	0	1	E	1	[+42]MEAHIESETIYSLSNFDR
MDV030.t01	UL18; capsid triplex subunit 2	1	1	S	2	[+42]STSN[+1]GTIVEIELPCK [+42]S[+80]TSN[+1]GTIVEIELPCK
MDV031.t01	UL19; major capsid protein	1	1	A	4	[+42]AGCHCPPAGDCPPVAPCTFST[+80]PFN[+1]IGATLAPTGR [+42]AGCHCPPAGDCPPVAPCTFST[+80]PFNIGATLAPTGR [+42]AGCHCPPAGDCPPVAPCT[+80]FSTPFNIGATLAPTGR [+42]AGCHCPPAGDCPPVAPCTFSTPFNIGATLAPTGR
MDV036.t01	UL23; thymidine kinase	1	1	S	1	[+42]SEPQSWSVMASQMTSAQLIR
MDV037.t01	UL25; DNA packaging tegument protein UL25	1	1	A	1	[+42]ANFIWDAR
MDV044.t01	UL31; nuclear egress lamina protein	1	0	T	1	TGHTLVR
MDV047.t01	UL34; nuclear egress membrane protein	0	1	E	1	[+42]MEVIPNINSR
MDV050.t01	UL37; tegument protein UL37	1	1	S	1	[+42]SVVTTDEIWPLK
MDV052.t01	UL39; ribonucleotide reductase subunit 1	0	1	D	5	[+42]M[+16]DHS[+80]DVYEPYTFSGK [+42]M[+16]DHSDVYEPYTFSGK [+42]M[+16]DHSDVY[+80]EPYTFSGK [+42]MDHSDVYEPYTFSGK [+42]MDHS[+80]DVYEPYTFSGK
MDV053.t01	UL40; ribonucleotide reductase subunit 2	1	1	S	1	[+42]SGPPSHEIGMLYSLAPSVDMK
MDV055.t01	UL42; DNA polymerase processivity subunit	1	1	A	4	[+42]AGITM[+16]GSEHMYDDTTFPTNDPESSWK [+42]AGITM[+16]GSEHM[+16]YDDTTFPTNDPESSWK [+42]AGITMGSEHM[+16]YDDTTFPTNDPESSWK [+42]AGITMGSEHMYDDTTFPTNDPESSWK
MDV058.t01	UL45; membrane protein UL45	0	1	M	11	[+42]M[+16]MS[+80]PTPEDDRDLVVVR [+42]MMSPTPEDDRDLVVVR [+42]MMS[+80]PTPEDDRDLVVVR [+42]M[+16]MSPTPEDDRDLVVVR [+42]MM[+16]SPT[+80]PEDDRDLVVVR [+42]MM[+16]S[+80]PTPEDDRDLVVVR [+42]M[+16]MSPT[+80]PEDDRDLVVVR [+42]MM[+16]S[+80]PT[+80]PEDDRDLVVVR [+42]M[+16]M[+16]SPT[+80]PEDDRDLVVVR [+42]M[+16]M[+16]S[+80]PT[+80]PEDDRDLVVVR [+42]M[+16]M[+16]S[+80]PTPEDDRDLVVVR
MDV058.t01	UL45; membrane protein UL45	1	0	M	3	M[+16]S[+80]PT[+80]PEDDRDLVVVR MS[+80]PTPEDDRDLVVVR M[+16]S[+80]PTPEDDRDLVVVR
MDV058.t01	UL45; membrane protein UL45	1	1	M	4	[+42]MSPT[+80]PEDDRDLVVVR [+42]M[+16]S[+80]PTPEDDRDLVVVR [+42]M[+16]SPT[+80]PEDDRDLVVVR [+42]MS[+80]PTPEDDRDLVVVR
MDV063.t01	UL50; deoxyuridine triphosphatase	0	1	N	2	[+42]M[+16]NVHESHPR [+42]MNVHESHPR
MDV063.t01	UL50; deoxyuridine triphosphatase	1	0	N	1	NVHESHPR
MDV070.t01	UL55	1	1	A	3	[+42]AAGAM[+16]S[+80]SSTLAQ[+1]IPNVYQVIDPLAIDTSSTSTK [+42]AAGAM[+16]SSST[+80]LAQIPNVYQVIDPLAIDTSSTSTK [+42]AAGAMS[+80]SSTLAQIPNVYQVIDPLAIDTSSTSTK
MDV073.t01,MDV008.t01	pp38	0	1	E	5	[+42]MEFEAEHEGLTASWVAPAPQGGK [+42]M[+16]EFEAEHEGLT[+80]ASWVAPAPQGGK [+42]M[+16]EFEAEHEGLTASWVAPAPQGGK [+42]MEFEAEHEGLT[+80]ASWVAPAPQGGK [+42]M[+16]EFEAEHEGLTAS[+80]WVAPAPQGGK
MDV078.1.t01	L1 protein (R-LORF5a)	1	1	S	1	[+42]S[+80]TLTNIQAR
MDV082.t01	R-SORF1	1	1	S	3	[+42]SGISLTPVK [+42]S[+80]GISLTPVK [+42]SGIS[+80]LTPVK
MDV091.t01	US2; virion protein US2	1	0	G	1	GVSMITIVTLLDECDRLPGR
MDV091.t01	US2; virion protein US2	1	1	G	1	[+42]GVSMITIVTLLDECDRLPGR
MDV092.t01	US3; serine/threonine protein kinase US3	1	1	S	3	[+42]S[+80]SSPEAETMECGISSSK [+42]SS[+80]SPEAETMECGISSSK [+42]SSS[+80]PEAETMECGISSSK
