# Supplementary material for: Viral proteogenomic and expression profiling during productive replication of a skin-tropic herpesvirus in the natural host
Source: PLoS Pathog. 2023 Jun 8;19(6):e1011204. doi: 10.1371/journal.ppat.1011204 (PMC10284419; doi:10.1371/journal.ppat.1011204)
Supplement: S8 Table — (XLSX) [file ppat.1011204.s036.xlsx]

## Sheet: peptide_lfq_MDV
Sequence	Base Sequence	Intensity_Mock-1	Intensity_Mock-2	Intensity_Mock-3	Intensity_WT-1	Intensity_WT-2	Intensity_WT-3	Detection Type_Mock-1	Detection Type_Mock-2	Detection Type_Mock-3	Detection Type_WT-1	Detection Type_WT-2	Detection Type_WT-3	WT mean	WT std. dev.	WT coeff. of var.
AAAPDDIIEALIK	AAAPDDIIEALIK	0	0	0	2.97444e+06	2.82915e+06	2.54383e+06	NotDetected	NotDetected	NotDetected	MSMS	MSMS	MSMS	2.78247e+06	219066	0.0787306
AAATVAEKPPSFWATSPLPEGLNSFGGVLAEAYTR	AAATVAEKPPSFWATSPLPEGLNSFGGVLAEAYTR	0	0	0	756091	763779	124664	NotDetected	NotDetected	NotDetected	MBR	MSMS	MBR	548178	366794	0.669115
AAGAIHSGEEASDIDDVM[147]YDHQQGDPAYPFR	AAGAIHSGEEASDIDDVMYDHQQGDPAYPFR	0	0	0	1.33889e+06	788463	631885	NotDetected	NotDetected	NotDetected	MSMS	MSMS	MBR	919746	371336	0.403738
AAGAIHSGEEASDIDDVMYDHQQ[129]GDPAYPFR	AAGAIHSGEEASDIDDVMYDHQQGDPAYPFR	0	0	0	0	0	0	NotDetected	NotDetected	NotDetected	NotDetected	MSMSIdentifiedButNotQuantified	NotDetected	0	0	NA
AAGAIHSGEEASDIDDVMYDHQQGDPAYPFR	AAGAIHSGEEASDIDDVMYDHQQGDPAYPFR	0	0	0	3.4754e+06	758959	3.18274e+06	NotDetected	NotDetected	NotDetected	MSMS	MBR	MSMS	2.47237e+06	1.49105e+06	0.603087
AAIPSSLLTTTTVLAR	AAIPSSLLTTTTVLAR	0	0	0	445627	552422	464907	NotDetected	NotDetected	NotDetected	MSMS	MBR	MSMS	487652	56914.6	0.116711
AAIPTPAPLPINIDHR	AAIPTPAPLPINIDHR	0	0	0	1.56054e+06	1.45641e+06	1.1853e+06	NotDetected	NotDetected	NotDetected	MBR	MSMS	MSMS	1.40075e+06	193713	0.138292
AALTPAVVK	AALTPAVVK	0	0	0	1.32374e+06	1.4009e+06	1.21841e+06	NotDetected	NotDetected	NotDetected	MBR	MSMS	MBR	1.31435e+06	91606.6	0.0696974
AAPDISPLTR	AAPDISPLTR	0	0	0	4.19209e+06	4.86848e+06	6.57301e+06	NotDetected	NotDetected	NotDetected	MSMS	MSMS	MBR	5.21119e+06	1.2269e+06	0.235436
AAVAPTPHNVSFYHSK	AAVAPTPHNVSFYHSK	0	0	0	371438	262362	237289	NotDetected	NotDetected	NotDetected	MSMS	MBR	MBR	290363	71323.3	0.245635
AAVQQSSTIYK	AAVQQSSTIYK	0	0	0	5.29482e+06	6.15331e+06	4.58776e+06	NotDetected	NotDetected	NotDetected	MSMS	MSMS	MSMS	5.3453e+06	783997	0.14667
AAVTLAAR	AAVTLAAR	0	0	0	2.37476e+06	1.82874e+06	2.76711e+06	NotDetected	NotDetected	NotDetected	MSMS	MBR	MBR	2.32353e+06	471277	0.202827
AAVYGAYGNTPTSQHLDER	AAVYGAYGNTPTSQHLDER	0	0	0	3.35203e+06	4.30116e+06	5.01745e+06	NotDetected	NotDetected	NotDetected	MSMS	MSMS	MSMS	4.22355e+06	835417	0.1978
ACGRPIYLR	ACGRPIYLR	0	0	0	725136	640605	589896	NotDetected	NotDetected	NotDetected	MBR	MSMS	MBR	651879	68321.5	0.104807
ACHHDLDTVK	ACHHDLDTVK	0	0	0	3.09494e+06	1.90792e+06	2.07858e+06	NotDetected	NotDetected	NotDetected	MSMS	MSMS	MSMS	2.36048e+06	641758	0.271876
ACYPSADLGNHGCLEAWSK	ACYPSADLGNHGCLEAWSK	0	0	0	1.0446e+06	1.44035e+06	1.16106e+06	NotDetected	NotDetected	NotDetected	MBR	MSMS	MBR	1.21534e+06	203379	0.167344
ADLPSYVDDIQNFYLGELEAR	ADLPSYVDDIQNFYLGELEAR	0	0	0	81028.7	474146	217258	NotDetected	NotDetected	NotDetected	MBR	MSMS	MSMS	257477	199621	0.775295
ADYLLDILAYR	ADYLLDILAYR	0	0	0	2.18339e+06	1.5e+06	615254	NotDetected	NotDetected	NotDetected	MSMS	MSMS	MSMS	1.43288e+06	786218	0.548697
AEIEALLDGAGIDR	AEIEALLDGAGIDR	0	0	0	2.22687e+06	597815	1.76287e+06	NotDetected	NotDetected	NotDetected	MSMS	MSMS	MSMS	1.52918e+06	839290	0.548849
AFGELVDHLWAK	AFGELVDHLWAK	0	0	0	429200	370533	341643	NotDetected	NotDetected	NotDetected	MSMS	MBR	MSMS	380459	44614.2	0.117264
AFYN[115]DSLCR	AFYNDSLCR	0	0	0	1.39022e+06	1.12971e+06	1.17986e+06	NotDetected	NotDetected	NotDetected	MSMS	MSMS	MBR	1.23326e+06	138221	0.112077
AFYNDSLCR	AFYNDSLCR	0	0	0	8.14064e+06	8.33674e+06	7.08888e+06	NotDetected	NotDetected	NotDetected	MSMS	MSMS	MSMS	7.85542e+06	671047	0.0854247
AGDLCPVIANWY	AGDLCPVIANWY	0	0	0	4.49662e+06	5.45961e+06	4.05556e+06	NotDetected	NotDetected	NotDetected	MBR	MSMS	MBR	4.6706e+06	718010	0.15373
AGGHGDSFTSITPSGSAEHPISDIDQK	AGGHGDSFTSITPSGSAEHPISDIDQK	0	0	0	2.73972e+06	2.58995e+06	1.85588e+06	NotDetected	NotDetected	NotDetected	MSMS	MSMS	MBR	2.39518e+06	473014	0.197486
AGMSGFCTYLSSSDYIMR	AGMSGFCTYLSSSDYIMR	0	0	0	489840	740946	1.00265e+06	NotDetected	NotDetected	NotDetected	MSMS	MSMS	MSMS	744477	256421	0.34443
AHFCDSDMVCVYK	AHFCDSDMVCVYK	0	0	0	2.4618e+06	3.25272e+06	1.54204e+06	NotDetected	NotDetected	NotDetected	MSMS	MSMS	MSMS	2.41886e+06	856148	0.353947
AHIEM[147]DMLR	AHIEMDMLR	0	0	0	1.87798e+06	1.59391e+06	1.13149e+06	NotDetected	NotDetected	NotDetected	MSMS	MSMS	MSMS	1.53446e+06	376784	0.245548
AHIEMDM[147]LR	AHIEMDMLR	0	0	0	1.083e+06	1.05364e+06	1.12283e+06	NotDetected	NotDetected	NotDetected	MSMS	MSMS	MBR	1.08649e+06	34728.6	0.031964
AHIEMDMLR	AHIEMDMLR	0	0	0	5.50282e+06	8.97321e+06	9.24775e+06	NotDetected	NotDetected	NotDetected	MBR	MSMS	MSMS	7.90792e+06	2.0874e+06	0.263964
AHVISNYGR	AHVISNYGR	0	0	0	2.98938e+06	2.72963e+06	2.33878e+06	NotDetected	NotDetected	NotDetected	MBR	MBR	MSMS	2.68593e+06	327494	0.121929
AICVGFAEVR	AICVGFAEVR	0	0	0	2.50288e+06	2.7106e+06	1.54543e+06	NotDetected	NotDetected	NotDetected	MBR	MSMS	MBR	2.25297e+06	621488	0.275853
AIDGSTHPVVPVFVYEFAAIDTVSLHR	AIDGSTHPVVPVFVYEFAAIDTVSLHR	0	0	0	4.02454e+06	5.1467e+06	2.39695e+06	NotDetected	NotDetected	NotDetected	MSMS	MSMS	MSMS	3.85607e+06	1.38259e+06	0.35855
AIDRSETVNDIVTQ[129]AALLLTK	AIDRSETVNDIVTQAALLLTK	0	0	0	0	0	0	NotDetected	NotDetected	NotDetected	NotDetected	MSMSIdentifiedButNotQuantified	NotDetected	0	0	NA
AIECQELTGEGEWLSQWEELPPEPR	AIECQELTGEGEWLSQWEELPPEPR	0	0	0	850199	1.61632e+06	1.09806e+06	NotDetected	NotDetected	NotDetected	MSMS	MSMS	MSMS	1.18819e+06	390929	0.329012
AIEPVFEDIGDR	AIEPVFEDIGDR	0	0	0	387147	721554	848505	NotDetected	NotDetected	NotDetected	MBR	MSMS	MBR	652402	238326	0.365305
AIISQIIGR	AIISQIIGR	0	0	0	775773	706389	695737	NotDetected	NotDetected	NotDetected	MSMS	MSMS	MSMS	725966	43461.3	0.0598669
AISGPSFSYSVSK	AISGPSFSYSVSK	0	0	0	956926	1.12103e+06	1.22815e+06	NotDetected	NotDetected	NotDetected	MSMS	MBR	MSMS	1.10204e+06	136605	0.123957
AITEDVVPHLLAR	AITEDVVPHLLAR	0	0	0	3.119e+07	3.42887e+07	2.98357e+07	NotDetected	NotDetected	NotDetected	MSMS	MSMS	MSMS	3.17715e+07	2.28271e+06	0.0718478
ALACLYNDR	ALACLYNDR	0	0	0	3.76945e+07	3.67967e+07	3.36776e+07	NotDetected	NotDetected	NotDetected	MBR	MSMS	MSMS	3.60563e+07	2.10836e+06	0.0584741
ALAEYIR	ALAEYIR	0	0	0	1.52423e+06	1.40173e+06	1.65952e+06	NotDetected	NotDetected	NotDetected	MBR	MSMS	MBR	1.52849e+06	128948	0.0843629
ALDPDYYLR	ALDPDYYLR	0	0	0	1.5411e+06	1.64301e+06	1.6918e+06	NotDetected	NotDetected	NotDetected	MBR	MSMS	MBR	1.6253e+06	76890.7	0.0473085
ALFDIHM[147]IGR	ALFDIHMIGR	0	0	0	1.17984e+06	944381	627097	NotDetected	NotDetected	NotDetected	MSMS	MSMS	MSMS	917105	277378	0.30245
ALFDIHMIGR	ALFDIHMIGR	0	0	0	4.97921e+06	6.3842e+06	4.44314e+06	NotDetected	NotDetected	NotDetected	MSMS	MSMS	MSMS	5.26885e+06	1.00242e+06	0.190254
ALGEGAIMPK	ALGEGAIMPK	0	0	0	4.25684e+06	4.10045e+06	5.0709e+06	NotDetected	NotDetected	NotDetected	MSMS	MBR	MBR	4.47606e+06	521045	0.116407
ALGLTHPHNER	ALGLTHPHNER	0	0	0	2.18839e+06	1.44082e+06	1.12467e+06	NotDetected	NotDetected	NotDetected	MSMS	MSMS	MBR	1.58463e+06	546246	0.344716
ALLGTAVNNMLLR	ALLGTAVNNMLLR	0	0	0	957365	919333	889912	NotDetected	NotDetected	NotDetected	MBR	MSMS	MSMS	922203	33817.9	0.0366708
ALLM[147]TLSDLGSAPLEVIEGR	ALLMTLSDLGSAPLEVIEGR	0	0	0	105152	198185	24673.6	NotDetected	NotDetected	NotDetected	MBR	MSMS	MBR	109337	86831.5	0.794164
ALLMTLSDLGSAPLEVIEGR	ALLMTLSDLGSAPLEVIEGR	0	0	0	845326	1.1949e+06	1.09575e+06	NotDetected	NotDetected	NotDetected	MSMS	MSMS	MSMS	1.04533e+06	180159	0.172348
ALLSADGVR	ALLSADGVR	0	0	0	332349	501258	410502	NotDetected	NotDetected	NotDetected	MSMS	MBR	MBR	414703	84532.8	0.203839
ALLSTAEIAADVANR	ALLSTAEIAADVANR	0	0	0	790463	865194	919359	NotDetected	NotDetected	NotDetected	MBR	MSMS	MBR	858339	64720.8	0.0754024
ALNAVYSCLVDTIMYAN[115]HICPYSK	ALNAVYSCLVDTIMYANHICPYSK	0	0	0	633825	832276	963629	NotDetected	NotDetected	NotDetected	MBR	MSMS	MBR	809910	166035	0.205005
ALTASSSDVSR	ALTASSSDVSR	0	0	0	617794	419368	659433	NotDetected	NotDetected	NotDetected	MSMS	MSMS	MSMS	565532	128282	0.226835
ALTLAPGK	ALTLAPGK	0	0	0	8.68222e+06	6.35938e+06	5.86025e+06	NotDetected	NotDetected	NotDetected	MSMS	MSMS	MSMS	6.96728e+06	1.506e+06	0.216153
ALYPMTTEVLK	ALYPMTTEVLK	0	0	0	3.2804e+06	3.35763e+06	3.44338e+06	NotDetected	NotDetected	NotDetected	MSMS	MSMS	MSMS	3.36047e+06	81529.5	0.0242613
AN[115]LVSELK	ANLVSELK	0	0	0	427308	489567	481501	NotDetected	NotDetected	NotDetected	MSMS	MBR	MBR	466125	33858.1	0.0726374
ANINHIDVPAGHSATTTIPR	ANINHIDVPAGHSATTTIPR	0	0	0	1.67803e+06	2.19224e+06	1.97674e+06	NotDetected	NotDetected	NotDetected	MSMS	MSMS	MSMS	1.949e+06	258226	0.132491
ANLVSELK	ANLVSELK	0	0	0	1.7556e+07	1.55759e+07	1.23261e+07	NotDetected	NotDetected	NotDetected	MBR	MSMS	MSMS	1.51527e+07	2.6405e+06	0.17426
ANVDLGVGYTATCTPLLLR	ANVDLGVGYTATCTPLLLR	0	0	0	8.93786e+06	9.01987e+06	1.09694e+07	NotDetected	NotDetected	NotDetected	MSMS	MSMS	MSMS	9.64237e+06	1.14996e+06	0.119261
APAIAYDDDTYDTLEESEDN[115]GFVK	APAIAYDDDTYDTLEESEDNGFVK	0	0	0	768479	894335	466449	NotDetected	NotDetected	NotDetected	MSMS	MBR	MBR	709754	219904	0.309832
APDLM[147]YMR	APDLMYMR	0	0	0	1.83285e+06	1.40387e+06	1.34636e+06	NotDetected	NotDetected	NotDetected	MBR	MSMS	MBR	1.52769e+06	265833	0.174009
APDLMYMR	APDLMYMR	0	0	0	1.49861e+06	2.09451e+06	1.90401e+06	NotDetected	NotDetected	NotDetected	MSMS	MSMS	MSMS	1.83238e+06	304336	0.166088
APFVDQ[129]SQSMTLFITETADGTLLASR	APFVDQSQSMTLFITETADGTLLASR	0	0	0	0	0	0	NotDetected	NotDetected	NotDetected	NotDetected	NotDetected	MSMSIdentifiedButNotQuantified	0	0	NA
APFVDQSQ[129]SMTLFITETADGTLLASR	APFVDQSQSMTLFITETADGTLLASR	0	0	0	45145.3	110242	96629.8	NotDetected	NotDetected	NotDetected	MBR	MSMS	MSMS	84005.6	34335.3	0.408726
APFVDQSQSM[147]TLFITETADGTLLASR	APFVDQSQSMTLFITETADGTLLASR	0	0	0	1.85083e+06	882747	781839	NotDetected	NotDetected	NotDetected	MSMS	MSMS	MSMS	1.1718e+06	590212	0.503678
APFVDQSQSMTLFITETADGTLLASR	APFVDQSQSMTLFITETADGTLLASR	0	0	0	4.3127e+06	1.0706e+07	5.22431e+06	NotDetected	NotDetected	NotDetected	MSMS	MSMS	MSMS	6.74767e+06	3.45819e+06	0.512502
APLTHEEMDTR	APLTHEEMDTR	0	0	0	1.81557e+06	1.89325e+06	1.75821e+06	NotDetected	NotDetected	NotDetected	MSMS	MSMS	MSMS	1.82234e+06	67770.9	0.0371889
APPAPLLIPLSR	APPAPLLIPLSR	0	0	0	2.69633e+07	2.52955e+07	2.20639e+07	NotDetected	NotDetected	NotDetected	MSMS	MSMS	MSMS	2.47742e+07	2.49096e+06	0.100546
APPVPPFLGAN[115]YYSTFR	APPVPPFLGANYYSTFR	0	0	0	919737	1.051e+06	921855	NotDetected	NotDetected	NotDetected	MBR	MBR	MSMS	964196	75178.4	0.07797
APPVPPFLGANYYSTFR	APPVPPFLGANYYSTFR	0	0	0	1.06369e+07	1.19577e+07	0	NotDetected	NotDetected	NotDetected	MSMS	MSMS	MSMSAmbiguousPeakfinding	7.53155e+06	6.55586e+06	0.870453
AQLQAVIQAR	AQLQAVIQAR	0	0	0	1.84183e+07	1.5984e+07	1.02488e+07	NotDetected	NotDetected	NotDetected	MSMS	MSMS	MSMS	1.48837e+07	4.19442e+06	0.281813
AQPLFLMEDQPLLR	AQPLFLMEDQPLLR	0	0	0	2.13636e+06	1.6503e+06	986463	NotDetected	NotDetected	NotDetected	MSMS	MSMS	MSMS	1.59104e+06	577237	0.362804
AQTDETLPETSTAHPSAMDQSSSLER	AQTDETLPETSTAHPSAMDQSSSLER	0	0	0	0	1.32392e+06	2.19862e+06	NotDetected	NotDetected	NotDetected	MSMSIdentifiedButNotQuantified	MBR	MSMS	1.17418e+06	1.10693e+06	0.942728
ASAAIAYESPFVHTIQPGMAADK	ASAAIAYESPFVHTIQPGMAADK	0	0	0	546337	392648	474490	NotDetected	NotDetected	NotDetected	MBR	MBR	MSMS	471158	76898.8	0.163212
ASESYFLGQVSVTK	ASESYFLGQVSVTK	0	0	0	1.28137e+07	1.09456e+07	1.08304e+07	NotDetected	NotDetected	NotDetected	MBR	MSMS	MBR	1.15299e+07	1.11328e+06	0.0965559
ASGTGVAVIGK	ASGTGVAVIGK	0	0	0	574101	403926	415794	NotDetected	NotDetected	NotDetected	MBR	MBR	MSMS	464607	95010	0.204495
ASISST[181]IQLT[181]EVPVR	ASISSTIQLTEVPVR	3.18197e+07	1.8017e+07	3.68479e+07	0	0	0	MSMS	MBR	MBR	NotDetected	NotDetected	NotDetected	0	0	NA
ASSEDN[115]DYEHEWELR	ASSEDNDYEHEWELR	0	0	0	719966	804928	874816	NotDetected	NotDetected	NotDetected	MSMS	MSMS	MSMS	799903	77547.2	0.0969457
ASSEDNDYEHEWELR	ASSEDNDYEHEWELR	0	0	0	5.67258e+06	6.36611e+06	6.79853e+06	NotDetected	NotDetected	NotDetected	MSMS	MSMS	MSMS	6.27907e+06	567995	0.0904584
ASTSFLYGLK	ASTSFLYGLK	0	0	0	651228	444094	698282	NotDetected	NotDetected	NotDetected	MBR	MBR	MSMS	597868	135235	0.226195
ASVYLLQCIR	ASVYLLQCIR	0	0	0	1.36641e+06	1.44773e+06	1.31212e+06	NotDetected	NotDetected	NotDetected	MSMS	MBR	MBR	1.37542e+06	68252.2	0.0496228
ASYGSLAYWPELR	ASYGSLAYWPELR	0	0	0	6.54284e+06	6.97189e+06	5.05363e+06	NotDetected	NotDetected	NotDetected	MSMS	MSMS	MSMS	6.18945e+06	1.00678e+06	0.16266
ATEWGEGIAILFK	ATEWGEGIAILFK	0	0	0	6.26828e+06	8.48945e+06	7.4135e+06	NotDetected	NotDetected	NotDetected	MSMS	MSMS	MSMS	7.39041e+06	1.11076e+06	0.150298
ATLNAISNSSWEK	ATLNAISNSSWEK	0	0	0	634081	693464	733009	NotDetected	NotDetected	NotDetected	MSMS	MSMS	MSMS	686852	49794.4	0.0724965
ATN[115]AGVFCGDGELTCSSCVL	ATNAGVFCGDGELTCSSCVL	0	0	0	1.46751e+06	1.15986e+06	838992	NotDetected	NotDetected	NotDetected	MSMS	MBR	MBR	1.15545e+06	314283	0.272
ATNAGVFCGDGELTCSSCVL	ATNAGVFCGDGELTCSSCVL	0	0	0	2.48358e+06	1.08023e+07	6.53106e+06	NotDetected	NotDetected	NotDetected	MSMS	MSMS	MSMS	6.60565e+06	4.15986e+06	0.629743
ATPAALYSEAVFCR	ATPAALYSEAVFCR	0	0	0	2.58156e+06	2.67925e+06	2.17657e+06	NotDetected	NotDetected	NotDetected	MSMS	MSMS	MSMS	2.47913e+06	266534	0.107511
ATSIYTTPSALYTR	ATSIYTTPSALYTR	0	0	0	1.07009e+07	1.07192e+07	6.952e+06	NotDetected	NotDetected	NotDetected	MSMS	MSMS	MSMS	9.45734e+06	2.1697e+06	0.22942
ATVFLVPR	ATVFLVPR	0	0	0	453281	593827	556149	NotDetected	NotDetected	NotDetected	MSMS	MBR	MSMS	534419	72749.1	0.136128
AVIVGQDPYANPGQAHGLAFSVK	AVIVGQDPYANPGQAHGLAFSVK	0	0	0	3.68437e+06	3.61718e+06	3.16996e+06	NotDetected	NotDetected	NotDetected	MSMS	MSMS	MSMS	3.4905e+06	279620	0.0801089
AVLWTSDLQHTSPNR	AVLWTSDLQHTSPNR	0	0	0	649921	759679	978738	NotDetected	NotDetected	NotDetected	MSMS	MBR	MSMS	796113	167408	0.210282
AVSEDVSSTTR	AVSEDVSSTTR	0	0	0	1.23352e+07	9.81305e+06	1.09561e+07	NotDetected	NotDetected	NotDetected	MBR	MSMS	MBR	1.10348e+07	1.26289e+06	0.114447
AVVFLNVSCGLTHLDIK	AVVFLNVSCGLTHLDIK	0	0	0	726313	432808	565555	NotDetected	NotDetected	NotDetected	MSMS	MBR	MBR	574892	146975	0.255657
AWTIATSEDGTYTTCVPHDLPNR	AWTIATSEDGTYTTCVPHDLPNR	0	0	0	0	0	0	NotDetected	NotDetected	NotDetected	NotDetected	MSMSIdentifiedButNotQuantified	NotDetected	0	0	NA
AYSIIQLMLFDNDSLAR	AYSIIQLMLFDNDSLAR	0	0	0	263426	780445	969039	NotDetected	NotDetected	NotDetected	MSMS	MSMS	MSMS	670970	365323	0.54447
AYSTGTTDNPETHLAQYLIR	AYSTGTTDNPETHLAQYLIR	0	0	0	1.22767e+07	1.07607e+07	9.75061e+06	NotDetected	NotDetected	NotDetected	MSMS	MSMS	MSMS	1.09294e+07	1.27148e+06	0.116336
CDNVFLALWSCDLLFK	CDNVFLALWSCDLLFK	0	0	0	0	1.07273e+06	767521	NotDetected	NotDetected	NotDetected	NotDetected	MBR	MSMS	613417	552719	0.90105
CGDAEMSALDR	CGDAEMSALDR	0	0	0	1.47468e+06	992903	1.44883e+06	NotDetected	NotDetected	NotDetected	MSMS	MSMS	MSMS	1.30547e+06	271001	0.207589
CGPNEISYALMAGYFK	CGPNEISYALMAGYFK	0	0	0	4.98052e+06	4.3284e+06	5.29124e+06	NotDetected	NotDetected	NotDetected	MBR	MSMS	MBR	4.86672e+06	491404	0.100972
CLDWCCAFHPPDDHSCEFGAPR	CLDWCCAFHPPDDHSCEFGAPR	0	0	0	538553	525763	336178	NotDetected	NotDetected	NotDetected	MSMS	MSMS	MBR	466831	113329	0.242763
CMFDYFK	CMFDYFK	0	0	0	1.2134e+06	1.04414e+06	968343	NotDetected	NotDetected	NotDetected	MSMS	MBR	MBR	1.0753e+06	125466	0.11668
CSAYWDCLATEALLR	CSAYWDCLATEALLR	0	0	0	132941	272837	1.35187e+06	NotDetected	NotDetected	NotDetected	MBR	MSMS	MSMS	585883	667043	1.13853
CSVPVDELAILAAK	CSVPVDELAILAAK	0	0	0	1.1473e+06	1.46983e+06	1.43077e+06	NotDetected	NotDetected	NotDetected	MSMS	MSMS	MSMS	1.3493e+06	176023	0.130455
CWFGGLGGHR	CWFGGLGGHR	0	0	0	470622	439890	532603	NotDetected	NotDetected	NotDetected	MSMS	MSMS	MSMS	481038	47225.7	0.0981746
CYLIDAQTALK	CYLIDAQTALK	0	0	0	792243	642604	505876	NotDetected	NotDetected	NotDetected	MBR	MBR	MSMS	646908	143232	0.221411
CYSVLHATSYMDCPAIDATVFR	CYSVLHATSYMDCPAIDATVFR	0	0	0	481130	600552	694221	NotDetected	NotDetected	NotDetected	MBR	MSMS	MSMS	591968	106805	0.180424
DAASTLWIFLIK	DAASTLWIFLIK	0	0	0	971617	3.03768e+06	2.02867e+06	NotDetected	NotDetected	NotDetected	MBR	MBR	MSMS	2.01266e+06	1.03312e+06	0.513314
DADRQTFVPHHAQEWTTLSK	DADRQTFVPHHAQEWTTLSK	0	0	0	2.00431e+06	992404	1.33627e+06	NotDetected	NotDetected	NotDetected	MSMS	MSMS	MBR	1.44433e+06	514532	0.356243
DAIAIPVR	DAIAIPVR	0	0	0	0	931964	233984	NotDetected	NotDetected	NotDetected	NotDetected	MSMS	MBR	388650	484851	1.24753
DALGQELASTHHK	DALGQELASTHHK	0	0	0	6.70017e+06	5.73492e+06	5.04311e+06	NotDetected	NotDetected	NotDetected	MSMS	MSMS	MSMS	5.82606e+06	832284	0.142855
DASPIGGCLPIC	DASPIGGCLPIC	0	0	0	4.89723e+06	3.59697e+06	3.57615e+06	NotDetected	NotDetected	NotDetected	MSMS	MSMS	MSMS	4.02345e+06	756790	0.188095
DAVVYAQPHDR	DAVVYAQPHDR	0	0	0	3.95445e+06	3.12156e+06	5.24385e+06	NotDetected	NotDetected	NotDetected	MBR	MBR	MSMS	4.10662e+06	1.0693e+06	0.260384
DAYAGVICVK	DAYAGVICVK	0	0	0	1.30521e+06	1.92118e+06	788949	NotDetected	NotDetected	NotDetected	MSMS	MBR	MBR	1.33845e+06	566844	0.423509
DCADSPVWLIPR	DCADSPVWLIPR	0	0	0	456903	536626	431751	NotDetected	NotDetected	NotDetected	MSMS	MSMS	MSMS	475093	54753.2	0.115247
DCIPTFR	DCIPTFR	0	0	0	1.85074e+06	1.8923e+06	1.50704e+06	NotDetected	NotDetected	NotDetected	MSMS	MSMS	MBR	1.75002e+06	211455	0.12083
DCTVGAVLALIDDEHGLFFLGK	DCTVGAVLALIDDEHGLFFLGK	0	0	0	567853	2.91764e+06	1.92428e+06	NotDetected	NotDetected	NotDetected	MSMS	MSMS	MBR	1.80326e+06	1.17956e+06	0.654127
DDAVNMEPGYNTTIDR	DDAVNMEPGYNTTIDR	0	0	0	1.94844e+06	1.70841e+06	1.64252e+06	NotDetected	NotDetected	NotDetected	MSMS	MBR	MBR	1.76646e+06	161008	0.0911475
DDLVQPTDLGQPSTHEVITCTSR	DDLVQPTDLGQPSTHEVITCTSR	0	0	0	7.86066e+06	6.38667e+06	4.28579e+06	NotDetected	NotDetected	NotDetected	MSMS	MSMS	MSMS	6.1777e+06	1.79657e+06	0.290815
DDPQQNSEAAQVLSK	DDPQQNSEAAQVLSK	0	0	0	430349	387640	325534	NotDetected	NotDetected	NotDetected	MSMS	MSMS	MBR	381174	52705.8	0.138272
DDYDIYAR	DDYDIYAR	0	0	0	2.24684e+06	1.92843e+06	1.61909e+06	NotDetected	NotDetected	NotDetected	MBR	MBR	MSMS	1.93145e+06	313884	0.162512
DEAIHVEASCCIFK	DEAIHVEASCCIFK	0	0	0	1.73887e+06	2.90374e+06	2.80002e+06	NotDetected	NotDetected	NotDetected	MSMS	MBR	MSMS	2.48088e+06	644688	0.259863
DFPTAEDETFVR	DFPTAEDETFVR	0	0	0	678645	844444	0	NotDetected	NotDetected	NotDetected	MSMS	MBR	MSMSAmbiguousPeakfinding	507696	447425	0.881284
DFVGFPNQPR	DFVGFPNQPR	0	0	0	1.28652e+06	0	796738	NotDetected	NotDetected	NotDetected	MBR	NotDetected	MSMS	694421	649336	0.935076
DGGNLRDFFR	DGGNLRDFFR	0	0	0	328814	178305	245004	NotDetected	NotDetected	NotDetected	MBR	MBR	MSMS	250708	75416.2	0.300813
DGLLHEGINEPILIPSTIADLEGIR	DGLLHEGINEPILIPSTIADLEGIR	0	0	0	594524	509956	823109	NotDetected	NotDetected	NotDetected	MBR	MSMS	MSMS	642529	162002	0.252131
DGSFWWFESGR	DGSFWWFESGR	0	0	0	8.18504e+06	1.75563e+07	343851	NotDetected	NotDetected	NotDetected	MSMS	MSMS	MSMS	8.69505e+06	8.61753e+06	0.991084
DGSTNPWTGLAWK	DGSTNPWTGLAWK	0	0	0	1.2297e+06	1.52332e+06	2.11128e+06	NotDetected	NotDetected	NotDetected	MSMS	MSMS	MSMS	1.62143e+06	448905	0.276857
DGYAICTIECVPSEITVR	DGYAICTIECVPSEITVR	0	0	0	2.46969e+07	1.8904e+07	1.55652e+07	NotDetected	NotDetected	NotDetected	MSMS	MSMS	MSMS	1.9722e+07	4.62051e+06	0.234282
DHFNRPLIDK	DHFNRPLIDK	0	0	0	2.90142e+08	2.41251e+08	1.85231e+08	NotDetected	NotDetected	NotDetected	MSMS	MSMS	MSMS	2.38875e+08	5.24963e+07	0.219765
DHFNRPLIDKHIYIR	DHFNRPLIDKHIYIR	0	0	0	689454	687335	499172	NotDetected	NotDetected	NotDetected	MSMS	MSMS	MBR	625320	109253	0.174714
DHVEELEGTAYSEYGAHLLR	DHVEELEGTAYSEYGAHLLR	0	0	0	845924	820329	719218	NotDetected	NotDetected	NotDetected	MSMS	MSMS	MSMS	795157	66998.7	0.0842585
DIDGSLHK	DIDGSLHK	0	0	0	1.64562e+06	962990	1.24969e+06	NotDetected	NotDetected	NotDetected	MBR	MBR	MSMS	1.2861e+06	342768	0.266518
DIDPIDVALR	DIDPIDVALR	0	0	0	834705	1.01193e+06	1.17093e+06	NotDetected	NotDetected	NotDetected	MBR	MBR	MSMS	1.00585e+06	168193	0.167214
DIGGEYAGFFER	DIGGEYAGFFER	0	0	0	506841	680257	645657	NotDetected	NotDetected	NotDetected	MSMS	MSMS	MSMS	610918	91778.6	0.15023
DIHHYYFEQECIEAVHSR	DIHHYYFEQECIEAVHSR	0	0	0	1.62242e+07	2.08354e+07	2.20246e+07	NotDetected	NotDetected	NotDetected	MSMS	MSMS	MSMS	1.96947e+07	3.06385e+06	0.155567
DIITYSAN[115]NIGLFHSIEPVLDAWR	DIITYSANNIGLFHSIEPVLDAWR	0	0	0	198580	736880	139762	NotDetected	NotDetected	NotDetected	MBR	MSMS	MSMS	358407	329084	0.918183
DIITYSANNIGLFHSIEPVLDAWR	DIITYSANNIGLFHSIEPVLDAWR	0	0	0	642274	3.93625e+06	1.24277e+06	NotDetected	NotDetected	NotDetected	MBR	MBR	MSMS	1.94043e+06	1.75431e+06	0.904084
DITSLLLR	DITSLLLR	0	0	0	3.08523e+06	2.42323e+06	3.52248e+06	NotDetected	NotDetected	NotDetected	MSMS	MSMS	MSMS	3.01032e+06	553440	0.183848
DIWCATFSSTNLVGSIMTTK	DIWCATFSSTNLVGSIMTTK	0	0	0	293658	503871	489335	NotDetected	NotDetected	NotDetected	MSMS	MSMS	MSMS	428954	117396	0.273678
DIYYYGTGHDEFYR	DIYYYGTGHDEFYR	0	0	0	625789	444028	506641	NotDetected	NotDetected	NotDetected	MBR	MBR	MSMS	525486	92333.9	0.175711
DLENITLEALTVPWR	DLENITLEALTVPWR	0	0	0	752115	1.868e+06	945887	NotDetected	NotDetected	NotDetected	MSMS	MSMS	MSMS	1.18867e+06	596242	0.501605
DLMVTMGTFGGYK	DLMVTMGTFGGYK	0	0	0	412543	423321	552440	NotDetected	NotDetected	NotDetected	MBR	MBR	MSMS	462768	77844.6	0.168215
DLVTPLIK	DLVTPLIK	0	0	0	2.24487e+06	1.81053e+06	1.76724e+06	NotDetected	NotDetected	NotDetected	MSMS	MBR	MSMS	1.94088e+06	264153	0.1361
DLYTLLMK	DLYTLLMK	0	0	0	693702	822029	463296	NotDetected	NotDetected	NotDetected	MSMS	MSMS	MBR	659676	181771	0.275546
DM[147]MFAIIK	DMMFAIIK	0	0	0	1.68832e+06	2.23457e+06	1.93104e+06	NotDetected	NotDetected	NotDetected	MSMS	MSMS	MSMS	1.95131e+06	273688	0.140259
DMESILTR	DMESILTR	0	0	0	957561	1.2419e+06	885363	NotDetected	NotDetected	NotDetected	MSMS	MSMS	MSMS	1.02828e+06	188495	0.183312
DMMFAIIK	DMMFAIIK	0	0	0	1.99123e+06	3.29881e+06	3.26614e+06	NotDetected	NotDetected	NotDetected	MSMS	MSMS	MSMS	2.85206e+06	745682	0.261454
DMWCQMVIWSAYR	DMWCQMVIWSAYR	0	0	0	0	0	0	NotDetected	NotDetected	NotDetected	NotDetected	MSMSIdentifiedButNotQuantified	NotDetected	0	0	NA
DNLPM[147]ASPLCFLYDVALFTR	DNLPMASPLCFLYDVALFTR	0	0	0	0	119941	51959.2	NotDetected	NotDetected	NotDetected	MSMSIdentifiedButNotQuantified	MSMS	MBR	57300.1	60148.7	1.04971
DNLPMASPLCFLYDVALFTR	DNLPMASPLCFLYDVALFTR	0	0	0	0	128304	60082.1	NotDetected	NotDetected	NotDetected	NotDetected	MSMS	MBR	62795.3	64194.9	1.02229
DPAIVLPWIERPITK	DPAIVLPWIERPITK	0	0	0	1.32655e+06	2.2003e+06	2.09591e+06	NotDetected	NotDetected	NotDetected	MSMS	MSMS	MSMS	1.87425e+06	477184	0.2546
DPGCIDCGPTFHLETDTATTR	DPGCIDCGPTFHLETDTATTR	0	0	0	713909	1.19113e+06	772181	NotDetected	NotDetected	NotDetected	MSMS	MSMS	MSMS	892407	260339	0.291726
DPQGTFWTSPSPHGN[115]K	DPQGTFWTSPSPHGNK	0	0	0	451450	819047	638536	NotDetected	NotDetected	NotDetected	MSMS	MSMS	MBR	636344	183809	0.288851
DPQGTFWTSPSPHGNK	DPQGTFWTSPSPHGNK	0	0	0	4.21806e+07	4.1336e+07	2.35589e+07	NotDetected	NotDetected	NotDetected	MSMS	MSMS	MSMS	3.56919e+07	1.05159e+07	0.294631
DRDGSFWWFESGR	DRDGSFWWFESGR	0	0	0	7.89398e+07	7.83575e+07	5.16389e+07	NotDetected	NotDetected	NotDetected	MSMS	MSMS	MSMS	6.96454e+07	1.55968e+07	0.223946
DRDLENITLEALTVPWR	DRDLENITLEALTVPWR	0	0	0	3.05001e+06	5.12708e+06	8.16685e+06	NotDetected	NotDetected	NotDetected	MSMS	MSMS	MSMS	5.44798e+06	2.57347e+06	0.472371
DRDLYLNVGSEN[115]N[115]YAVRPWLELQDADFQR	DRDLYLNVGSENNYAVRPWLELQDADFQR	0	0	0	381017	150884	303794	NotDetected	NotDetected	NotDetected	MSMS	MBR	MBR	278565	117123	0.42045
DRDLYLNVGSENN[115]YAVRPWLELQDADFQR	DRDLYLNVGSENNYAVRPWLELQDADFQR	0	0	0	0	0	0	NotDetected	NotDetected	NotDetected	NotDetected	NotDetected	MSMSIdentifiedButNotQuantified	0	0	NA
DRDLYLNVGSENNYAVRPWLELQDADFQR	DRDLYLNVGSENNYAVRPWLELQDADFQR	0	0	0	2.75153e+06	2.89495e+06	1.94052e+06	NotDetected	NotDetected	NotDetected	MSMS	MSMS	MBR	2.529e+06	514657	0.203502
DRISYVIAAATPEVVR	DRISYVIAAATPEVVR	0	0	0	677360	400601	246062	NotDetected	NotDetected	NotDetected	MSMS	MBR	MBR	441341	218516	0.495119
DRLPQMSSPMISSHADIK	DRLPQMSSPMISSHADIK	0	0	0	403711	633572	894187	NotDetected	NotDetected	NotDetected	MBR	MBR	MSMS	643823	245399	0.381159
DTFDSPCGK	DTFDSPCGK	0	0	0	1.22832e+06	787535	750684	NotDetected	NotDetected	NotDetected	MBR	MBR	MSMS	922181	265767	0.288194
DTIISFLTK	DTIISFLTK	0	0	0	7.48602e+06	9.07484e+06	6.14721e+06	NotDetected	NotDetected	NotDetected	MSMS	MSMS	MSMS	7.56936e+06	1.46559e+06	0.193622
DTMNASAVAGIHR	DTMNASAVAGIHR	0	0	0	703901	652713	750862	NotDetected	NotDetected	NotDetected	MSMS	MBR	MSMS	702492	49089.6	0.0698792
DVDVWSETFK	DVDVWSETFK	0	0	0	3.09315e+06	4.1832e+06	2.88473e+06	NotDetected	NotDetected	NotDetected	MSMS	MSMS	MSMS	3.38703e+06	697334	0.205884
DVSMLTEEER	DVSMLTEEER	0	0	0	315468	1.20646e+06	1.77755e+06	NotDetected	NotDetected	NotDetected	MBR	MSMS	MSMS	1.09983e+06	736849	0.669969
DYALGDPNFR	DYALGDPNFR	0	0	0	1.00404e+06	1.79816e+06	1.71006e+06	NotDetected	NotDetected	NotDetected	MSMS	MSMS	MSMS	1.50409e+06	435287	0.289403
DYYEVYSSILSNAIMK	DYYEVYSSILSNAIMK	0	0	0	564804	852895	512658	NotDetected	NotDetected	NotDetected	MBR	MSMS	MSMS	643452	183247	0.284787
DYYTDSYQR	DYYTDSYQR	0	0	0	2.94219e+06	2.39821e+06	2.66658e+06	NotDetected	NotDetected	NotDetected	MSMS	MBR	MBR	2.669e+06	271999	0.101911
EAEAAIEQIFR	EAEAAIEQIFR	0	0	0	6.87259e+06	7.21695e+06	5.73542e+06	NotDetected	NotDetected	NotDetected	MSMS	MSMS	MSMS	6.60832e+06	775318	0.117324
EASSAFADIPVVLK	EASSAFADIPVVLK	0	0	0	1.03094e+06	1.1516e+06	1.07563e+06	NotDetected	NotDetected	NotDetected	MSMS	MSMS	MSMS	1.08606e+06	61000.3	0.0561668
EAVHAVN[115]ILLPTPITLEMALLSADGVR	EAVHAVNILLPTPITLEMALLSADGVR	0	0	0	0	0	0	NotDetected	NotDetected	NotDetected	MSMSIdentifiedButNotQuantified	NotDetected	NotDetected	0	0	NA
EAVHAVNILLPTPITLEMALLSADGVR	EAVHAVNILLPTPITLEMALLSADGVR	0	0	0	704861	686401	915440	NotDetected	NotDetected	NotDetected	MBR	MSMS	MSMS	768901	127242	0.165486
EAVQIECAFLR	EAVQIECAFLR	0	0	0	2.08076e+07	1.98386e+07	2.0394e+07	NotDetected	NotDetected	NotDetected	MBR	MSMS	MSMS	2.03467e+07	486211	0.0238963
EDILAQTIDDITLNDSITNTDELDEESEALLTK	EDILAQTIDDITLNDSITNTDELDEESEALLTK	0	0	0	300055	1.51231e+06	1.61079e+06	NotDetected	NotDetected	NotDetected	MSMS	MBR	MSMS	1.14105e+06	729987	0.639749
EDNIIDRTDEIVR	EDNIIDRTDEIVR	0	0	0	4.87772e+06	5.79837e+06	5.16764e+06	NotDetected	NotDetected	NotDetected	MSMS	MSMS	MSMS	5.28124e+06	470720	0.0891305
EDRDAIAIPVR	EDRDAIAIPVR	0	0	0	1.71566e+06	1.68989e+06	1.27905e+06	NotDetected	NotDetected	NotDetected	MBR	MSMS	MBR	1.56153e+06	244977	0.156882
EDVNITSAR	EDVNITSAR	0	0	0	1.80268e+06	1.1988e+06	1.34968e+06	NotDetected	NotDetected	NotDetected	MSMS	MBR	MSMS	1.45039e+06	314285	0.21669
EELRDVGVLDYAEVAR	EELRDVGVLDYAEVAR	0	0	0	1.17063e+07	9.13539e+06	9.18069e+06	NotDetected	NotDetected	NotDetected	MSMS	MSMS	MSMS	1.00075e+07	1.47142e+06	0.147032
EFPIRQNS[167]KEPDPQPSTSSEPEPQPSTSSHR	EFPIRQNSKEPDPQPSTSSEPEPQPSTSSHR	0	0	0	1.11368e+06	971789	540740	NotDetected	NotDetected	NotDetected	MSMS	MBR	MBR	875402	298383	0.340852
EGLGDAN[115]HTLSLAVEPYASGICPVLAFLSR	EGLGDANHTLSLAVEPYASGICPVLAFLSR	0	0	0	1.00489e+06	776085	1.37107e+06	NotDetected	NotDetected	NotDetected	MSMS	MSMS	MSMS	1.05068e+06	300127	0.285649
EGLGDANHTLSLAVEPYASGICPVLAFLSR	EGLGDANHTLSLAVEPYASGICPVLAFLSR	0	0	0	1.8299e+06	3.2237e+06	3.27247e+06	NotDetected	NotDetected	NotDetected	MBR	MBR	MSMS	2.77536e+06	819152	0.295152
EGPHPADQPIHTYM[147]VK	EGPHPADQPIHTYMVK	0	0	0	1.78524e+06	1.75961e+06	963207	NotDetected	NotDetected	NotDetected	MSMS	MBR	MBR	1.50268e+06	467377	0.311028
EGPHPADQPIHTYMVK	EGPHPADQPIHTYMVK	0	0	0	4.49504e+06	5.1101e+06	3.82651e+06	NotDetected	NotDetected	NotDetected	MSMS	MSMS	MSMS	4.47721e+06	641980	0.143388
EGPSAQGCDYCEPVNVEN[115]GPPTTFVK	EGPSAQGCDYCEPVNVENGPPTTFVK	0	0	0	4.11854e+06	3.95136e+06	2.00486e+06	NotDetected	NotDetected	NotDetected	MSMS	MSMS	MSMS	3.35825e+06	1.17505e+06	0.3499
EGREYIVMISGTVHPR	EGREYIVMISGTVHPR	0	0	0	759829	514325	388950	NotDetected	NotDetected	NotDetected	MSMS	MBR	MBR	554368	188654	0.340305
EGSDVSGGGYER	EGSDVSGGGYER	0	0	0	1.02409e+06	1.21951e+06	940186	NotDetected	NotDetected	NotDetected	MSMS	MBR	MBR	1.06126e+06	143327	0.135053
EGTSTASCYLM[147]DPR	EGTSTASCYLMDPR	0	0	0	7.54475e+06	5.61856e+06	4.81446e+06	NotDetected	NotDetected	NotDetected	MSMS	MSMS	MSMS	5.99259e+06	1.40305e+06	0.23413
EGTSTASCYLMDPR	EGTSTASCYLMDPR	0	0	0	1.40231e+07	1.67999e+07	1.75208e+07	NotDetected	NotDetected	NotDetected	MBR	MSMS	MBR	1.61146e+07	1.84684e+06	0.114607
EGTVQFEIQQPM[147]IAR	EGTVQFEIQQPMIAR	0	0	0	3.30489e+06	2.7133e+06	2.25671e+06	NotDetected	NotDetected	NotDetected	MSMS	MSMS	MSMS	2.7583e+06	525538	0.19053
EGTVQFEIQQPMIAR	EGTVQFEIQQPMIAR	0	0	0	1.01894e+07	1.13333e+07	9.95785e+06	NotDetected	NotDetected	NotDetected	MSMS	MSMS	MSMS	1.04935e+07	736434	0.07018
EHCAASDPEEWHSGDRPPR	EHCAASDPEEWHSGDRPPR	0	0	0	1.76499e+06	1.32664e+06	712189	NotDetected	NotDetected	NotDetected	MSMS	MSMS	MSMS	1.26794e+06	528848	0.417093
EIDIVNEK	EIDIVNEK	0	0	0	551922	643370	516964	NotDetected	NotDetected	NotDetected	MSMS	MBR	MBR	570752	65273	0.114363
EILDPIPLIR	EILDPIPLIR	0	0	0	695932	636672	674149	NotDetected	NotDetected	NotDetected	MSMS	MSMS	MSMS	668918	29974	0.0448098
EILPLSVYTK	EILPLSVYTK	0	0	0	891242	1.09103e+06	1.00261e+06	NotDetected	NotDetected	NotDetected	MSMS	MSMS	MSMS	994960	100114	0.100621
EILPPPHTSSPQK	EILPPPHTSSPQK	0	0	0	524661	593627	720664	NotDetected	NotDetected	NotDetected	MBR	MSMS	MBR	612984	99424.9	0.162198
EIN[115]GVPTQFTGVSVYK	EINGVPTQFTGVSVYK	0	0	0	2.38293e+06	2.53971e+06	1.84887e+06	NotDetected	NotDetected	NotDetected	MSMS	MSMS	MSMS	2.25717e+06	362183	0.160459
ELCGLLCLETYDPDIAK	ELCGLLCLETYDPDIAK	0	0	0	490174	434077	775760	NotDetected	NotDetected	NotDetected	MBR	MSMS	MBR	566670	183236	0.323356
ELDM[147]PPIYNEPK	ELDMPPIYNEPK	0	0	0	1.37868e+06	1.39421e+06	1.50496e+06	NotDetected	NotDetected	NotDetected	MBR	MSMS	MBR	1.42595e+06	68861.6	0.0482917
ELDM[147]PPIYNEPKPTADFPLALMTASNNTNFFER	ELDMPPIYNEPKPTADFPLALMTASNNTNFFER	0	0	0	232352	229027	102470	NotDetected	NotDetected	NotDetected	MBR	MSMS	MBR	187950	74046.2	0.393968
ELDMPPIYNEPK	ELDMPPIYNEPK	0	0	0	6.41181e+06	6.29596e+06	7.28995e+06	NotDetected	NotDetected	NotDetected	MSMS	MSMS	MBR	6.66591e+06	543536	0.0815397
ELHGEESDDLER	ELHGEESDDLER	0	0	0	3.31818e+06	3.29254e+06	3.49661e+06	NotDetected	NotDetected	NotDetected	MSMS	MSMS	MSMS	3.36911e+06	111162	0.0329946
ELLNM[147]GHLSGMETMMVDVR	ELLNMGHLSGMETMMVDVR	0	0	0	786940	1.05735e+06	1.13327e+06	NotDetected	NotDetected	NotDetected	MSMS	MSMS	MSMS	992519	182038	0.18341
ELLNMGHLSGMETM[147]MVDVR	ELLNMGHLSGMETMMVDVR	0	0	0	993738	1.39262e+06	1.30432e+06	NotDetected	NotDetected	NotDetected	MSMS	MSMS	MSMS	1.23022e+06	209507	0.1703
ELLNMGHLSGMETMMVDVR	ELLNMGHLSGMETMMVDVR	0	0	0	2.27319e+06	4.4748e+06	4.88655e+06	NotDetected	NotDetected	NotDetected	MSMS	MBR	MSMS	3.87818e+06	1.40513e+06	0.362316
ELLWFLTER	ELLWFLTER	0	0	0	467155	386426	544309	NotDetected	NotDetected	NotDetected	MBR	MSMS	MBR	465963	78948.2	0.16943
ELNQSNAVLFLLNSCLK	ELNQSNAVLFLLNSCLK	0	0	0	1.12901e+06	1.64798e+06	1.05447e+06	NotDetected	NotDetected	NotDetected	MSMS	MSMS	MSMS	1.27716e+06	323302	0.253142
ELVLWHEGIK	ELVLWHEGIK	0	0	0	2.60162e+06	3.3481e+06	2.60042e+06	NotDetected	NotDetected	NotDetected	MSMS	MSMS	MSMS	2.85005e+06	431325	0.15134
ELYDSANNIIADIR	ELYDSANNIIADIR	0	0	0	786915	765090	1.19749e+06	NotDetected	NotDetected	NotDetected	MSMS	MSMS	MBR	916499	243592	0.265785
EMPIYAGSGSYGVVK	EMPIYAGSGSYGVVK	0	0	0	743388	856610	906482	NotDetected	NotDetected	NotDetected	MBR	MBR	MSMS	835493	83572.6	0.100028
EPADALYTITAAHM	EPADALYTITAAHM	0	0	0	1.81679e+06	1.96447e+06	3.03384e+06	NotDetected	NotDetected	NotDetected	MBR	MBR	MSMS	2.2717e+06	664150	0.292358
EPADALYTITAAHM[147]	EPADALYTITAAHM	0	0	0	1.03264e+06	635310	570761	NotDetected	NotDetected	NotDetected	MBR	MBR	MSMS	746238	250125	0.335181
EPDPQPSTSSEPEPQPSTSSHR	EPDPQPSTSSEPEPQPSTSSHR	0	0	0	6.99569e+06	6.06384e+06	6.05254e+06	NotDetected	NotDetected	NotDetected	MBR	MBR	MSMS	6.37069e+06	541296	0.0849665
EPECITTAEQSVCHFASNIDILQIAAAR	EPECITTAEQSVCHFASNIDILQIAAAR	0	0	0	1.38627e+06	2.75278e+06	7.52492e+06	NotDetected	NotDetected	NotDetected	MSMS	MSMS	MSMS	3.88799e+06	3.22293e+06	0.828945
EPYVAFNPDVLM[147]YNDTLFNELLLSAHALK	EPYVAFNPDVLMYNDTLFNELLLSAHALK	0	0	0	1.46379e+06	1.36484e+06	1.18647e+06	NotDetected	NotDetected	NotDetected	MBR	MSMS	MBR	1.33837e+06	140539	0.105008
EPYVAFNPDVLMYNDTLFNELLLSAHALK	EPYVAFNPDVLMYNDTLFNELLLSAHALK	0	0	0	293801	3.19071e+06	1.54244e+06	NotDetected	NotDetected	NotDetected	MSMS	MSMS	MSMS	1.67565e+06	1.45304e+06	0.867151
EQFINITMLEACR	EQFINITMLEACR	0	0	0	1.47966e+06	1.50792e+06	1.47208e+06	NotDetected	NotDetected	NotDetected	MBR	MSMS	MBR	1.48655e+06	18885.8	0.0127044
EQSYDILSAGGEHVALLPK	EQSYDILSAGGEHVALLPK	0	0	0	4.17623e+06	5.27342e+06	3.56141e+06	NotDetected	NotDetected	NotDetected	MSMS	MSMS	MSMS	4.33702e+06	867259	0.199967
ERTLELLSQGVETDDPEFIEVFTSAR	ERTLELLSQGVETDDPEFIEVFTSAR	0	0	0	171666	166468	0	NotDetected	NotDetected	NotDetected	MSMS	MBR	NotDetected	112711	97645.4	0.866332
ERTPDDQTDITDDSADWSEGETR	ERTPDDQTDITDDSADWSEGETR	0	0	0	732548	849964	659100	NotDetected	NotDetected	NotDetected	MSMS	MSMS	MSMS	747204	96272.7	0.128844
ESCMYAAYCR	ESCMYAAYCR	0	0	0	2.38871e+06	1.7483e+06	1.5924e+06	NotDetected	NotDetected	NotDetected	MSMS	MSMS	MSMS	1.9098e+06	422006	0.220969
ESETIM[147]YN[115]GR	ESETIMYNGR	0	0	0	2.51128e+06	1.61581e+06	1.89951e+06	NotDetected	NotDetected	NotDetected	MSMS	MSMS	MSMS	2.00887e+06	457640	0.22781
ESETIMYN[115]GR	ESETIMYNGR	0	0	0	4.81432e+06	4.91946e+06	6.36189e+06	NotDetected	NotDetected	NotDetected	MSMS	MSMS	MSMS	5.36522e+06	864738	0.161175
ESLCQ[129]FFVR	ESLCQFFVR	0	0	0	354248	498283	392480	NotDetected	NotDetected	NotDetected	MBR	MSMS	MSMS	415004	74612.5	0.179787
ESLCQFFVR	ESLCQFFVR	0	0	0	5.31183e+07	5.14239e+07	5.12077e+07	NotDetected	NotDetected	NotDetected	MSMS	MSMS	MSMS	5.19166e+07	1.04628e+06	0.020153
ESLLAILLK	ESLLAILLK	0	0	0	267657	279049	297585	NotDetected	NotDetected	NotDetected	MSMS	MSMS	MBR	281430	15105.2	0.0536732
ESPIDDSFGEDNYR	ESPIDDSFGEDNYR	0	0	0	4.1346e+06	4.90827e+06	3.80641e+06	NotDetected	NotDetected	NotDetected	MSMS	MSMS	MSMS	4.28309e+06	565739	0.132087
ESVLCETLSNK	ESVLCETLSNK	0	0	0	1.12184e+06	1.91545e+06	6.08782e+06	NotDetected	NotDetected	NotDetected	MBR	MBR	MSMS	3.0417e+06	2.66769e+06	0.877039
ETLEFDTEAYSSER	ETLEFDTEAYSSER	0	0	0	5.73134e+06	7.95014e+06	9.37905e+06	NotDetected	NotDetected	NotDetected	MSMS	MSMS	MSMS	7.68684e+06	1.83806e+06	0.239117
ETPSDVIEK	ETPSDVIEK	0	0	0	2.97772e+06	2.13092e+06	2.77339e+06	NotDetected	NotDetected	NotDetected	MSMS	MSMS	MBR	2.62734e+06	441887	0.168188
ETSTTAPSFYR	ETSTTAPSFYR	0	0	0	9.58805e+06	9.91906e+06	1.07872e+07	NotDetected	NotDetected	NotDetected	MSMS	MSMS	MSMS	1.00981e+07	619308	0.0613291
ETTLIDR	ETTLIDR	0	0	0	9.06241e+06	7.33496e+06	8.59137e+06	NotDetected	NotDetected	NotDetected	MBR	MSMS	MSMS	8.32958e+06	892988	0.107207
ETVDIFWK	ETVDIFWK	0	0	0	4.26086e+06	4.41632e+06	5.78634e+06	NotDetected	NotDetected	NotDetected	MSMS	MSMS	MBR	4.82117e+06	839465	0.174121
EVGTADPYGIYER	EVGTADPYGIYER	0	0	0	1.12543e+06	911434	900291	NotDetected	NotDetected	NotDetected	MSMS	MSMS	MBR	979050	126888	0.129603
EVISENDTSVVASAK	EVISENDTSVVASAK	0	0	0	967947	1.21708e+06	1.11492e+06	NotDetected	NotDetected	NotDetected	MBR	MSMS	MSMS	1.09998e+06	125236	0.113852
EVIYLCNSFLHFGGSDVVTINNADVR	EVIYLCNSFLHFGGSDVVTINNADVR	0	0	0	667807	309190	1.02126e+06	NotDetected	NotDetected	NotDetected	MSMS	MBR	MSMS	666085	356037	0.534522
EVPLDTWLLSK	EVPLDTWLLSK	0	0	0	3.15648e+07	3.8984e+07	3.72703e+07	NotDetected	NotDetected	NotDetected	MSMS	MSMS	MSMS	3.59397e+07	3.88443e+06	0.108082
EVTEMLR	EVTEMLR	0	0	0	4.89126e+06	5.1969e+06	6.3513e+06	NotDetected	NotDetected	NotDetected	MSMS	MBR	MBR	5.47982e+06	770043	0.140523
EVVSSVQLSEEESTFYLCPPPVGSTVIR	EVVSSVQLSEEESTFYLCPPPVGSTVIR	0	0	0	1.74201e+06	2.82923e+06	996118	NotDetected	NotDetected	NotDetected	MBR	MSMS	MSMS	1.85579e+06	921840	0.496738
EVYHCGEYIEQVVH	EVYHCGEYIEQVVH	0	0	0	2.5774e+06	3.21139e+06	3.34057e+06	NotDetected	NotDetected	NotDetected	MSMS	MBR	MSMS	3.04312e+06	408464	0.134225
EWIGLGYSCM[147]R	EWIGLGYSCMR	0	0	0	6.61781e+06	4.12935e+06	1.81449e+06	NotDetected	NotDetected	NotDetected	MSMS	MSMS	MSMS	4.18722e+06	2.40218e+06	0.573695
EWIGLGYSCMR	EWIGLGYSCMR	0	0	0	1.92088e+07	2.00082e+07	1.2635e+07	NotDetected	NotDetected	NotDetected	MSMS	MSMS	MSMS	1.7284e+07	4.04591e+06	0.234084
EYDRQTDSCDVPAVNAEDVYCK	EYDRQTDSCDVPAVNAEDVYCK	0	0	0	720362	560605	576948	NotDetected	NotDetected	NotDetected	MSMS	MBR	MBR	619305	87898.3	0.14193
EYERLESEGLGVASIPIR	EYERLESEGLGVASIPIR	0	0	0	8.58299e+06	6.62347e+06	6.66614e+06	NotDetected	NotDetected	NotDetected	MSMS	MSMS	MSMS	7.29087e+06	1.11921e+06	0.153509
EYIVM[147]ISGTVHPR	EYIVMISGTVHPR	0	0	0	965706	622119	575005	NotDetected	NotDetected	NotDetected	MSMS	MBR	MBR	720943	213276	0.295829
EYIVMISGTVHPR	EYIVMISGTVHPR	0	0	0	2.12447e+06	2.91729e+06	2.54584e+06	NotDetected	NotDetected	NotDetected	MBR	MSMS	MBR	2.5292e+06	396672	0.156837
FAAVITR	FAAVITR	0	0	0	1.40125e+07	1.45759e+07	1.46021e+07	NotDetected	NotDetected	NotDetected	MSMS	MSMS	MBR	1.43968e+07	333119	0.0231384
FADM[147]HIASTVAM[147]ELYNIER	FADMHIASTVAMELYNIER	0	0	0	865297	537547	421531	NotDetected	NotDetected	NotDetected	MSMS	MBR	MBR	608125	230148	0.378455
FADM[147]HIASTVAMELYNIER	FADMHIASTVAMELYNIER	0	0	0	2.04585e+06	1.58573e+06	724952	NotDetected	NotDetected	NotDetected	MSMS	MSMS	MSMS	1.45218e+06	670498	0.461719
FADMHIASTVAM[147]ELYN[115]IER	FADMHIASTVAMELYNIER	0	0	0	0	0	0	NotDetected	NotDetected	NotDetected	NotDetected	MSMSIdentifiedButNotQuantified	NotDetected	0	0	NA
FADMHIASTVAM[147]ELYNIER	FADMHIASTVAMELYNIER	0	0	0	696854	1.42635e+06	1.22978e+06	NotDetected	NotDetected	NotDetected	MSMS	MSMS	MSMS	1.11766e+06	377452	0.337716
FADMHIASTVAMELYNIER	FADMHIASTVAMELYNIER	0	0	0	3.46976e+06	9.60064e+06	6.92813e+06	NotDetected	NotDetected	NotDetected	MSMS	MSMS	MSMS	6.66618e+06	3.07382e+06	0.461107
FADPYLVFHER	FADPYLVFHER	0	0	0	7.02459e+06	6.4559e+06	6.16661e+06	NotDetected	NotDetected	NotDetected	MSMS	MSMS	MSMS	6.54903e+06	436503	0.0666515
FAFSTAPSSASSTWR	FAFSTAPSSASSTWR	0	0	0	2.40443e+07	3.15773e+07	2.23153e+07	NotDetected	NotDetected	NotDetected	MSMS	MSMS	MSMS	2.5979e+07	4.9248e+06	0.189569
FAQPSNTALYFSVENVGLLPHLK	FAQPSNTALYFSVENVGLLPHLK	0	0	0	1.01501e+06	865191	416553	NotDetected	NotDetected	NotDetected	MBR	MSMS	MBR	765583	311412	0.406765
FCPLPWKPDVAR	FCPLPWKPDVAR	0	0	0	1.8986e+07	2.00744e+07	1.03025e+07	NotDetected	NotDetected	NotDetected	MSMS	MSMS	MBR	1.64543e+07	5.35536e+06	0.325469
FDGIFTTAVR	FDGIFTTAVR	0	0	0	592780	596981	686047	NotDetected	NotDetected	NotDetected	MSMS	MBR	MBR	625269	52676.6	0.0842463
FDNIYATSQSVIIPDLQ[129]PDEEPPLGPEDPR	FDNIYATSQSVIIPDLQPDEEPPLGPEDPR	0	0	0	152520	0	88455.6	NotDetected	NotDetected	NotDetected	MSMS	NotDetected	MBR	80325.3	76584.5	0.953429
FDNIYATSQSVIIPDLQPDEEPPLGPEDPR	FDNIYATSQSVIIPDLQPDEEPPLGPEDPR	0	0	0	1.60806e+06	2.23544e+06	2.19533e+06	NotDetected	NotDetected	NotDetected	MBR	MSMS	MBR	2.01295e+06	351212	0.174476
FDNIYATSQSVIIPDLQPDEEPPLGPEDPRHPLN[115]GR	FDNIYATSQSVIIPDLQPDEEPPLGPEDPRHPLNGR	0	0	0	4.45173e+06	2.53745e+06	2.40158e+06	NotDetected	NotDetected	NotDetected	MBR	MSMS	MBR	3.13025e+06	1.14645e+06	0.366248
FDTSGFNR	FDTSGFNR	0	0	0	823431	845306	823813	NotDetected	NotDetected	NotDetected	MSMS	MBR	MBR	830850	12520.3	0.0150693
FFQIAAPHLSANPLVDR	FFQIAAPHLSANPLVDR	0	0	0	463460	708242	716780	NotDetected	NotDetected	NotDetected	MSMS	MSMS	MBR	629494	143853	0.228522
FFQIAAPHLSANPLVDRDGK	FFQIAAPHLSANPLVDRDGK	0	0	0	1.38424e+06	1.39428e+06	1.6979e+06	NotDetected	NotDetected	NotDetected	MSMS	MSMS	MSMS	1.49214e+06	178263	0.119468
FFQIAAPHLSANPLVDRDGKPVSGENLSK	FFQIAAPHLSANPLVDRDGKPVSGENLSK	0	0	0	960076	844412	444361	NotDetected	NotDetected	NotDetected	MSMS	MSMS	MSMS	749616	270611	0.360999
FGICLITMLR	FGICLITMLR	0	0	0	240256	415690	350243	NotDetected	NotDetected	NotDetected	MBR	MSMS	MBR	335396	88654.1	0.264326
FGISSNPLHFYYHR	FGISSNPLHFYYHR	0	0	0	704951	704876	463837	NotDetected	NotDetected	NotDetected	MSMS	MSMS	MBR	624555	139185	0.222855
FGTTVNSR	FGTTVNSR	0	0	0	749156	594604	679421	NotDetected	NotDetected	NotDetected	MSMS	MBR	MBR	674394	77398.9	0.114768
FGYSAYSSPAPTAFETTGQQICEALEM[147]DAQNVMLYLVVTELFK	FGYSAYSSPAPTAFETTGQQICEALEMDAQNVMLYLVVTELFK	0	0	0	0	50835.5	154330	NotDetected	NotDetected	NotDetected	NotDetected	MBR	MSMS	68388.5	78648	1.15002
FILTSELTGTYVK	FILTSELTGTYVK	0	0	0	1.42575e+06	780472	1.38625e+06	NotDetected	NotDetected	NotDetected	MSMS	MBR	MSMS	1.19749e+06	361688	0.302038
FIPETFTEDCSYTER	FIPETFTEDCSYTER	0	0	0	1.08632e+06	989619	652853	NotDetected	NotDetected	NotDetected	MSMS	MSMS	MSMS	909596	227542	0.250157
FITLLCDNFYPSIIK	FITLLCDNFYPSIIK	0	0	0	265110	269244	229888	NotDetected	NotDetected	NotDetected	MBR	MSMS	MSMS	254747	21628.3	0.0849008
FIVDAGSIK	FIVDAGSIK	0	0	0	3.27024e+06	2.96311e+06	5.15353e+06	NotDetected	NotDetected	NotDetected	MSMS	MSMS	MSMS	3.79563e+06	1.18596e+06	0.312455
FLADM[147]GLFAER	FLADMGLFAER	0	0	0	952590	573151	442443	NotDetected	NotDetected	NotDetected	MSMS	MBR	MSMS	656061	264987	0.403906
FLADMGLFAER	FLADMGLFAER	0	0	0	2.20247e+06	3.0068e+06	2.83739e+06	NotDetected	NotDetected	NotDetected	MSMS	MBR	MSMS	2.68222e+06	424023	0.158087
FLCLLPQGGGAR	FLCLLPQGGGAR	0	0	0	711409	712665	1.24216e+06	NotDetected	NotDetected	NotDetected	MSMS	MBR	MSMS	888746	306070	0.344384
FLDLHQILK	FLDLHQILK	0	0	0	960654	918181	519948	NotDetected	NotDetected	NotDetected	MSMS	MSMS	MSMS	799594	243110	0.304041
FLETGLSVACVCTR	FLETGLSVACVCTR	0	0	0	8.71275e+06	8.75845e+06	7.03177e+06	NotDetected	NotDetected	NotDetected	MSMS	MSMS	MSMS	8.16765e+06	983973	0.120472
FLFTFLSAADDLVNLNIDNLLGLFSQK	FLFTFLSAADDLVNLNIDNLLGLFSQK	0	0	0	43171	0	188592	NotDetected	NotDetected	NotDetected	MBR	NotDetected	MSMS	77254.2	98807.6	1.27899
FLFYLER	FLFYLER	0	0	0	2.63799e+06	2.66425e+06	2.75702e+06	NotDetected	NotDetected	NotDetected	MSMS	MSMS	MSMS	2.68642e+06	62534.9	0.0232781
FLHDVENVLK	FLHDVENVLK	0	0	0	508257	579106	480706	NotDetected	NotDetected	NotDetected	MSMS	MSMS	MBR	522690	50762.6	0.097118
FM[147]TASAALK	FMTASAALK	0	0	0	1.17079e+07	6.92674e+06	4.48531e+06	NotDetected	NotDetected	NotDetected	MSMS	MSMS	MSMS	7.70666e+06	3.67392e+06	0.476721
FMTASAALK	FMTASAALK	0	0	0	2.83637e+07	3.05494e+07	2.62727e+07	NotDetected	NotDetected	NotDetected	MSMS	MSMS	MSMS	2.83953e+07	2.1385e+06	0.075312
FNITGLSTTK	FNITGLSTTK	0	0	0	6.8417e+06	7.40964e+06	7.89723e+06	NotDetected	NotDetected	NotDetected	MSMS	MSMS	MSMS	7.38286e+06	528276	0.0715544
FNPYSTQNMVHGLSPPIAALK	FNPYSTQNMVHGLSPPIAALK	0	0	0	337060	435893	265145	NotDetected	NotDetected	NotDetected	MBR	MSMS	MBR	346033	85726.8	0.247742
FNTPESR	FNTPESR	0	0	0	6.98074e+06	5.37046e+06	7.07755e+06	NotDetected	NotDetected	NotDetected	MBR	MBR	MSMS	6.47625e+06	958863	0.148058
FNTSHGPVPVYVEEM[147]K	FNTSHGPVPVYVEEMK	0	0	0	537571	317374	570850	NotDetected	NotDetected	NotDetected	MSMS	MBR	MBR	475265	137746	0.289831
FNTSHGPVPVYVEEMK	FNTSHGPVPVYVEEMK	0	0	0	2.01521e+06	2.33478e+06	2.60789e+06	NotDetected	NotDetected	NotDetected	MBR	MBR	MSMS	2.31929e+06	296643	0.127903
FPAAPSPLPIAHAPVGLDSTR	FPAAPSPLPIAHAPVGLDSTR	0	0	0	604663	700018	786912	NotDetected	NotDetected	NotDetected	MSMS	MSMS	MBR	697198	91157.4	0.130748
FPHISGEDILIEALR	FPHISGEDILIEALR	0	0	0	1.09997e+06	780263	429017	NotDetected	NotDetected	NotDetected	MSMS	MSMS	MSMS	769750	335601	0.435987
FQDSEYYDATPSAR	FQDSEYYDATPSAR	0	0	0	2.05535e+07	1.91529e+07	1.8415e+07	NotDetected	NotDetected	NotDetected	MSMS	MSMS	MSMS	1.93738e+07	1.08625e+06	0.056068
FQSSYDSPGAAVTGTVNR	FQSSYDSPGAAVTGTVNR	0	0	0	5.05917e+06	5.09928e+06	6.80459e+06	NotDetected	NotDetected	NotDetected	MSMS	MSMS	MSMS	5.65435e+06	996339	0.176208
FSSFVQIK	FSSFVQIK	0	0	0	821205	886681	693353	NotDetected	NotDetected	NotDetected	MSMS	MSMS	MBR	800413	98326.9	0.122845
FSSPPPHSGVTGK	FSSPPPHSGVTGK	0	0	0	2.67689e+06	1.79522e+06	2.27301e+06	NotDetected	NotDetected	NotDetected	MSMS	MBR	MSMS	2.24837e+06	441352	0.196299
FTIACTK	FTIACTK	0	0	0	1.08431e+07	7.43796e+06	4.39783e+06	NotDetected	NotDetected	NotDetected	MBR	MSMS	MSMS	7.55963e+06	3.22436e+06	0.426523
FVGDGNTNVR	FVGDGNTNVR	0	0	0	738726	596751	767547	NotDetected	NotDetected	NotDetected	MSMS	MBR	MBR	701008	91432	0.130429
FVSGISGGTVK	FVSGISGGTVK	0	0	0	682919	520155	547277	NotDetected	NotDetected	NotDetected	MSMS	MBR	MBR	583450	87203.3	0.149461
FVSSAIDADM[147]PCELCDK	FVSSAIDADMPCELCDK	0	0	0	1.0282e+06	595996	554536	NotDetected	NotDetected	NotDetected	MSMS	MSMS	MBR	726244	262321	0.361203
FVSSAIDADMPCELCDK	FVSSAIDADMPCELCDK	0	0	0	4.95676e+06	5.81108e+06	6.18712e+06	NotDetected	NotDetected	NotDetected	MSMS	MSMS	MSMS	5.65166e+06	630485	0.111558
FVTIYEPCIFHPK	FVTIYEPCIFHPK	0	0	141000	1.48561e+06	1.70798e+06	1.72144e+06	NotDetected	NotDetected	MBR	MSMS	MBR	MSMS	1.63834e+06	132444	0.08084
FYGSIHPWLK	FYGSIHPWLK	0	0	0	1.2564e+07	1.52452e+07	1.33508e+07	NotDetected	NotDetected	NotDetected	MSMS	MSMS	MBR	1.372e+07	1.37816e+06	0.100449
FYTSGQ[129]FATLIPFFETFTPK	FYTSGQFATLIPFFETFTPK	0	0	0	0	0	0	NotDetected	NotDetected	NotDetected	NotDetected	NotDetected	MSMSIdentifiedButNotQuantified	0	0	NA
FYTSGQFATLIPFFETFTPK	FYTSGQFATLIPFFETFTPK	0	0	0	1.4689e+07	2.68324e+07	1.77502e+07	NotDetected	NotDetected	NotDetected	MSMS	MSMS	MSMS	1.97572e+07	6.3156e+06	0.31966
GAAHLCFDEN[115]HEGTLLPADTTFTAFTPAAETTK	GAAHLCFDENHEGTLLPADTTFTAFTPAAETTK	0	0	0	929786	886482	920981	NotDetected	NotDetected	NotDetected	MSMS	MSMS	MSMS	912416	22887.3	0.0250843
GAAHLCFDENHEGTLLPADTTFTAFTPAAETTK	GAAHLCFDENHEGTLLPADTTFTAFTPAAETTK	0	0	0	3.7365e+06	4.27622e+06	4.71407e+06	NotDetected	NotDetected	NotDetected	MSMS	MSMS	MSMS	4.24226e+06	489666	0.115426
GALHDHSILR	GALHDHSILR	0	0	0	1.64062e+06	1.09565e+06	1.00575e+06	NotDetected	NotDetected	NotDetected	MBR	MSMS	MSMS	1.24734e+06	343546	0.275423
GAMGLFGAMTNN[115]YCDVN[115]ALGSYAQFSTLK	GAMGLFGAMTNNYCDVNALGSYAQFSTLK	0	0	0	207005	96441.5	0	NotDetected	NotDetected	NotDetected	MBR	MSMS	NotDetected	101149	103583	1.02406
GAMGLFGAMTNNYCDVN[115]ALGSYAQFSTLK	GAMGLFGAMTNNYCDVNALGSYAQFSTLK	0	0	0	179429	410646	144861	NotDetected	NotDetected	NotDetected	MBR	MSMS	MBR	244979	144509	0.589885
GATLVSTITLGN[115]SGIDFPPK	GATLVSTITLGNSGIDFPPK	0	0	0	2.46496e+06	2.91296e+06	1.00553e+06	NotDetected	NotDetected	NotDetected	MSMS	MSMS	MSMS	2.12782e+06	997406	0.468747
GATLVSTITLGNSGIDFPPK	GATLVSTITLGNSGIDFPPK	0	0	0	1.13849e+07	1.14061e+07	9.2613e+06	NotDetected	NotDetected	NotDetected	MSMS	MSMS	MSMS	1.06841e+07	1.23224e+06	0.115334
GCFLEPTAVSSDMTSWGTK	GCFLEPTAVSSDMTSWGTK	0	0	0	381478	481777	407112	NotDetected	NotDetected	NotDetected	MBR	MSMS	MBR	423456	52108.5	0.123055
GCMIDYVPGECMTNILR	GCMIDYVPGECMTNILR	0	0	0	1.41265e+06	1.32323e+06	1.2377e+06	NotDetected	NotDetected	NotDetected	MSMS	MSMS	MSMS	1.32453e+06	87480.9	0.0660469
GDAQIFENSTIHTMRDPMASAAR	GDAQIFENSTIHTMRDPMASAAR	0	0	0	873653	693819	572694	NotDetected	NotDetected	NotDetected	MSMS	MSMS	MBR	713389	151430	0.212269
GDLASSLDVTTSLLSCSENK	GDLASSLDVTTSLLSCSENK	0	0	0	1.19065e+06	1.14624e+06	1.81855e+06	NotDetected	NotDetected	NotDetected	MBR	MSMS	MSMS	1.38515e+06	375999	0.271451
GDLTTGNYDPVLAESFSGCIPTR	GDLTTGNYDPVLAESFSGCIPTR	0	0	0	1.9881e+06	1.75455e+06	2.25299e+06	NotDetected	NotDetected	NotDetected	MSMS	MSMS	MSMS	1.99855e+06	249386	0.124784
GDPPTGM[147]ASVIYEDEK	GDPPTGMASVIYEDEK	0	0	0	1.3686e+06	855047	553870	NotDetected	NotDetected	NotDetected	MSMS	MBR	MBR	925840	411953	0.444951
GDPPTGMASVIYEDEK	GDPPTGMASVIYEDEK	0	580035	0	5.4572e+06	6.13746e+06	4.1941e+06	NotDetected	MBR	NotDetected	MSMS	MSMS	MSMS	5.26292e+06	986142	0.187375
GDVIPEIDAEQGIR	GDVIPEIDAEQGIR	0	0	0	1.33704e+06	1.44396e+06	1.07682e+06	NotDetected	NotDetected	NotDetected	MSMS	MSMS	MSMS	1.28594e+06	188831	0.146843
GEENIHVIVGEYAASGFSR	GEENIHVIVGEYAASGFSR	0	0	0	1.26785e+06	1.32256e+06	1.01329e+06	NotDetected	NotDetected	NotDetected	MSMS	MBR	MBR	1.20123e+06	165050	0.1374
GEFSLFQSSMIVTALQSK	GEFSLFQSSMIVTALQSK	0	0	0	966063	1.45042e+06	1.15403e+06	NotDetected	NotDetected	NotDetected	MSMS	MSMS	MSMS	1.19017e+06	244190	0.205173
GELDLCHQNSNTSCPGDSVMTNK	GELDLCHQNSNTSCPGDSVMTNK	0	0	0	822767	986001	746008	NotDetected	NotDetected	NotDetected	MSMS	MSMS	MBR	851592	122565	0.143925
GESFIAALGSAEETLSWLK	GESFIAALGSAEETLSWLK	0	0	0	877965	1.66579e+06	926532	NotDetected	NotDetected	NotDetected	MBR	MSMS	MBR	1.15676e+06	441499	0.381668
GETITFSFPSGLK	GETITFSFPSGLK	0	0	0	429046	559647	749015	NotDetected	NotDetected	NotDetected	MBR	MSMS	MSMS	579236	160881	0.277747
GEYISLYSANVK	GEYISLYSANVK	0	0	0	4.01575e+06	3.9964e+06	3.6059e+06	NotDetected	NotDetected	NotDetected	MSMS	MSMS	MSMS	3.87268e+06	231242	0.0597112
GFYDFSTIDNVTAAHR	GFYDFSTIDNVTAAHR	0	0	0	1.14694e+06	1.2054e+06	848760	NotDetected	NotDetected	NotDetected	MBR	MSMS	MSMS	1.06703e+06	191278	0.179261
GGIGISLQHLN[115]GK	GGIGISLQHLNGK	0	0	0	1.53068e+07	1.75072e+07	1.54625e+07	NotDetected	NotDetected	NotDetected	MSMS	MSMS	MSMS	1.60922e+07	1.22791e+06	0.0763049
GGIGISLQHLNGK	GGIGISLQHLNGK	0	0	0	506754	536698	421969	NotDetected	NotDetected	NotDetected	MSMS	MSMS	MSMS	488474	59508.9	0.121826
GGLSFLLAAFSNR	GGLSFLLAAFSNR	0	0	0	141171	499243	458959	NotDetected	NotDetected	NotDetected	MBR	MSMS	MSMS	366458	196141	0.535234
GGTSAECLLCNLLLIR	GGTSAECLLCNLLLIR	0	0	0	499077	2.54682e+06	2.92236e+06	NotDetected	NotDetected	NotDetected	MBR	MSMS	MSMS	1.98942e+06	1.30426e+06	0.655599
GILGINPYEVLFSAPDLYAR	GILGINPYEVLFSAPDLYAR	0	0	0	2.31327e+06	4.28973e+06	2.09995e+06	NotDetected	NotDetected	NotDetected	MBR	MSMS	MSMS	2.90098e+06	1.20741e+06	0.416208
GIPIIQVAN[115]GLIDSGYR	GIPIIQVANGLIDSGYR	0	0	0	4.54456e+07	4.56381e+07	4.07195e+07	NotDetected	NotDetected	NotDetected	MSMS	MSMS	MSMS	4.39344e+07	2.78585e+06	0.0634094
GIPIIQVAN[115]GLIDSGYRGSIR	GIPIIQVANGLIDSGYRGSIR	0	0	0	735935	401063	304762	NotDetected	NotDetected	NotDetected	MSMS	MBR	MBR	480587	226320	0.470924
GIPIIQVANGLIDSGYR	GIPIIQVANGLIDSGYR	0	0	0	563078	910733	475644	NotDetected	NotDetected	NotDetected	MSMS	MSMS	MSMS	649818	230149	0.354175
GLAAECMFTGGGTIALIER	GLAAECMFTGGGTIALIER	0	0	0	447467	483721	0	NotDetected	NotDetected	NotDetected	MSMS	MBR	MSMSIdentifiedButNotQuantified	310396	269421	0.867992
GLFDEYPK	GLFDEYPK	0	0	0	1.90667e+06	2.10626e+06	3.12731e+06	NotDetected	NotDetected	NotDetected	MBR	MSMS	MSMS	2.38008e+06	654772	0.275105
GLIIIPSR	GLIIIPSR	0	0	0	5.68402e+06	8.25879e+06	7.49246e+06	NotDetected	NotDetected	NotDetected	MSMS	MSMS	MBR	7.14509e+06	1.32207e+06	0.185032
GLLGALAYIHEK	GLLGALAYIHEK	0	0	0	4.33392e+06	3.41625e+06	4.65386e+06	NotDetected	NotDetected	NotDetected	MSMS	MSMS	MBR	4.13468e+06	642412	0.155372
GLLN[115]GAFQQK	GLLNGAFQQK	0	0	0	2.01274e+06	1.96067e+06	1.60107e+06	NotDetected	NotDetected	NotDetected	MBR	MBR	MSMS	1.85816e+06	224165	0.120638
GLPPFADFSN[115]SYYAR	GLPPFADFSNSYYAR	0	0	0	7.30936e+06	6.22604e+06	1.09853e+07	NotDetected	NotDetected	NotDetected	MSMS	MSMS	MSMS	8.17357e+06	2.49456e+06	0.305198
GLPPFADFSNSYYAR	GLPPFADFSNSYYAR	0	0	0	2.11671e+07	2.6327e+07	2.84295e+07	NotDetected	NotDetected	NotDetected	MSMS	MSMS	MSMS	2.53079e+07	3.7369e+06	0.147658
GM[147]NDLSVDSK	GMNDLSVDSK	0	0	0	434181	247068	0	NotDetected	NotDetected	NotDetected	MSMS	MBR	NotDetected	227083	217779	0.95903
GM[147]VAAEESR	GMVAAEESR	0	0	0	6.44708e+06	3.01512e+06	3.84684e+06	NotDetected	NotDetected	NotDetected	MSMS	MSMS	MBR	4.43634e+06	1.79032e+06	0.403557
GMVAAEESR	GMVAAEESR	0	0	0	1.52326e+07	2.17459e+07	2.4997e+07	NotDetected	NotDetected	NotDetected	MBR	MSMS	MSMS	2.06585e+07	4.97219e+06	0.240685
GMVAAEESRR	GMVAAEESRR	0	0	0	1.23139e+06	703048	1.02485e+06	NotDetected	NotDetected	NotDetected	MSMS	MBR	MBR	986427	266256	0.26992
GNAAIGDDAELAHYLTNLR	GNAAIGDDAELAHYLTNLR	0	0	0	2.00594e+06	3.08905e+06	961274	NotDetected	NotDetected	NotDetected	MSMS	MBR	MSMS	2.01875e+06	1.06394e+06	0.52703
GNLAGGLELLR	GNLAGGLELLR	0	0	0	3.56986e+06	3.17698e+06	2.56458e+06	NotDetected	NotDetected	NotDetected	MSMS	MSMS	MSMS	3.10381e+06	506617	0.163224
GNPGLDAVVETHR	GNPGLDAVVETHR	0	0	0	1.7941e+06	2.52383e+06	1.80062e+06	NotDetected	NotDetected	NotDetected	MSMS	MSMS	MSMS	2.03952e+06	419443	0.205658
GNPGLDAVVETHREN[115]AQR	GNPGLDAVVETHRENAQR	0	0	0	750488	439240	729786	NotDetected	NotDetected	NotDetected	MSMS	MBR	MBR	639838	174031	0.271992
GNPGLDAVVETHRENAQR	GNPGLDAVVETHRENAQR	0	0	0	2.42678e+06	1.59994e+06	1.194e+06	NotDetected	NotDetected	NotDetected	MSMS	MSMS	MSMS	1.74024e+06	628248	0.361012
GNPSLILILDR	GNPSLILILDR	0	0	0	918178	1.7761e+06	2.54824e+06	NotDetected	NotDetected	NotDetected	MSMS	MBR	MSMS	1.74751e+06	815406	0.466611
GNPSLILILDRHPISATVCFPIAR	GNPSLILILDRHPISATVCFPIAR	0	0	0	1.47602e+06	1.37637e+06	2.26786e+06	NotDetected	NotDetected	NotDetected	MSMS	MSMS	MSMS	1.70675e+06	488483	0.286207
GNTVESFADNLEALVSK	GNTVESFADNLEALVSK	0	0	0	1.68301e+06	1.6273e+06	3.44319e+06	NotDetected	NotDetected	NotDetected	MBR	MSMS	MSMS	2.25116e+06	1.0327e+06	0.45874
GPETSPSNEHIIISPPR	GPETSPSNEHIIISPPR	0	0	0	616852	736150	1.20864e+06	NotDetected	NotDetected	NotDetected	MBR	MSMS	MBR	853880	312966	0.366523
GPTAIFLALTDSR	GPTAIFLALTDSR	0	0	0	3.44097e+07	4.01547e+07	4.56326e+07	NotDetected	NotDetected	NotDetected	MSMS	MSMS	MSMS	4.00657e+07	5.61197e+06	0.140069
GPTAIFLALTDSRR	GPTAIFLALTDSRR	0	0	0	1.24687e+07	7.2304e+06	7.40364e+06	NotDetected	NotDetected	NotDetected	MSMS	MSMS	MSMS	9.03425e+06	2.9756e+06	0.329369
GQCCTM[147]GIR	GQCCTMGIR	0	0	0	1.02123e+06	536716	596118	NotDetected	NotDetected	NotDetected	MSMS	MSMS	MBR	718020	264259	0.368038
GQCCTMGIR	GQCCTMGIR	0	0	0	3.44643e+06	3.44729e+06	3.24962e+06	NotDetected	NotDetected	NotDetected	MSMS	MSMS	MSMS	3.38111e+06	113877	0.0336804
GQDGNIYGVENASCIHFMSQNLHEFICK	GQDGNIYGVENASCIHFMSQNLHEFICK	0	0	0	1.26746e+06	1.62984e+06	1.32653e+06	NotDetected	NotDetected	NotDetected	MSMS	MSMS	MSMS	1.40794e+06	194425	0.138092
GQDVAPAAQQLIASMSDHK	GQDVAPAAQQLIASMSDHK	0	0	0	2.9087e+06	3.80775e+06	3.29031e+06	NotDetected	NotDetected	NotDetected	MBR	MBR	MSMS	3.33559e+06	451232	0.135278
GQEELLEYCEALYLPQPVK	GQEELLEYCEALYLPQPVK	0	0	0	1.47985e+06	1.97179e+06	2.59923e+06	NotDetected	NotDetected	NotDetected	MSMS	MSMS	MSMS	2.01696e+06	561054	0.278168
GQHLESLIQSVR	GQHLESLIQSVR	0	0	0	453687	377289	494666	NotDetected	NotDetected	NotDetected	MBR	MBR	MSMS	441880	59572.7	0.134816
GQMPPPTSR	GQMPPPTSR	0	0	0	913535	881278	1.07816e+06	NotDetected	NotDetected	NotDetected	MSMS	MSMS	MSMS	957657	105596	0.110265
GSGCINLIAPADISCYGSTR	GSGCINLIAPADISCYGSTR	0	0	0	2.11196e+06	2.30001e+06	1.60168e+06	NotDetected	NotDetected	NotDetected	MSMS	MSMS	MSMS	2.00455e+06	361343	0.180261
GSLGVVSGLK	GSLGVVSGLK	0	0	0	468655	469177	348548	NotDetected	NotDetected	NotDetected	MBR	MSMS	MBR	428793	69495	0.162071
GSPPLLHQEADEFLR	GSPPLLHQEADEFLR	0	0	0	8.06191e+06	8.82125e+06	7.14627e+06	NotDetected	NotDetected	NotDetected	MSMS	MSMS	MSMS	8.00981e+06	838704	0.10471
GSPPLLHQEADEFLRK	GSPPLLHQEADEFLRK	0	0	0	4.10727e+06	1.34731e+06	1.49843e+06	NotDetected	NotDetected	NotDetected	MSMS	MBR	MBR	2.31767e+06	1.55168e+06	0.669502
GTNMDIYR	GTNMDIYR	0	0	0	1.51542e+06	1.24e+06	1.41045e+06	NotDetected	NotDetected	NotDetected	MBR	MBR	MSMS	1.38862e+06	139005	0.100103
GTRES[167]PIDDSFGEDNYR	GTRESPIDDSFGEDNYR	0	0	0	916745	1.17626e+06	739811	NotDetected	NotDetected	NotDetected	MBR	MSMS	MBR	944273	219524	0.23248
GTS[167]PALASFLEHK	GTSPALASFLEHK	360239	0	0	2.44241e+06	1.95273e+06	728792	MBR	NotDetected	NotDetected	MSMS	MSMS	MBR	1.70798e+06	882640	0.516775
GTSPALASFLEHK	GTSPALASFLEHK	0	0	0	4.61175e+06	4.79268e+06	3.24753e+06	NotDetected	NotDetected	NotDetected	MSMS	MSMS	MSMS	4.21732e+06	844723	0.200298
GTTAVLSDHLAK	GTTAVLSDHLAK	0	0	0	1.51618e+06	1.24605e+06	1.19314e+06	NotDetected	NotDetected	NotDetected	MBR	MSMS	MBR	1.31846e+06	173264	0.131414
GTVDQMLR	GTVDQMLR	0	0	0	7.64613e+06	9.30586e+06	7.86099e+06	NotDetected	NotDetected	NotDetected	MSMS	MBR	MBR	8.27099e+06	902636	0.109133
GTYGVFAPPR	GTYGVFAPPR	0	0	0	1.77532e+06	1.94645e+06	2.45721e+06	NotDetected	NotDetected	NotDetected	MSMS	MSMS	MBR	2.05966e+06	354762	0.172243
GVDIHGLVTTGDDMAK	GVDIHGLVTTGDDMAK	0	0	0	1.37624e+06	1.40088e+06	1.78336e+06	NotDetected	NotDetected	NotDetected	MBR	MSMS	MBR	1.52016e+06	228271	0.150162
GVSMITIVTLLDECDRLPGR	GVSMITIVTLLDECDRLPGR	0	0	0	455813	1.73852e+06	677036	NotDetected	NotDetected	NotDetected	MBR	MSMS	MBR	957122	685689	0.716407
HAEGAPLAHIK	HAEGAPLAHIK	0	0	0	53136.7	298039	263565	NotDetected	NotDetected	NotDetected	MBR	MSMS	MBR	204914	132568	0.646946
HATWPFWQVM[147]R	HATWPFWQVMR	0	0	0	693808	407139	403312	NotDetected	NotDetected	NotDetected	MSMS	MBR	MBR	501419	166624	0.332305
HATWPFWQVMR	HATWPFWQVMR	0	0	0	1.67633e+06	1.88128e+06	1.54612e+06	NotDetected	NotDetected	NotDetected	MSMS	MSMS	MSMS	1.70124e+06	168967	0.0993198
HCGQFYSDNYCPVLTEITWVDGR	HCGQFYSDNYCPVLTEITWVDGR	0	0	0	759823	1.50556e+06	1.43826e+06	NotDetected	NotDetected	NotDetected	MSMS	MSMS	MSMS	1.23455e+06	412497	0.334129
HDLSQTGPVLNSLMGAVTSLQK	HDLSQTGPVLNSLMGAVTSLQK	0	0	0	577692	598366	425340	NotDetected	NotDetected	NotDetected	MSMS	MBR	MBR	533800	94495.7	0.177025
HDSGSTQ[129]AVNDTYVDR	HDSGSTQAVNDTYVDR	0	0	0	724387	598467	301705	NotDetected	NotDetected	NotDetected	MSMS	MSMS	MBR	541520	217019	0.40076
HDSGSTQAVNDTYVDR	HDSGSTQAVNDTYVDR	0	0	0	1.55278e+06	1.12702e+06	420162	NotDetected	NotDetected	NotDetected	MSMS	MSMS	MBR	1.03332e+06	572092	0.553644
HFFLHGCFR	HFFLHGCFR	0	0	0	1.95488e+06	1.60255e+06	2.07796e+06	NotDetected	NotDetected	NotDetected	MSMS	MBR	MSMS	1.87846e+06	246747	0.131356
HFLSDHGCTLVR	HFLSDHGCTLVR	0	0	0	2.64575e+06	2.56978e+06	3.05768e+06	NotDetected	NotDetected	NotDetected	MSMS	MSMS	MSMS	2.75773e+06	262522	0.0951948
HFYPPGSVYVSWR	HFYPPGSVYVSWR	0	0	0	1.10252e+07	1.14796e+07	8.69956e+06	NotDetected	NotDetected	NotDetected	MSMS	MSMS	MSMS	1.04015e+07	1.4913e+06	0.143374
HGILAPCLTDNNIETYEIK	HGILAPCLTDNNIETYEIK	0	0	0	342401	367728	320136	NotDetected	NotDetected	NotDetected	MBR	MSMS	MSMS	343422	23812.7	0.0693394
HGPFTDHPTQK	HGPFTDHPTQK	0	0	0	9.23203e+06	6.67812e+06	4.5546e+06	NotDetected	NotDetected	NotDetected	MSMS	MSMS	MSMS	6.82158e+06	2.34201e+06	0.343324
HIDEQLDRR	HIDEQLDRR	0	0	0	2.70267e+06	1.45089e+06	956779	NotDetected	NotDetected	NotDetected	MBR	MSMS	MBR	1.70345e+06	899927	0.528298
HIGDYAPGPGCNVGDIR	HIGDYAPGPGCNVGDIR	0	0	0	6.71557e+06	6.48588e+06	5.83116e+06	NotDetected	NotDetected	NotDetected	MSMS	MSMS	MSMS	6.3442e+06	458912	0.0723357
HLCQVDN[115]ILTSLLR	HLCQVDNILTSLLR	0	0	0	0	0	0	NotDetected	NotDetected	NotDetected	MSMSIdentifiedButNotQuantified	NotDetected	NotDetected	0	0	NA
HLFCDPMCAAR	HLFCDPMCAAR	0	0	0	667434	699327	719094	NotDetected	NotDetected	NotDetected	MSMS	MSMS	MSMS	695285	26066.1	0.0374899
HLSSTN[115]GVCDVLISLYECNN[115]LGEAFQVPVSTR	HLSSTNGVCDVLISLYECNNLGEAFQVPVSTR	0	0	0	0	0	0	NotDetected	NotDetected	NotDetected	NotDetected	MSMSIdentifiedButNotQuantified	NotDetected	0	0	NA
HLTGDCSLEMLISMIIR	HLTGDCSLEMLISMIIR	0	0	0	25830.6	56550.7	132128	NotDetected	NotDetected	NotDetected	MBR	MBR	MSMS	71503.1	54703.4	0.765049
HLTQTVTYAN[115]DGCSFSSTIVK	HLTQTVTYANDGCSFSSTIVK	0	0	0	5.31952e+06	5.61711e+06	5.20117e+06	NotDetected	NotDetected	NotDetected	MSMS	MSMS	MSMS	5.37927e+06	214311	0.0398402
HLTQTVTYANDGCSFSSTIVK	HLTQTVTYANDGCSFSSTIVK	0	0	0	1.60602e+07	1.53879e+07	1.28852e+07	NotDetected	NotDetected	NotDetected	MSMS	MSMS	MSMS	1.47778e+07	1.67312e+06	0.113219
HPISATVCFPIAR	HPISATVCFPIAR	0	0	0	637654	927982	1.05119e+06	NotDetected	NotDetected	NotDetected	MBR	MSMS	MSMS	872275	212321	0.24341
HPISVSPTTDIVSIAVSHNNPMGGDTWQVSR	HPISVSPTTDIVSIAVSHNNPMGGDTWQVSR	0	0	0	552286	908580	634550	NotDetected	NotDetected	NotDetected	MBR	MSMS	MBR	698472	186550	0.267083
HPYAIPQIIR	HPYAIPQIIR	0	0	0	3.21522e+06	3.09241e+06	5.14128e+06	NotDetected	NotDetected	NotDetected	MSMS	MSMS	MSMS	3.8163e+06	1.1491e+06	0.301104
HSISLISLEHTLGVYV	HSISLISLEHTLGVYV	0	0	0	456192	286060	446535	NotDetected	NotDetected	NotDetected	MBR	MSMS	MSMS	396263	95560.4	0.241154
HSISSQPQSCPVPSLGR	HSISSQPQSCPVPSLGR	0	0	0	1.44652e+06	1.36193e+06	2.11007e+06	NotDetected	NotDetected	NotDetected	MSMS	MSMS	MSMS	1.63951e+06	409707	0.249897
HYITN[115]TQGDAIAGSNLCTEIIQK	HYITNTQGDAIAGSNLCTEIIQK	0	0	0	2.02935e+06	0	1.86201e+06	NotDetected	NotDetected	NotDetected	MBR	NotDetected	MSMS	1.29712e+06	1.12645e+06	0.868424
HYITNTQGDAIAGSN[115]LCTEIIQK	HYITNTQGDAIAGSNLCTEIIQK	0	0	0	0	2.24855e+06	0	NotDetected	NotDetected	NotDetected	NotDetected	MSMS	NotDetected	749516	1.2982e+06	1.73205
HYITNTQGDAIAGSNLCTEIIQK	HYITNTQGDAIAGSNLCTEIIQK	0	0	0	2.49166e+07	2.23301e+07	1.78579e+07	NotDetected	NotDetected	NotDetected	MSMS	MSMS	MSMS	2.17016e+07	3.57108e+06	0.164554
HYYIYTGNAAHER	HYYIYTGNAAHER	0	0	0	775277	642845	600705	NotDetected	NotDetected	NotDetected	MSMS	MSMS	MBR	672942	91094.9	0.135368
IAGLYGVPGSDYAYPR	IAGLYGVPGSDYAYPR	0	0	0	4.41066e+08	4.20753e+08	2.87944e+08	NotDetected	NotDetected	NotDetected	MSMS	MSMS	MSMS	3.83255e+08	8.31637e+07	0.216993
IAGQVMR	IAGQVMR	0	0	0	7.74773e+06	8.6684e+06	8.56692e+06	NotDetected	NotDetected	NotDetected	MSMS	MBR	MBR	8.32768e+06	504811	0.0606184
IALECIPLPK	IALECIPLPK	0	0	0	6.06819e+06	6.87207e+06	3.62325e+06	NotDetected	NotDetected	NotDetected	MSMS	MSMS	MSMS	5.52117e+06	1.69208e+06	0.306471
IAPPDASN[115]EVTHLPSIWNIYVVGK	IAPPDASNEVTHLPSIWNIYVVGK	0	0	0	138616	451652	304895	NotDetected	NotDetected	NotDetected	MBR	MSMS	MBR	298387	156619	0.524886
IAPPDASNEVTHLPSIWNIYVVGK	IAPPDASNEVTHLPSIWNIYVVGK	0	0	0	3.72351e+06	4.59187e+06	3.31886e+06	NotDetected	NotDetected	NotDetected	MSMS	MBR	MBR	3.87808e+06	650429	0.167719
IAQLLLVDHESATLIPPTN[115]DTTGM[147]FPTVGK	IAQLLLVDHESATLIPPTNDTTGMFPTVGK	0	0	0	0	0	0	NotDetected	NotDetected	NotDetected	MSMSIdentifiedButNotQuantified	NotDetected	NotDetected	0	0	NA
IAQLLLVDHESATLIPPTN[115]DTTGMFPTVGK	IAQLLLVDHESATLIPPTNDTTGMFPTVGK	0	0	0	325899	659343	471375	NotDetected	NotDetected	NotDetected	MSMS	MSMS	MBR	485539	167173	0.344303
IAQLLLVDHESATLIPPTNDTTGM[147]FPTVGK	IAQLLLVDHESATLIPPTNDTTGMFPTVGK	0	0	0	1.14838e+06	1.12267e+06	1.01469e+06	NotDetected	NotDetected	NotDetected	MSMS	MSMS	MSMS	1.09524e+06	70939	0.06477
IAQLLLVDHESATLIPPTNDTTGMFPTVGK	IAQLLLVDHESATLIPPTNDTTGMFPTVGK	0	0	0	3.47091e+06	3.89865e+06	3.15464e+06	NotDetected	NotDetected	NotDetected	MSMS	MSMS	MSMS	3.50807e+06	373392	0.106438
ICISNDTDESLQTVR	ICISNDTDESLQTVR	0	0	0	1.09865e+06	1.02675e+06	788443	NotDetected	NotDetected	NotDetected	MSMS	MBR	MSMS	971283	162373	0.167174
IDVTAIHGR	IDVTAIHGR	0	0	0	1.78881e+06	1.4335e+06	2.49839e+06	NotDetected	NotDetected	NotDetected	MSMS	MSMS	MSMS	1.9069e+06	542179	0.284325
IEALSAYM[147]AR	IEALSAYMAR	0	0	0	931720	779072	714041	NotDetected	NotDetected	NotDetected	MSMS	MSMS	MBR	808278	111740	0.138244
IEALSAYMAR	IEALSAYMAR	0	0	0	2.61348e+06	3.5342e+06	3.7094e+06	NotDetected	NotDetected	NotDetected	MBR	MSMS	MSMS	3.2857e+06	588706	0.179172
IEDVACSIDSGLR	IEDVACSIDSGLR	0	0	0	393191	737212	718636	NotDetected	NotDetected	NotDetected	MSMS	MSMS	MSMS	616347	193481	0.313916
IGGLEASFHK	IGGLEASFHK	0	0	0	2.2817e+06	2.43625e+06	2.44663e+06	NotDetected	NotDetected	NotDetected	MSMS	MSMS	MSMS	2.38819e+06	92372.5	0.0386788
IGTIVTYDLTPEEAIEPFRK	IGTIVTYDLTPEEAIEPFRK	0	0	0	683953	674691	722579	NotDetected	NotDetected	NotDetected	MSMS	MBR	MBR	693741	25400.2	0.0366134
IHCMGHSLGSYVCGSICR	IHCMGHSLGSYVCGSICR	0	0	0	727019	831627	576887	NotDetected	NotDetected	NotDetected	MSMS	MSMS	MBR	711844	128046	0.17988
IIAHHEAPHIYAPGPQLPK	IIAHHEAPHIYAPGPQLPK	0	0	0	9.19689e+06	8.2364e+06	6.94671e+06	NotDetected	NotDetected	NotDetected	MSMS	MSMS	MSMS	8.12666e+06	1.1291e+06	0.138937
IIHPDGIHTEIYTTEDVSPTILDDVSDSCV	IIHPDGIHTEIYTTEDVSPTILDDVSDSCV	0	0	0	2.81627e+06	1.75538e+06	1.36112e+06	NotDetected	NotDetected	NotDetected	MSMS	MSMS	MBR	1.97759e+06	752596	0.380562
IILGQCIK	IILGQCIK	0	0	0	7.76943e+06	9.50587e+06	9.57387e+06	NotDetected	NotDetected	NotDetected	MSMS	MSMS	MSMS	8.94972e+06	1.02273e+06	0.114275
ILGSPPNPLKPPEIEPPQMSSTPGR	ILGSPPNPLKPPEIEPPQMSSTPGR	0	0	0	1.64018e+06	2.14054e+06	1.14517e+06	NotDetected	NotDetected	NotDetected	MSMS	MBR	MSMS	1.64197e+06	497691	0.303107
ILLVSWYHELSDLR	ILLVSWYHELSDLR	0	0	0	1.11465e+06	1.3789e+06	1.006e+06	NotDetected	NotDetected	NotDetected	MSMS	MSMS	MSMS	1.16652e+06	191781	0.164405
ILSTMPHVR	ILSTMPHVR	0	0	0	1.97483e+06	0	1.60114e+06	NotDetected	NotDetected	NotDetected	MSMS	NotDetected	MBR	1.19199e+06	1.04907e+06	0.880097
ILSVSPSEVLEELSK	ILSVSPSEVLEELSK	0	0	0	1.47114e+06	1.35423e+06	2.10936e+06	NotDetected	NotDetected	NotDetected	MSMS	MSMS	MBR	1.64491e+06	406451	0.247096
IN[115]DSSEEELYYR	INDSSEEELYYR	0	0	0	1.174e+06	1.18e+06	1.03061e+06	NotDetected	NotDetected	NotDetected	MSMS	MSMS	MSMS	1.1282e+06	84573.1	0.0749627
INCPVMVR	INCPVMVR	0	0	0	1.19991e+06	1.31528e+06	994675	NotDetected	NotDetected	NotDetected	MSMS	MSMS	MSMS	1.16995e+06	162386	0.138797
INDSSEEELYYR	INDSSEEELYYR	0	0	0	6.82491e+06	8.10495e+06	6.97828e+06	NotDetected	NotDetected	NotDetected	MBR	MSMS	MSMS	7.30271e+06	698976	0.0957146
INHPDFESVMSQR	INHPDFESVMSQR	1.37416e+06	1.36057e+06	1.51413e+06	1.1327e+06	706420	679727	MSMS	MBR	MBR	MBR	MBR	MBR	839617	254172	0.302724
INPSATASATLGR	INPSATASATLGR	0	0	0	1.62778e+07	1.46192e+07	1.65209e+07	NotDetected	NotDetected	NotDetected	MSMS	MSMS	MSMS	1.5806e+07	1.03494e+06	0.0654777
INREYIWLK	INREYIWLK	0	0	0	999450	642506	401239	NotDetected	NotDetected	NotDetected	MBR	MSMS	MBR	681065	300964	0.441901
INSIQDVQSDDTVEDAGDIGN[115]EVIHSELVTFIETAADVYALDR	INSIQDVQSDDTVEDAGDIGNEVIHSELVTFIETAADVYALDR	0	0	0	0	0	0	NotDetected	NotDetected	NotDetected	NotDetected	NotDetected	MSMSIdentifiedButNotQuantified	0	0	NA
INSIQDVQSDDTVEDAGDIGNEVIHSELVTFIETAADVYALDR	INSIQDVQSDDTVEDAGDIGNEVIHSELVTFIETAADVYALDR	0	0	0	59261	341577	106583	NotDetected	NotDetected	NotDetected	MSMS	MBR	MBR	169141	151198	0.893916
IPCVDLPGTREPAR	IPCVDLPGTREPAR	0	0	0	1.30006e+06	942925	993622	NotDetected	NotDetected	NotDetected	MSMS	MBR	MSMS	1.07887e+06	193228	0.179102
IPEPWQEVLR	IPEPWQEVLR	0	0	0	4.90853e+06	5.11654e+06	6.33359e+06	NotDetected	NotDetected	NotDetected	MSMS	MSMS	MSMS	5.45289e+06	769768	0.141167
IPGLVLFDYYSTGGECIK	IPGLVLFDYYSTGGECIK	0	0	0	588989	675331	567596	NotDetected	NotDetected	NotDetected	MSMS	MSMS	MSMS	610639	57037.3	0.093406
IPIYPLHLVLPDFNR	IPIYPLHLVLPDFNR	0	0	0	1.40059e+06	1.78854e+06	852246	NotDetected	NotDetected	NotDetected	MSMS	MSMS	MBR	1.34713e+06	470433	0.349212
IPNPPPLQDAWR	IPNPPPLQDAWR	0	0	0	4.40415e+06	5.57822e+06	6.01103e+06	NotDetected	NotDetected	NotDetected	MSMS	MBR	MSMS	5.33114e+06	831445	0.15596
IPSPLFDTLDNSYETK	IPSPLFDTLDNSYETK	0	0	0	1.53078e+06	1.72829e+06	1.34922e+06	NotDetected	NotDetected	NotDetected	MSMS	MBR	MSMS	1.5361e+06	189591	0.123424
IPSTFAINDLK	IPSTFAINDLK	0	0	0	967436	804425	977362	NotDetected	NotDetected	NotDetected	MSMS	MSMS	MSMS	916408	97107.1	0.105965
IPVWDN[115]WTK	IPVWDNWTK	0	0	0	714604	475796	492823	NotDetected	NotDetected	NotDetected	MSMS	MSMS	MSMS	561074	133233	0.23746
IQVPVCN[115]STNLALAFLAGFLTR	IQVPVCNSTNLALAFLAGFLTR	0	0	0	0	0	0	NotDetected	NotDetected	NotDetected	NotDetected	NotDetected	MSMSAmbiguousPeakfinding	0	0	NA
IQVPVCNSTN[115]LALAFLAGFLTR	IQVPVCNSTNLALAFLAGFLTR	0	0	0	0	0	0	NotDetected	NotDetected	NotDetected	NotDetected	NotDetected	MSMSAmbiguousPeakfinding	0	0	NA
IQVPVCNSTNLALAFLAGFLTR	IQVPVCNSTNLALAFLAGFLTR	0	0	0	0	277235	92740.7	NotDetected	NotDetected	NotDetected	MSMSIdentifiedButNotQuantified	MSMS	MSMS	123325	141125	1.14433
IRLESIDTELLFPVTVPTR	IRLESIDTELLFPVTVPTR	0	0	0	1.47285e+07	1.17711e+07	339129	NotDetected	NotDetected	NotDetected	MSMS	MSMS	MSMS	8.94625e+06	7.59924e+06	0.849434
ISCLVAWK	ISCLVAWK	0	0	0	1.75114e+08	1.59532e+08	8.03354e+07	NotDetected	NotDetected	NotDetected	MSMS	MSMS	MSMS	1.38327e+08	5.0823e+07	0.367411
ISCLVAWKQ[129]GDMIS[167]T[181]T[181]NATAIPTVYHHPR	ISCLVAWKQGDMISTTNATAIPTVYHHPR	0	0	0	0	1.66851e+07	9.85164e+06	NotDetected	NotDetected	NotDetected	MSMSIdentifiedButNotQuantified	MSMS	MBR	8.84557e+06	8.38791e+06	0.948261
ISEYFPK	ISEYFPK	0	0	0	1.63063e+07	1.72297e+07	1.50728e+07	NotDetected	NotDetected	NotDetected	MBR	MBR	MSMS	1.6203e+07	1.08215e+06	0.0667869
ISVDADALLTLQETVNNMAER	ISVDADALLTLQETVNNMAER	0	0	0	75327.1	951591	152989	NotDetected	NotDetected	NotDetected	MBR	MSMS	MBR	393302	485049	1.23327
ISYVIAAATPEVVR	ISYVIAAATPEVVR	0	0	0	1.07751e+06	1.18109e+06	803014	NotDetected	NotDetected	NotDetected	MSMS	MSMS	MSMS	1.02054e+06	195370	0.191438
ITIQEGPNLM[147]GEAETCAR	ITIQEGPNLMGEAETCAR	0	0	0	1.85701e+06	1.59258e+06	1.20556e+06	NotDetected	NotDetected	NotDetected	MSMS	MSMS	MSMS	1.55172e+06	327640	0.211147
ITIQEGPNLMGEAETCAR	ITIQEGPNLMGEAETCAR	0	0	0	1.48976e+07	1.65755e+07	1.39328e+07	NotDetected	NotDetected	NotDetected	MSMS	MSMS	MSMS	1.51353e+07	1.33729e+06	0.0883557
ITLDDTTAIK	ITLDDTTAIK	0	0	0	7.89021e+06	8.90567e+06	554313	NotDetected	NotDetected	NotDetected	MSMS	MSMS	MSMS	5.7834e+06	4.55689e+06	0.787927
ITNVNFWHVVVDEFTEGIVQCMEAR	ITNVNFWHVVVDEFTEGIVQCMEAR	0	0	0	1.9355e+06	4.16396e+06	3.36256e+06	NotDetected	NotDetected	NotDetected	MSMS	MSMS	MSMS	3.15401e+06	1.12877e+06	0.357885
IVIPETAPVLSPR	IVIPETAPVLSPR	0	0	0	7.55991e+06	6.6846e+06	4.12354e+06	NotDetected	NotDetected	NotDetected	MSMS	MSMS	MSMS	6.12269e+06	1.78577e+06	0.291665
IVLAGEK	IVLAGEK	0	0	0	6.16287e+07	4.92488e+07	4.3024e+07	NotDetected	NotDetected	NotDetected	MSMS	MSMS	MSMS	5.13005e+07	9.47052e+06	0.184609
IVPFLATFIGR	IVPFLATFIGR	0	0	0	319289	240525	172732	NotDetected	NotDetected	NotDetected	MSMS	MBR	MBR	244182	73346.8	0.300377
IVSAGLYNAQFIALM[147]PTAASAQ[129]VTEVSEGFSPLFSNM[147]FSK	IVSAGLYNAQFIALMPTAASAQVTEVSEGFSPLFSNMFSK	0	0	0	385373	0	289521	NotDetected	NotDetected	NotDetected	MSMS	NotDetected	MSMS	224965	200633	0.891844
IVSAGLYNAQFIALM[147]PTAASAQVTEVSEGFSPLFSNMFSK	IVSAGLYNAQFIALMPTAASAQVTEVSEGFSPLFSNMFSK	0	0	0	2.59765e+06	2.97148e+06	1.99812e+06	NotDetected	NotDetected	NotDetected	MSMS	MSMS	MSMS	2.52242e+06	491021	0.194663
IVSAGLYNAQFIALMPTAASAQVTEVSEGFSPLFSNMFSK	IVSAGLYNAQFIALMPTAASAQVTEVSEGFSPLFSNMFSK	0	0	0	0	0	0	NotDetected	NotDetected	NotDetected	MSMSIdentifiedButNotQuantified	NotDetected	NotDetected	0	0	NA
IVTATSSMR	IVTATSSMR	0	0	0	444857	648133	772884	NotDetected	NotDetected	NotDetected	MBR	MSMS	MBR	621958	165573	0.266212
IVVTDQYEK	IVVTDQYEK	0	0	0	911377	790837	867390	NotDetected	NotDetected	NotDetected	MBR	MBR	MSMS	856535	60998.4	0.0712154
IWLFSHCSR	IWLFSHCSR	0	0	0	343969	490471	481121	NotDetected	NotDetected	NotDetected	MSMS	MSMS	MSMS	438521	82017.2	0.187032
IYDYYASGNIPIIGPSGTLDTTILTCDFNTSGR	IYDYYASGNIPIIGPSGTLDTTILTCDFNTSGR	0	0	0	435403	724612	112969	NotDetected	NotDetected	NotDetected	MSMS	MBR	MBR	424328	305972	0.721074
IYTQFEDIAK	IYTQFEDIAK	0	0	0	1.0123e+06	844105	703688	NotDetected	NotDetected	NotDetected	MBR	MBR	MSMS	853364	154513	0.181063
KDGVTLQGSANVLSLNK	KDGVTLQGSANVLSLNK	0	0	0	2.35877e+06	2.03739e+06	3.25803e+06	NotDetected	NotDetected	NotDetected	MSMS	MBR	MBR	2.55139e+06	632707	0.247985
KEDRDAIAIPVR	KEDRDAIAIPVR	0	0	0	5.26046e+06	3.84273e+06	2.88932e+06	NotDetected	NotDetected	NotDetected	MSMS	MSMS	MSMS	3.9975e+06	1.19312e+06	0.298468
KGDAQIFENSTIHTMR	KGDAQIFENSTIHTMR	0	0	0	232750	439682	78696.3	NotDetected	NotDetected	NotDetected	MBR	MSMS	MBR	250376	181137	0.72346
KGDAQIFENSTIHTMRDPMASAAR	KGDAQIFENSTIHTMRDPMASAAR	0	0	0	915012	1.0852e+06	406125	NotDetected	NotDetected	NotDetected	MSMS	MSMS	MBR	802114	353337	0.440507
KLEDEDYLPQETANR	KLEDEDYLPQETANR	0	0	0	1.91199e+06	1.26506e+06	1.1436e+06	NotDetected	NotDetected	NotDetected	MSMS	MSMS	MSMS	1.44022e+06	413054	0.2868
KLPM[147]ASTDLLYAEGACLGR	KLPMASTDLLYAEGACLGR	0	0	0	1.03327e+06	1.09454e+06	1.0432e+06	NotDetected	NotDetected	NotDetected	MSMS	MBR	MBR	1.057e+06	32887.3	0.0311137
KLPMASTDLLYAEGACLGR	KLPMASTDLLYAEGACLGR	0	0	0	3.62129e+06	4.88844e+06	3.23117e+06	NotDetected	NotDetected	NotDetected	MSMS	MSMS	MBR	3.91363e+06	866447	0.221392
KPFATCTHFK	KPFATCTHFK	0	0	0	1.39807e+06	1.31518e+06	1.03921e+06	NotDetected	NotDetected	NotDetected	MSMS	MBR	MSMS	1.25082e+06	187888	0.150212
KPFM[147]TTLTTGVANWR	KPFMTTLTTGVANWR	0	0	0	681230	748598	580178	NotDetected	NotDetected	NotDetected	MSMS	MSMS	MSMS	670002	84769.1	0.126521
KPFMTTLTTGVANWR	KPFMTTLTTGVANWR	0	0	0	3.55128e+06	6.35734e+06	4.77326e+06	NotDetected	NotDetected	NotDetected	MSMS	MSMS	MSMS	4.89396e+06	1.40692e+06	0.287481
LAAAAATEASM[147]K	LAAAAATEASMK	0	0	0	1.80924e+07	8.67374e+06	7.46851e+06	NotDetected	NotDetected	NotDetected	MSMS	MSMS	MSMS	1.14116e+07	5.81709e+06	0.509754
LAAAAATEASMK	LAAAAATEASMK	0	0	0	4.21537e+07	4.53352e+07	4.8951e+07	NotDetected	NotDetected	NotDetected	MSMS	MSMS	MBR	4.548e+07	3.40093e+06	0.0747785
LAACLCEPAAIGIK	LAACLCEPAAIGIK	0	0	0	1.23218e+06	1.04327e+06	991366	NotDetected	NotDetected	NotDetected	MBR	MBR	MSMS	1.08894e+06	126736	0.116385
LAGM[147]VEAYQRPTK	LAGMVEAYQRPTK	0	0	0	1.31528e+06	733106	800621	NotDetected	NotDetected	NotDetected	MSMS	MBR	MBR	949670	318425	0.335301
LAGMVEAYQRPTK	LAGMVEAYQRPTK	0	0	0	4.1992e+06	4.31991e+06	5.20263e+06	NotDetected	NotDetected	NotDetected	MSMS	MSMS	MSMS	4.57391e+06	547816	0.11977
LAIVLEDK	LAIVLEDK	0	0	0	497947	497041	534248	NotDetected	NotDetected	NotDetected	MBR	MBR	MSMS	509746	21224.8	0.041638
LALILDGLYK	LALILDGLYK	0	0	0	561298	398448	301207	NotDetected	NotDetected	NotDetected	MSMS	MSMS	MSMS	420318	131418	0.312662
LANLTVDSACISQTK	LANLTVDSACISQTK	0	0	0	1.42473e+06	1.45825e+06	858337	NotDetected	NotDetected	NotDetected	MSMS	MSMS	MSMS	1.2471e+06	337100	0.270306
LASISNECDFR	LASISNECDFR	0	0	0	4.87657e+06	5.24484e+06	4.97885e+06	NotDetected	NotDetected	NotDetected	MSMS	MSMS	MSMS	5.03342e+06	190102	0.0377679
LASPNLNTR	LASPNLNTR	0	0	0	2.91195e+07	2.73332e+07	2.61307e+07	NotDetected	NotDetected	NotDetected	MSMS	MSMS	MSMS	2.75278e+07	1.50387e+06	0.0546308
LASQN[115]HFEGR	LASQNHFEGR	0	0	0	1.15956e+06	742960	1.0685e+06	NotDetected	NotDetected	NotDetected	MSMS	MBR	MSMS	990341	219023	0.221159
LASQNHFEGR	LASQNHFEGR	0	0	0	3.3839e+06	1.86237e+06	2.28055e+06	NotDetected	NotDetected	NotDetected	MSMS	MSMS	MBR	2.50894e+06	786054	0.313302
LATIAALESAN[115]WNIQTALGNKPECHSLLK	LATIAALESANWNIQTALGNKPECHSLLK	0	0	0	0	0	0	NotDetected	NotDetected	NotDetected	NotDetected	MSMSIdentifiedButNotQuantified	NotDetected	0	0	NA
LATIAALESANWN[115]IQTALGNKPECHSLLK	LATIAALESANWNIQTALGNKPECHSLLK	0	0	0	1.02065e+06	989354	1.03901e+06	NotDetected	NotDetected	NotDetected	MSMS	MBR	MSMS	1.01634e+06	25106.2	0.0247026
LATIAALESANWNIQTALGNK	LATIAALESANWNIQTALGNK	0	0	0	328794	813619	830458	NotDetected	NotDetected	NotDetected	MBR	MSMS	MSMS	657623	284899	0.433225
LATIAALESANWNIQTALGNKPECHSLLK	LATIAALESANWNIQTALGNKPECHSLLK	0	0	0	3.3437e+07	3.9708e+07	3.81955e+07	NotDetected	NotDetected	NotDetected	MSMS	MSMS	MSMS	3.71135e+07	3.27253e+06	0.0881762
LATSFSEFLEIGVK	LATSFSEFLEIGVK	0	0	0	1.14419e+06	1.5549e+06	2.16472e+06	NotDetected	NotDetected	NotDetected	MSMS	MSMS	MSMS	1.62127e+06	513490	0.316721
LATSWLTAIR	LATSWLTAIR	0	0	0	691656	1.13231e+06	1.45352e+06	NotDetected	NotDetected	NotDetected	MSMS	MSMS	MSMS	1.0925e+06	382488	0.350105
LATVFVN[115]AIM[147]EGSDVPTEK	LATVFVNAIMEGSDVPTEK	0	0	0	1.27006e+06	5.01529e+06	2.72683e+06	NotDetected	NotDetected	NotDetected	MSMS	MSMS	MSMS	3.00406e+06	1.88794e+06	0.628464
LATVFVN[115]AIMEGSDVPTEK	LATVFVNAIMEGSDVPTEK	0	0	0	2.71616e+06	3.62628e+06	3.98057e+06	NotDetected	NotDetected	NotDetected	MSMS	MSMS	MSMS	3.441e+06	652247	0.189551
LATVFVNAIM[147]EGSDVPTEK	LATVFVNAIMEGSDVPTEK	0	0	0	1.94282e+06	1.17465e+06	1.27727e+06	NotDetected	NotDetected	NotDetected	MSMS	MSMS	MSMS	1.46492e+06	417047	0.28469
LATVFVNAIMEGSDVPTEK	LATVFVNAIMEGSDVPTEK	0	0	0	1.46142e+07	2.00771e+07	1.93032e+07	NotDetected	NotDetected	NotDetected	MSMS	MSMS	MSMS	1.79981e+07	2.95601e+06	0.16424
LCGGPIGYIYATPK	LCGGPIGYIYATPK	0	0	0	8.27892e+06	8.22138e+06	7.67869e+06	NotDetected	NotDetected	NotDetected	MSMS	MSMS	MSMS	8.05966e+06	331183	0.0410914
LDCLPNLLSSNAGYAALPSDDIPTGIFIK	LDCLPNLLSSNAGYAALPSDDIPTGIFIK	0	0	0	786466	1.22276e+06	519827	NotDetected	NotDetected	NotDetected	MBR	MSMS	MSMS	843018	354863	0.420944
LDEVIPEFELVSTDVK	LDEVIPEFELVSTDVK	0	0	0	2.83225e+06	2.74107e+06	1.5772e+06	NotDetected	NotDetected	NotDetected	MSMS	MSMS	MBR	2.38351e+06	699771	0.293589
LDLIDQYDFMDK	LDLIDQYDFMDK	0	0	0	244203	460085	218502	NotDetected	NotDetected	NotDetected	MSMS	MSMS	MSMS	307597	132682	0.431351
LDVVVVGVLGQAR	LDVVVVGVLGQAR	0	0	0	752989	1.52947e+06	3.36535e+06	NotDetected	NotDetected	NotDetected	MSMS	MSMS	MSMS	1.8826e+06	1.34151e+06	0.71258
LDWLNK	LDWLNK	0	0	0	1.02045e+07	1.15964e+07	1.36678e+07	NotDetected	NotDetected	NotDetected	MSMS	MBR	MBR	1.18229e+07	1.74275e+06	0.147405
LEDEDYLPQETANR	LEDEDYLPQETANR	0	0	0	1.00676e+06	963296	1.6401e+06	NotDetected	NotDetected	NotDetected	MSMS	MBR	MSMS	1.20338e+06	378830	0.314804
LEDVSCVPTTPLFYFAAVK	LEDVSCVPTTPLFYFAAVK	0	0	0	3.32828e+06	3.78359e+06	3.90977e+06	NotDetected	NotDetected	NotDetected	MSMS	MSMS	MSMS	3.67388e+06	305876	0.083257
LEGELLLDALCEFK	LEGELLLDALCEFK	0	0	0	454445	750658	929440	NotDetected	NotDetected	NotDetected	MSMS	MSMS	MSMS	711515	239905	0.337175
LEGENHFFAPILGLYSVVMTWSPISCYR	LEGENHFFAPILGLYSVVMTWSPISCYR	0	0	0	0	0	0	NotDetected	NotDetected	NotDetected	NotDetected	NotDetected	MSMSIdentifiedButNotQuantified	0	0	NA
LESEGLGVASIPIR	LESEGLGVASIPIR	0	0	0	3.51966e+07	5.73852e+07	5.19132e+07	NotDetected	NotDetected	NotDetected	MSMS	MSMS	MSMS	4.8165e+07	1.15594e+07	0.239996
LESEGLGVASIPIRDMMFAIIK	LESEGLGVASIPIRDMMFAIIK	0	0	0	1.21717e+06	367525	342775	NotDetected	NotDetected	NotDetected	MSMS	MBR	MSMS	642490	497842	0.774863
LESIDTELLFPVTVPTR	LESIDTELLFPVTVPTR	0	0	0	4.26752e+06	6.1972e+06	7.21386e+06	NotDetected	NotDetected	NotDetected	MSMS	MSMS	MSMS	5.89286e+06	1.49656e+06	0.253962
LESSLYGTEGTPLGR	LESSLYGTEGTPLGR	0	0	0	1.42819e+07	1.64181e+07	1.17067e+07	NotDetected	NotDetected	NotDetected	MSMS	MSMS	MSMS	1.41355e+07	2.3591e+06	0.166892
LEVDHAIVYR	LEVDHAIVYR	0	0	0	1.35499e+06	1.40608e+06	576131	NotDetected	NotDetected	NotDetected	MSMS	MSMS	MBR	1.1124e+06	465125	0.418127
LFSVLGADFAGLTR	LFSVLGADFAGLTR	0	0	0	809890	547189	937850	NotDetected	NotDetected	NotDetected	MBR	MSMS	MSMS	764976	199165	0.260355
LFTADMFK	LFTADMFK	0	0	0	603008	635377	744647	NotDetected	NotDetected	NotDetected	MSMS	MSMS	MSMS	661010	74217.4	0.112279
LGALSSTTIM[147]IQQR	LGALSSTTIMIQQR	0	0	0	6.46299e+06	4.8022e+06	3.635e+06	NotDetected	NotDetected	NotDetected	MSMS	MSMS	MSMS	4.96673e+06	1.42116e+06	0.286136
LGALSSTTIMIQQR	LGALSSTTIMIQQR	0	0	0	2.13421e+07	2.70939e+07	2.53023e+07	NotDetected	NotDetected	NotDetected	MSMS	MSMS	MSMS	2.45795e+07	2.94323e+06	0.119744
LGEWAFR	LGEWAFR	0	0	0	1.61415e+06	2.09075e+06	1.6376e+06	NotDetected	NotDetected	NotDetected	MSMS	MSMS	MSMS	1.78083e+06	268650	0.150856
LGGVVPVLFFQTK	LGGVVPVLFFQTK	0	0	0	332906	375422	218626	NotDetected	NotDetected	NotDetected	MBR	MSMS	MSMS	308985	81088.6	0.262436
LGHLDESSVPVK	LGHLDESSVPVK	0	0	0	0	0	3.83869e+06	NotDetected	NotDetected	NotDetected	MSMSAmbiguousPeakfinding	MSMSAmbiguousPeakfinding	MSMS	1.27956e+06	2.21627e+06	1.73205
LGLLCTISTN[115]EGSITSFDIHK	LGLLCTISTNEGSITSFDIHK	0	0	0	0	0	0	NotDetected	NotDetected	NotDetected	NotDetected	MSMSIdentifiedButNotQuantified	NotDetected	0	0	NA
LGLLCTISTNEGSITSFDIHK	LGLLCTISTNEGSITSFDIHK	0	0	0	4.12326e+06	4.9159e+06	5.6252e+06	NotDetected	NotDetected	NotDetected	MSMS	MBR	MSMS	4.88812e+06	751358	0.153711
LGLQSALK	LGLQSALK	0	0	0	1.33664e+07	1.69287e+07	1.58865e+07	NotDetected	NotDetected	NotDetected	MBR	MSMS	MBR	1.53939e+07	1.83153e+06	0.118978
LHFDGWANVELAAVEEWNM[147]LR	LHFDGWANVELAAVEEWNMLR	0	0	0	81884.2	187496	52865.1	NotDetected	NotDetected	NotDetected	MBR	MSMS	MBR	107415	70853.5	0.659624
LHFDGWANVELAAVEEWNMLR	LHFDGWANVELAAVEEWNMLR	0	0	0	54674.7	475726	141540	NotDetected	NotDetected	NotDetected	MBR	MSMS	MSMS	223980	222302	0.99251
LHSEEFEK	LHSEEFEK	0	0	0	1.77513e+07	1.58919e+07	1.87005e+07	NotDetected	NotDetected	NotDetected	MSMS	MSMS	MSMS	1.74479e+07	1.42867e+06	0.081882
LIFLESMER	LIFLESMER	0	0	0	3.83818e+06	3.61658e+06	3.70104e+06	NotDetected	NotDetected	NotDetected	MSMS	MSMS	MSMS	3.7186e+06	111839	0.0300754
LIGEAGSALASFASDGEVQFK	LIGEAGSALASFASDGEVQFK	0	0	0	7.35621e+06	5.6414e+06	4.54099e+06	NotDetected	NotDetected	NotDetected	MSMS	MSMS	MSMS	5.8462e+06	1.41874e+06	0.242678
LIGYPFDEDK	LIGYPFDEDK	0	0	0	1.95127e+07	1.41041e+07	1.19656e+07	NotDetected	NotDetected	NotDetected	MSMS	MSMS	MSMS	1.51941e+07	3.88981e+06	0.256007
LIIAAPSR	LIIAAPSR	0	0	0	1.27924e+06	1.11031e+06	986081	NotDetected	NotDetected	NotDetected	MBR	MSMS	MSMS	1.12521e+06	147146	0.130772
LIIMDTVEDR	LIIMDTVEDR	0	0	0	2.47906e+06	3.48254e+06	3.40264e+06	NotDetected	NotDetected	NotDetected	MSMS	MBR	MSMS	3.12141e+06	557726	0.178678
LIIMDTVEDRYR	LIIMDTVEDRYR	0	0	0	1.12077e+06	1.01801e+06	1.07541e+06	NotDetected	NotDetected	NotDetected	MSMS	MSMS	MBR	1.0714e+06	51494.8	0.0480632
LILSWHPIHAPNR	LILSWHPIHAPNR	0	0	0	341397	440898	417984	NotDetected	NotDetected	NotDetected	MSMS	MBR	MBR	400093	52107.2	0.130238
LISEDDALISELPYVDAGIRK	LISEDDALISELPYVDAGIRK	0	0	0	379243	349446	389192	NotDetected	NotDetected	NotDetected	MSMS	MBR	MBR	372627	20682.8	0.0555053
LISLELENR	LISLELENR	0	0	0	1.94909e+06	1.79104e+06	1.43933e+06	NotDetected	NotDetected	NotDetected	MBR	MSMS	MSMS	1.72649e+06	260938	0.151138
LISSPLLSQSK	LISSPLLSQSK	0	0	0	3.19561e+06	2.73064e+06	2.28214e+06	NotDetected	NotDetected	NotDetected	MSMS	MSMS	MSMS	2.73613e+06	456757	0.166935
LITNPSTETR	LITNPSTETR	0	0	0	1.17505e+06	1.03334e+06	1.04897e+06	NotDetected	NotDetected	NotDetected	MSMS	MBR	MBR	1.08579e+06	77697.5	0.0715586
LLCFDIECK	LLCFDIECK	0	0	0	842770	0	711406	NotDetected	NotDetected	NotDetected	MSMS	NotDetected	MBR	518059	453434	0.875257
LLDSAIAAYDAK	LLDSAIAAYDAK	0	0	0	5.5099e+06	4.51063e+06	5.13122e+06	NotDetected	NotDetected	NotDetected	MSMS	MSMS	MBR	5.05058e+06	504495	0.0998885
LLEESGLSQ[129]GNENVK	LLEESGLSQGNENVK	0	0	0	0	1.70665e+06	0	NotDetected	NotDetected	NotDetected	NotDetected	MSMS	NotDetected	568883	985335	1.73205
LLEESGLSQGN[115]ENVK	LLEESGLSQGNENVK	0	0	0	3.2638e+06	3.20764e+06	1.50567e+06	NotDetected	NotDetected	NotDetected	MSMS	MSMS	MSMS	2.65903e+06	999241	0.375791
LLEESGLSQGNENVK	LLEESGLSQGNENVK	0	0	0	4.17015e+07	3.83557e+07	3.59222e+07	NotDetected	NotDetected	NotDetected	MSMS	MSMS	MSMS	3.86598e+07	2.90158e+06	0.0750542
LLGEMVWYPSK	LLGEMVWYPSK	0	0	0	267154	490280	264533	NotDetected	NotDetected	NotDetected	MBR	MSMS	MBR	340656	129585	0.380398
LLHGYVLSTTAVGLR	LLHGYVLSTTAVGLR	0	0	0	4.34412e+06	4.80356e+06	4.18935e+06	NotDetected	NotDetected	NotDetected	MSMS	MSMS	MSMS	4.44568e+06	319448	0.0718559
LLITDNNPIENACLGQQLEHLSR	LLITDNNPIENACLGQQLEHLSR	0	0	0	1.07005e+06	1.03224e+06	1.04032e+06	NotDetected	NotDetected	NotDetected	MBR	MSMS	MSMS	1.04754e+06	19906.8	0.0190035
LLSGILDVVDTSAR	LLSGILDVVDTSAR	0	0	0	1.19383e+07	1.18227e+07	9.94097e+06	NotDetected	NotDetected	NotDetected	MSMS	MSMS	MSMS	1.1234e+07	1.12127e+06	0.0998109
LLSTIEM[147]SSHR	LLSTIEMSSHR	0	0	0	1.96645e+06	1.07527e+06	957310	NotDetected	NotDetected	NotDetected	MSMS	MBR	MBR	1.33301e+06	551737	0.413902
LLSTIEMSSHR	LLSTIEMSSHR	0	0	0	6.94956e+06	7.10023e+06	5.87631e+06	NotDetected	NotDetected	NotDetected	MSMS	MSMS	MSMS	6.64203e+06	667399	0.100481
LLTLEDIQR	LLTLEDIQR	0	0	0	1.31113e+07	1.0498e+07	1.2638e+07	NotDetected	NotDetected	NotDetected	MBR	MSMS	MSMS	1.20824e+07	1.3924e+06	0.115242
LLVQIESLHR	LLVQIESLHR	0	0	0	1.26668e+06	1.32606e+06	1.0727e+06	NotDetected	NotDetected	NotDetected	MSMS	MSMS	MSMS	1.22181e+06	132505	0.10845
LLWNTNIYSAR	LLWNTNIYSAR	0	0	0	727370	1.1334e+06	951567	NotDetected	NotDetected	NotDetected	MSMS	MSMS	MBR	937445	203382	0.216953
LLYPDEAAHDALK	LLYPDEAAHDALK	0	0	0	724910	827175	570288	NotDetected	NotDetected	NotDetected	MSMS	MSMS	MSMS	707457	129330	0.182809
LN[115]SGPFHDALR	LNSGPFHDALR	0	0	0	319449	539840	472904	NotDetected	NotDetected	NotDetected	MBR	MSMS	MSMS	444064	112990	0.254446
LNNRPVPIILN[115]GGVDLWNR	LNNRPVPIILNGGVDLWNR	0	0	0	403692	440229	422133	NotDetected	NotDetected	NotDetected	MSMS	MSMS	MSMS	422018	18268.8	0.0432891
LNSGPFHDALR	LNSGPFHDALR	0	0	0	2.33932e+06	3.11453e+06	2.49069e+06	NotDetected	NotDetected	NotDetected	MSMS	MSMS	MSMS	2.64818e+06	410899	0.155163
LNVVENVQDMQQIDASQCEHHEHAR	LNVVENVQDMQQIDASQCEHHEHAR	0	0	0	983909	837967	652053	NotDetected	NotDetected	NotDetected	MSMS	MBR	MBR	824643	166329	0.201698
LNYLSFTK	LNYLSFTK	0	0	0	2.27123e+06	1.51608e+06	1.06991e+06	NotDetected	NotDetected	NotDetected	MSMS	MBR	MSMS	1.61907e+06	607245	0.375057
LPIVQLAFR	LPIVQLAFR	0	0	0	1.13798e+06	1.54994e+06	1.83256e+06	NotDetected	NotDetected	NotDetected	MSMS	MSMS	MSMS	1.50683e+06	349289	0.231805
LPLDGGFDDFSDVCR	LPLDGGFDDFSDVCR	0	0	0	1.10052e+06	1.16772e+06	1.2581e+06	NotDetected	NotDetected	NotDetected	MSMS	MSMS	MSMS	1.17545e+06	79076.4	0.0672734
LPMASTDLLYAEGACLGR	LPMASTDLLYAEGACLGR	0	383760	0	879010	1.13342e+06	1.19875e+06	NotDetected	MBR	NotDetected	MSMS	MSMS	MSMS	1.07039e+06	168930	0.157821
LPN[115]GPCIIEEATR	LPNGPCIIEEATR	0	0	0	1.10932e+06	1.19343e+06	1.4449e+06	NotDetected	NotDetected	NotDetected	MBR	MBR	MSMS	1.24922e+06	174607	0.139774
LPQEPPGCNLVIVDLHDEK	LPQEPPGCNLVIVDLHDEK	0	0	0	0	0	0	NotDetected	NotDetected	NotDetected	NotDetected	MSMSAmbiguousPeakfinding	NotDetected	0	0	NA
LPSGLTLGIR	LPSGLTLGIR	0	0	0	5.59141e+06	4.51915e+06	4.68954e+06	NotDetected	NotDetected	NotDetected	MSMS	MSMS	MBR	4.93337e+06	576219	0.1168
LPTPALQIPK	LPTPALQIPK	0	0	0	1.61727e+06	2.2057e+06	2.92735e+06	NotDetected	NotDetected	NotDetected	MSMS	MSMS	MSMS	2.25011e+06	656170	0.291617
LPTTYSDSEDDAV	LPTTYSDSEDDAV	0	0	0	954507	997409	814247	NotDetected	NotDetected	NotDetected	MBR	MSMS	MSMS	922054	95796.5	0.103895
LQANSELWHIFR	LQANSELWHIFR	0	0	0	285305	192842	216196	NotDetected	NotDetected	NotDetected	MBR	MSMS	MBR	231448	48081.2	0.207741
LQLQLDQTEEAILEK	LQLQLDQTEEAILEK	0	0	0	5.18394e+06	3.54792e+06	3.31541e+06	NotDetected	NotDetected	NotDetected	MSMS	MSMS	MSMS	4.01576e+06	1.01833e+06	0.253584
LQNSLDLHIR	LQNSLDLHIR	0	0	0	727834	801765	456467	NotDetected	NotDetected	NotDetected	MSMS	MSMS	MBR	662022	181814	0.274634
LQTLFLQFLQYTK	LQTLFLQFLQYTK	0	0	0	319415	589940	373600	NotDetected	NotDetected	NotDetected	MBR	MSMS	MBR	427652	143133	0.334696
LSDLLFLDDTVAK	LSDLLFLDDTVAK	0	0	0	2.08977e+06	1.78733e+06	1.21411e+06	NotDetected	NotDetected	NotDetected	MSMS	MSMS	MSMS	1.69707e+06	444751	0.26207
LSIFSRPK	LSIFSRPK	0	0	0	6.47556e+06	5.40934e+06	1.17593e+07	NotDetected	NotDetected	NotDetected	MBR	MSMS	MBR	7.88141e+06	3.40042e+06	0.431449
LSPADAALN[115]HIYVQK	LSPADAALNHIYVQK	0	0	0	825599	701777	721077	NotDetected	NotDetected	NotDetected	MSMS	MBR	MBR	749485	66620	0.0888877
LSPADAALNHIYVQK	LSPADAALNHIYVQK	0	0	0	2.13971e+06	2.414e+06	2.79391e+06	NotDetected	NotDetected	NotDetected	MSMS	MBR	MBR	2.44921e+06	328520	0.134133
LSPIGLYHQLR	LSPIGLYHQLR	0	0	0	6.43627e+06	6.20851e+06	5.29504e+06	NotDetected	NotDetected	NotDetected	MSMS	MSMS	MSMS	5.97994e+06	603972	0.101
LSSSDNESDDEDYQLPHSHPEYGSDSSDQDFELN[115]NVGK	LSSSDNESDDEDYQLPHSHPEYGSDSSDQDFELNNVGK	0	0	0	1.0235e+06	1.3828e+06	454548	NotDetected	NotDetected	NotDetected	MSMS	MBR	MBR	953617	468057	0.490823
LSTCDANLLQR	LSTCDANLLQR	0	0	0	2.59542e+07	2.61779e+07	2.63959e+07	NotDetected	NotDetected	NotDetected	MSMS	MSMS	MSMS	2.6176e+07	220880	0.00843824
LSTSVAIPSPPREEVELIK	LSTSVAIPSPPREEVELIK	0	0	0	1.32167e+06	1.57708e+06	2.0474e+06	NotDetected	NotDetected	NotDetected	MBR	MBR	MSMS	1.64872e+06	368134	0.223286
LTALLECMTK	LTALLECMTK	0	0	0	2.07915e+06	1.86681e+06	1.24861e+06	NotDetected	NotDetected	NotDetected	MSMS	MBR	MBR	1.73152e+06	431484	0.249193
LTDPDPTSR	LTDPDPTSR	0	0	0	3.30915e+07	2.89083e+07	2.72649e+07	NotDetected	NotDetected	NotDetected	MSMS	MSMS	MBR	2.97549e+07	3.00415e+06	0.100963
LTETGISK	LTETGISK	0	0	0	5.38056e+06	4.8392e+06	5.45077e+06	NotDetected	NotDetected	NotDetected	MSMS	MBR	MBR	5.22351e+06	334667	0.0640693
LTFIEPGIPSFK	LTFIEPGIPSFK	0	0	0	3.70963e+06	3.54479e+06	5.99574e+06	NotDetected	NotDetected	NotDetected	MSMS	MSMS	MSMS	4.41672e+06	1.36995e+06	0.310175
LVDFTNAK	LVDFTNAK	0	0	0	1.04397e+08	8.11133e+07	6.20859e+07	NotDetected	NotDetected	NotDetected	MBR	MBR	MSMS	8.25322e+07	2.11913e+07	0.256765
LVDGVLVTTTM[147]VR	LVDGVLVTTTMVR	0	0	0	1.58281e+06	1.12418e+06	708658	NotDetected	NotDetected	NotDetected	MSMS	MSMS	MSMS	1.13855e+06	437256	0.384046
LVDGVLVTTTMTQSELYAIHLF	LVDGVLVTTTMTQSELYAIHLF	0	0	0	146341	477484	415828	NotDetected	NotDetected	NotDetected	MBR	MBR	MSMS	346551	176106	0.508168
LVDGVLVTTTMVR	LVDGVLVTTTMVR	0	0	0	2.54481e+06	3.55248e+06	3.8244e+06	NotDetected	NotDetected	NotDetected	MSMS	MSMS	MBR	3.30723e+06	674130	0.203835
LVEEPDMPLISPPPFSGDAPR	LVEEPDMPLISPPPFSGDAPR	0	0	0	1.6506e+07	9.59535e+06	7.43825e+06	NotDetected	NotDetected	NotDetected	MBR	MSMS	MSMS	1.11799e+07	4.73698e+06	0.423706
LVHAYR	LVHAYR	0	0	0	2.01053e+06	1.38122e+06	2.26271e+06	NotDetected	NotDetected	NotDetected	MBR	MSMS	MBR	1.88482e+06	453992	0.240867
LVIQCIR	LVIQCIR	0	0	0	1.02443e+06	1.0052e+06	1.37186e+06	NotDetected	NotDetected	NotDetected	MBR	MSMS	MBR	1.13383e+06	206363	0.182005
LVLSVLDDALHSESHENVLGSR	LVLSVLDDALHSESHENVLGSR	0	0	0	1.33437e+06	1.93234e+06	2.42645e+06	NotDetected	NotDetected	NotDetected	MSMS	MSMS	MSMS	1.89772e+06	546862	0.288167
LVNHDPIFK	LVNHDPIFK	0	0	0	1.57247e+06	1.33298e+06	1.22758e+06	NotDetected	NotDetected	NotDetected	MSMS	MBR	MBR	1.37768e+06	176737	0.128286
LVPPPINYDILGN[115]LVPLR	LVPPPINYDILGNLVPLR	0	0	0	68788.4	116629	42917.1	NotDetected	NotDetected	NotDetected	MBR	MSMS	MBR	76111.5	37397.7	0.491353
LVPPPINYDILGNLVPLR	LVPPPINYDILGNLVPLR	0	0	0	5.09094e+06	5.01434e+06	2.62706e+06	NotDetected	NotDetected	NotDetected	MSMS	MSMS	MSMS	4.24412e+06	1.40093e+06	0.330089
LVPPPINYDILGNLVPLRN[115]AIEDASDVIFEK	LVPPPINYDILGNLVPLRNAIEDASDVIFEK	0	0	130717	160315	293695	255824	NotDetected	NotDetected	MBR	MBR	MSMS	MBR	236612	68734.6	0.290495
LVPTHYHPCVFVFYGGDCIK	LVPTHYHPCVFVFYGGDCIK	0	0	0	1.30642e+06	1.22819e+06	383914	NotDetected	NotDetected	NotDetected	MSMS	MBR	MBR	972843	511525	0.525805
LVSRPSLPEHVFTLAR	LVSRPSLPEHVFTLAR	0	0	0	973087	938300	904018	NotDetected	NotDetected	NotDetected	MSMS	MSMS	MSMS	938468	34534.6	0.0367989
LWEDLDGDAADGLAK	LWEDLDGDAADGLAK	0	0	0	412164	383196	371105	NotDetected	NotDetected	NotDetected	MSMS	MBR	MBR	388822	21099.4	0.054265
LWGEIFDR	LWGEIFDR	0	0	0	2.30004e+06	2.46084e+06	1.9267e+06	NotDetected	NotDetected	NotDetected	MBR	MSMS	MBR	2.22919e+06	274027	0.122926
LWLHDPDGFSPLPEELK	LWLHDPDGFSPLPEELK	0	0	0	1.17686e+06	1.66874e+06	2.0837e+06	NotDetected	NotDetected	NotDetected	MBR	MSMS	MSMS	1.6431e+06	453962	0.276284
LYAMSDVILHPVIEK	LYAMSDVILHPVIEK	0	0	0	689729	659508	761532	NotDetected	NotDetected	NotDetected	MSMS	MSMS	MSMS	703590	52405.3	0.0744828
LYN[115]GVYNLSGASPLFSPTYK	LYNGVYNLSGASPLFSPTYK	0	0	0	5.19085e+06	6.30617e+06	0	NotDetected	NotDetected	NotDetected	MSMS	MSMS	MSMSAmbiguousPeakfinding	3.83234e+06	3.36543e+06	0.878165
LYNGVYN[115]LSGASPLFSPTYK	LYNGVYNLSGASPLFSPTYK	0	0	0	1.11996e+06	0	0	NotDetected	NotDetected	NotDetected	MBR	NotDetected	MSMSAmbiguousPeakfinding	373320	646609	1.73205
LYSAFDEFLPPR	LYSAFDEFLPPR	0	0	0	1.0673e+06	894361	1.09745e+06	NotDetected	NotDetected	NotDetected	MSMS	MSMS	MBR	1.0197e+06	109592	0.107474
LYSLCGELVHLR	LYSLCGELVHLR	0	0	0	3.90305e+07	3.90549e+07	3.80773e+07	NotDetected	NotDetected	NotDetected	MSMS	MSMS	MSMS	3.87209e+07	557478	0.0143974
M[147]FCGAVATVAQYHAYQGALALWR	MFCGAVATVAQYHAYQGALALWR	0	0	0	1.40433e+06	1.33699e+06	1.6798e+06	NotDetected	NotDetected	NotDetected	MSMS	MBR	MSMS	1.47371e+06	181631	0.123248
M[147]FSIETITN[115]FTETDLTETGQWR	MFSIETITNFTETDLTETGQWR	0	0	0	0	0	0	NotDetected	NotDetected	NotDetected	NotDetected	MSMSIdentifiedButNotQuantified	NotDetected	0	0	NA
M[147]FVPIDCTSFSEYEWR	MFVPIDCTSFSEYEWR	0	0	0	7.66599e+06	7.75165e+06	6.20003e+06	NotDetected	NotDetected	NotDetected	MSMS	MSMS	MSMS	7.20589e+06	872153	0.121033
M[147]GVIQ[129]AVICVVR	MGVIQAVICVVR	0	0	0	1.17025e+06	1.3578e+06	1.46321e+06	NotDetected	NotDetected	NotDetected	MBR	MSMS	MBR	1.33042e+06	148385	0.111532
M[147]HVDTIR	MHVDTIR	0	0	0	317104	212559	183524	NotDetected	NotDetected	NotDetected	MBR	MSMS	MBR	237729	70256.7	0.295533
M[147]LGDVAAVSSCTAIDAESVTLQNSMR	MLGDVAAVSSCTAIDAESVTLQNSMR	0	0	0	604879	638107	688789	NotDetected	NotDetected	NotDetected	MSMS	MBR	MSMS	643925	42256.4	0.0656232
M[147]LPIIAVLQSLDLK	MLPIIAVLQSLDLK	0	0	0	307026	236939	91005	NotDetected	NotDetected	NotDetected	MBR	MSMS	MBR	211657	110207	0.520689
M[147]NAIVSPSFLHPTAR	MNAIVSPSFLHPTAR	0	0	0	1.04595e+06	708721	743072	NotDetected	NotDetected	NotDetected	MSMS	MBR	MSMS	832582	185581	0.222898
M[147]NITRPLDTSTSGATAMIMQSLR	MNITRPLDTSTSGATAMIMQSLR	0	0	0	378090	402773	0	NotDetected	NotDetected	NotDetected	MBR	MSMS	NotDetected	260287	225753	0.867322
M[147]VLSEESAAPHAAVYMLALK	MVLSEESAAPHAAVYMLALK	0	0	0	1.37412e+06	1.2166e+06	1.03543e+06	NotDetected	NotDetected	NotDetected	MSMS	MSMS	MSMS	1.20872e+06	169485	0.140219
M[147]VNCTHQTISMPR	MVNCTHQTISMPR	0	0	0	1.11747e+06	1.27032e+06	814135	NotDetected	NotDetected	NotDetected	MBR	MSMS	MBR	1.06731e+06	232191	0.217548
M[147]YQYLSYVCK	MYQYLSYVCK	0	0	0	892393	840066	575324	NotDetected	NotDetected	NotDetected	MSMS	MSMS	MSMS	769261	169980	0.220965
M[147]YTSPPPENALAWK	MYTSPPPENALAWK	0	0	0	1.08669e+06	1.36318e+06	546251	NotDetected	NotDetected	NotDetected	MSMS	MSMS	MBR	998706	415510	0.416049
MALLCK	MALLCK	0	0	0	586915	635296	539426	NotDetected	NotDetected	NotDetected	MBR	MBR	MSMS	587212	47935.9	0.0816329
MAVIIR	MAVIIR	0	0	0	1.50816e+06	1.69885e+06	2.41625e+06	NotDetected	NotDetected	NotDetected	MSMS	MSMS	MBR	1.87442e+06	478825	0.255452
MDIFAWTR	MDIFAWTR	0	0	0	540736	695947	731875	NotDetected	NotDetected	NotDetected	MSMS	MSMS	MSMS	656186	101584	0.154809
MDISEHHHR	MDISEHHHR	0	0	0	224295	203028	71782.2	NotDetected	NotDetected	NotDetected	MSMS	MBR	MBR	166369	82601.5	0.496497
MDVGGLMYQHPYICR	MDVGGLMYQHPYICR	0	0	0	2.33174e+06	3.0786e+06	2.32524e+06	NotDetected	NotDetected	NotDetected	MSMS	MSMS	MSMS	2.57853e+06	433092	0.167961
MFCGAVATVAQYHAYQGALALWR	MFCGAVATVAQYHAYQGALALWR	0	0	0	4.03306e+06	4.17566e+06	4.2362e+06	NotDetected	NotDetected	NotDetected	MSMS	MBR	MBR	4.14831e+06	104295	0.0251415
MFSIETITNFTETDLTETGQWR	MFSIETITNFTETDLTETGQWR	0	0	0	195811	675305	110842	NotDetected	NotDetected	NotDetected	MBR	MSMS	MBR	327320	304344	0.929807
MFVPIDCTSFSEYEWR	MFVPIDCTSFSEYEWR	0	0	0	1.91081e+07	3.15039e+07	3.3572e+07	NotDetected	NotDetected	NotDetected	MSMS	MSMS	MSMS	2.80613e+07	7.82238e+06	0.27876
MGSGY[243]TAWLK	MGSGYTAWLK	1.24844e+06	4.82041e+06	1.79435e+06	643624	997932	824636	MBR	MBR	MSMS	MBR	MBR	MBR	822064	177168	0.215516
MGSGYTAWLK	MGSGYTAWLK	0	0	0	365421	597505	749814	NotDetected	NotDetected	NotDetected	MBR	MBR	MSMS	570913	193571	0.339055
MGVLFLSTEDLGYQ[129]GAVEYLQR	MGVLFLSTEDLGYQGAVEYLQR	0	0	0	0	0	0	NotDetected	NotDetected	NotDetected	NotDetected	MSMSIdentifiedButNotQuantified	NotDetected	0	0	NA
MGVLFLSTEDLGYQGAVEYLQR	MGVLFLSTEDLGYQGAVEYLQR	0	0	0	92072.6	262393	341598	NotDetected	NotDetected	NotDetected	MBR	MBR	MSMS	232021	127505	0.549541
MHVDTIR	MHVDTIR	0	0	0	666257	814662	831091	NotDetected	NotDetected	NotDetected	MSMS	MSMS	MBR	770670	90796.9	0.117816
MLGDVAAVSSCTAIDAESVTLQNSM[147]R	MLGDVAAVSSCTAIDAESVTLQNSMR	0	0	0	650514	397532	418390	NotDetected	NotDetected	NotDetected	MBR	MSMS	MSMS	488812	140426	0.28728
MLPIIAVLQSLDLK	MLPIIAVLQSLDLK	0	0	0	860607	2.72486e+06	1.1069e+06	NotDetected	NotDetected	NotDetected	MSMS	MSMS	MSMS	1.56412e+06	1.01275e+06	0.647486
MLSFYDSR	MLSFYDSR	0	0	0	1.19258e+06	1.54581e+06	1.4779e+06	NotDetected	NotDetected	NotDetected	MSMS	MSMS	MSMS	1.40543e+06	187436	0.133366
MM[147]DN[115]GAEHDRER	MMDNGAEHDRER	0	0	0	2.87943e+06	1.96457e+06	1.58386e+06	NotDetected	NotDetected	NotDetected	MSMS	MSMS	MSMS	2.14262e+06	665882	0.310779
MMDN[115]GAEHDR	MMDNGAEHDR	0	0	0	0	139549	254115	NotDetected	NotDetected	NotDetected	NotDetected	MBR	MSMS	131221	127262	0.969828
MNAIVSPSFLHPTAR	MNAIVSPSFLHPTAR	0	0	0	1.8212e+06	1.98466e+06	2.66264e+06	NotDetected	NotDetected	NotDetected	MSMS	MSMS	MSMS	2.15617e+06	446168	0.206926
MNITRPLDTSTSGATAMIMQSLR	MNITRPLDTSTSGATAMIMQSLR	0	0	0	1.71294e+06	2.40206e+06	1.78534e+06	NotDetected	NotDetected	NotDetected	MSMS	MSMS	MSMS	1.96678e+06	378698	0.192548
MQYNIVSSLSPGSEGYIYVCTK	MQYNIVSSLSPGSEGYIYVCTK	0	0	0	473403	415704	1.11338e+06	NotDetected	NotDetected	NotDetected	MBR	MBR	MSMS	667497	387226	0.580117
MSELPHTTSSPR	MSELPHTTSSPR	0	0	0	899065	961590	1.43545e+06	NotDetected	NotDetected	NotDetected	MSMS	MSMS	MBR	1.0987e+06	293302	0.266953
MSLPSPSPAPPNSLYTR	MSLPSPSPAPPNSLYTR	0	0	0	556557	751069	504862	NotDetected	NotDetected	NotDetected	MSMS	MBR	MBR	604163	129824	0.214882
MTVTLNEYDISASPFHPTDPTR	MTVTLNEYDISASPFHPTDPTR	0	0	0	1.01843e+06	1.81891e+06	1.20651e+06	NotDetected	NotDetected	NotDetected	MSMS	MSMS	MSMS	1.34795e+06	418562	0.310516
MTVTLNEYDISASPFHPTDPTRK	MTVTLNEYDISASPFHPTDPTRK	0	0	0	1.29872e+06	1.30775e+06	1.27705e+06	NotDetected	NotDetected	NotDetected	MBR	MBR	MSMS	1.29451e+06	15781.7	0.0121912
MVLSEESAAPHAAVYMLALK	MVLSEESAAPHAAVYMLALK	0	0	0	3.60203e+06	4.7658e+06	3.97207e+06	NotDetected	NotDetected	NotDetected	MSMS	MBR	MSMS	4.1133e+06	594602	0.144556
MVNCTHQTISMPR	MVNCTHQTISMPR	0	0	0	2.99358e+06	3.55447e+06	3.12196e+06	NotDetected	NotDetected	NotDetected	MBR	MBR	MSMS	3.22333e+06	293870	0.0911697
N[115]AIEDASDVIFEK	NAIEDASDVIFEK	0	0	92054.6	1.21105e+06	1.06049e+06	678672	NotDetected	NotDetected	MBR	MSMS	MSMS	MSMS	983405	274432	0.279063
N[115]AITDMGNTVQSLHLTR	NAITDMGNTVQSLHLTR	0	0	0	1.22078e+06	1.02617e+06	887396	NotDetected	NotDetected	NotDetected	MSMS	MSMS	MSMS	1.04478e+06	167471	0.160292
N[115]GPNTVHVPIYGK	NGPNTVHVPIYGK	0	0	0	1.70391e+06	0	1.46192e+06	NotDetected	NotDetected	NotDetected	MSMS	MSMSAmbiguousPeakfinding	MSMS	1.05528e+06	921870	0.873583
N[115]GTSSFGDR	NGTSSFGDR	0	0	0	1.45105e+06	1.36333e+06	1.50862e+06	NotDetected	NotDetected	NotDetected	MSMS	MSMS	MSMS	1.441e+06	73162.8	0.0507723
N[115]SQLLDVEAICSYVR	NSQLLDVEAICSYVR	0	0	0	766584	744059	1.03229e+06	NotDetected	NotDetected	NotDetected	MSMS	MSMS	MSMS	847646	160307	0.18912
N[115]TLTTESGEVIELDDEHYDTVDLDDLR	NTLTTESGEVIELDDEHYDTVDLDDLR	0	0	0	0	0	0	NotDetected	NotDetected	NotDetected	NotDetected	MSMSIdentifiedButNotQuantified	NotDetected	0	0	NA
N[115]VEAARIAGLYGVPGSDYAYPR	NVEAARIAGLYGVPGSDYAYPR	0	0	0	1.11428e+06	394832	888668	NotDetected	NotDetected	NotDetected	MSMS	MBR	MBR	799261	367964	0.46038
N[115]VIWTLFDSR	NVIWTLFDSR	0	0	0	160113	317078	254737	NotDetected	NotDetected	NotDetected	MSMS	MSMS	MSMS	243976	79034.1	0.323941
n[43]AGCHCPPAGDCPPVAPCTFSTPFNIGATLAPTGR	AGCHCPPAGDCPPVAPCTFSTPFNIGATLAPTGR	0	0	0	3.82855e+06	4.35734e+06	3.69635e+06	NotDetected	NotDetected	NotDetected	MSMS	MBR	MBR	3.96075e+06	349759	0.0883064
n[43]AGITM[147]GSEHM[147]YDDTTFPTNDPESSWK	AGITMGSEHMYDDTTFPTNDPESSWK	0	0	0	1.72266e+06	1.28106e+06	692429	NotDetected	NotDetected	NotDetected	MSMS	MSMS	MSMS	1.23205e+06	516860	0.419512
n[43]AGITM[147]GSEHMYDDTTFPTNDPESSWK	AGITMGSEHMYDDTTFPTNDPESSWK	0	0	0	0	3.66502e+06	0	NotDetected	NotDetected	NotDetected	MSMSAmbiguousPeakfinding	MSMS	MSMSAmbiguousPeakfinding	1.22167e+06	2.116e+06	1.73205
n[43]AGITMGSEHM[147]YDDTTFPTN[115]DPESSWK	AGITMGSEHMYDDTTFPTNDPESSWK	0	0	0	0	0	0	NotDetected	NotDetected	NotDetected	NotDetected	MSMSIdentifiedButNotQuantified	NotDetected	0	0	NA
n[43]AGITMGSEHM[147]YDDTTFPTNDPESSWK	AGITMGSEHMYDDTTFPTNDPESSWK	0	0	0	0	0	0	NotDetected	NotDetected	NotDetected	MSMSAmbiguousPeakfinding	NotDetected	MSMSAmbiguousPeakfinding	0	0	NA
n[43]AGITMGSEHMYDDTTFPTNDPESSWK	AGITMGSEHMYDDTTFPTNDPESSWK	0	0	0	6.73623e+06	1.04764e+07	7.09479e+06	NotDetected	NotDetected	NotDetected	MSMS	MSMS	MSMS	8.10247e+06	2.06368e+06	0.254697
					8.45889e+06	1.54225e+07	7.78722e+06							1.05562e+07	4.22769e+06
n[43]ANFIWDAR	ANFIWDAR	0	0	0	380478	430823	304165	NotDetected	NotDetected	NotDetected	MSMS	MSMS	MBR	371822	63771.1	0.17151
n[43]ANRPTELAAFIR	ANRPTELAAFIR	0	0	0	1.1186e+07	8.1259e+06	8.73214e+06	NotDetected	NotDetected	NotDetected	MSMS	MBR	MBR	9.34803e+06	1.62038e+06	0.173339
n[43]AQLDLTGLTETSK	AQLDLTGLTETSK	0	0	0	779448	845438	902105	NotDetected	NotDetected	NotDetected	MSMS	MSMS	MSMS	842330	61387.4	0.0728781
n[43]GSEHM[147]YDDTTFPTNDPESSWK	GSEHMYDDTTFPTNDPESSWK	0	0	0	1.19982e+06	709080	650712	NotDetected	NotDetected	NotDetected	MSMS	MSMS	MSMS	853205	301596	0.353486
n[43]GSEHMYDDTTFPTNDPESSWK	GSEHMYDDTTFPTNDPESSWK	0	0	0	1.50129e+06	1.60206e+06	1.55903e+06	NotDetected	NotDetected	NotDetected	MSMS	MSMS	MSMS	1.55413e+06	50562.6	0.0325344
					2.70111e+06	2.31114e+06	2.20974e+06							2.40733e+06	259425
n[43]GSTFIAYTLENIK	GSTFIAYTLENIK	0	0	0	1.13811e+06	1.22532e+06	730035	NotDetected	NotDetected	NotDetected	MBR	MSMS	MBR	1.03116e+06	264399	0.25641
n[43]GVSMITIVTLLDECDRLPGR	GVSMITIVTLLDECDRLPGR	0	0	0	303840	962579	775464	NotDetected	NotDetected	NotDetected	MSMS	MSMS	MSMS	680628	339455	0.498738
n[43]M[147]DHSDVYEPYTFSGK	MDHSDVYEPYTFSGK	0	0	0	8.18241e+06	5.8728e+06	4.29726e+06	NotDetected	NotDetected	NotDetected	MSMS	MSMS	MSMS	6.11749e+06	1.9541e+06	0.319429
n[43]M[147]DTNTPSVLTVLASWGWNCASSSPATQCLER	MDTNTPSVLTVLASWGWNCASSSPATQCLER	0	0	0	307007	339170	306880	NotDetected	NotDetected	NotDetected	MSMS	MSMS	MBR	317686	18605.7	0.0585665
n[43]M[147]EFEAEHEGLTASWVAPAPQGGK	MEFEAEHEGLTASWVAPAPQGGK	0	0	0	1.2076e+06	701662	549107	NotDetected	NotDetected	NotDetected	MSMS	MSMS	MSMS	819455	344686	0.420629
n[43]M[147]MSPTPEDDRDLVVVR	MMSPTPEDDRDLVVVR	0	0	0	2.00246e+06	1.36339e+06	209903	NotDetected	NotDetected	NotDetected	MBR	MSMS	MSMS	1.19192e+06	908497	0.762215
n[43]M[147]NVHESHPR	MNVHESHPR	0	0	0	1.26812e+06	1.0949e+06	496756	NotDetected	NotDetected	NotDetected	MSMS	MSMS	MSMS	953258	404717	0.424562
n[43]MDHSDVYEPYTFSGK	MDHSDVYEPYTFSGK	0	0	0	1.3396e+07	1.45927e+07	1.3332e+07	NotDetected	NotDetected	NotDetected	MSMS	MSMS	MSMS	1.37736e+07	710086	0.0515542
n[43]MDTNTPSVLTVLASWGWNCASSSPATQCLER	MDTNTPSVLTVLASWGWNCASSSPATQCLER	0	0	0	57782.6	165444	158178	NotDetected	NotDetected	NotDetected	MBR	MBR	MSMS	127135	60170.7	0.473282
n[43]MEAHIESETIYSLSNFDR	MEAHIESETIYSLSNFDR	0	0	0	411705	335036	175633	NotDetected	NotDetected	NotDetected	MSMS	MSMS	MBR	307458	120428	0.39169
n[43]MEEEMTSILHPLDVSDTLDALVINAIDGTGNR	MEEEMTSILHPLDVSDTLDALVINAIDGTGNR	0	0	0	0	85303.4	396631	NotDetected	NotDetected	NotDetected	NotDetected	MBR	MSMS	160645	208773	1.2996
n[43]MEFEAEHEGLTASWVAPAPQGGK	MEFEAEHEGLTASWVAPAPQGGK	0	0	0	3.8099e+06	3.72933e+06	3.21158e+06	NotDetected	NotDetected	NotDetected	MSMS	MSMS	MBR	3.5836e+06	324688	0.0906037
n[43]MEVIPNINSR	MEVIPNINSR	0	0	0	516216	501257	760651	NotDetected	NotDetected	NotDetected	MBR	MSMS	MBR	592708	145635	0.245711
n[43]MMSPTPEDDRDLVVVR	MMSPTPEDDRDLVVVR	0	0	0	1.25362e+06	4.2945e+06	3.6666e+06	NotDetected	NotDetected	NotDetected	MSMS	MSMS	MBR	3.07157e+06	1.60539e+06	0.522661
n[43]MNTQSSRPPGDDFIWVPIK	MNTQSSRPPGDDFIWVPIK	0	0	0	530815	400827	341803	NotDetected	NotDetected	NotDetected	MBR	MSMS	MBR	424482	96700.9	0.227809
n[43]MNVHESHPR	MNVHESHPR	0	0	0	8.07326e+06	8.11269e+06	7.82974e+06	NotDetected	NotDetected	NotDetected	MSMS	MSMS	MSMS	8.00523e+06	153251	0.0191439
n[43]SEPQSWSVMASQMTSAQLIR	SEPQSWSVMASQMTSAQLIR	0	0	0	442708	787171	734468	NotDetected	NotDetected	NotDetected	MSMS	MSMS	MSMS	654782	185543	0.283366
n[43]SGISLTPVK	SGISLTPVK	0	0	0	6.63727e+06	6.37965e+06	4.91459e+06	NotDetected	NotDetected	NotDetected	MBR	MSMS	MSMS	5.97717e+06	929192	0.155457
n[43]SGPPSHEIGMLYSLAPSVDMK	SGPPSHEIGMLYSLAPSVDMK	0	0	0	1.01862e+06	1.52723e+06	1.12797e+06	NotDetected	NotDetected	NotDetected	MSMS	MSMS	MSMS	1.22461e+06	267725	0.218621
n[43]STSN[115]GTIVEIELPCK	STSNGTIVEIELPCK	0	0	0	7.47768e+06	5.80814e+06	7.77527e+06	NotDetected	NotDetected	NotDetected	MSMS	MSMS	MSMS	7.02036e+06	1.06031e+06	0.151034
n[43]SVVTTDEIWPLK	SVVTTDEIWPLK	0	0	0	456941	501980	288380	NotDetected	NotDetected	NotDetected	MSMS	MBR	MBR	415767	112595	0.270813
NAIEDASDVIFEK	NAIEDASDVIFEK	0	0	0	2.54273e+07	2.11555e+07	585138	NotDetected	NotDetected	NotDetected	MSMS	MSMS	MBR	1.57226e+07	1.32823e+07	0.84479
NAITDM[147]GNTVQSLHLTR	NAITDMGNTVQSLHLTR	0	0	0	744980	508844	394975	NotDetected	NotDetected	NotDetected	MSMS	MBR	MSMS	549599	178526	0.32483
NAITDMGNTVQSLHLTR	NAITDMGNTVQSLHLTR	0	0	0	1.22848e+07	9.60079e+06	8.19202e+06	NotDetected	NotDetected	NotDetected	MSMS	MSMS	MBR	1.00259e+07	2.07922e+06	0.207385
NASMHMHFR	NASMHMHFR	88758.2	337778	0	783123	747210	584075	MBR	MBR	NotDetected	MSMS	MSMS	MSMS	704803	106084	0.150516
NATCPLPVEVDVIDSDAVACFVQK	NATCPLPVEVDVIDSDAVACFVQK	0	0	0	1.16426e+06	1.16469e+06	1.20789e+06	NotDetected	NotDetected	NotDetected	MSMS	MSMS	MBR	1.17895e+06	25070.2	0.0212649
NCCANIIDNR	NCCANIIDNR	0	0	0	1.49589e+06	1.19047e+06	784635	NotDetected	NotDetected	NotDetected	MSMS	MSMS	MBR	1.157e+06	356805	0.308389
NEDCTM[147]GYGNLVLLLLAGTGSAPEAASELAFMAAK	NEDCTMGYGNLVLLLLAGTGSAPEAASELAFMAAK	0	0	0	0	0	0	NotDetected	NotDetected	NotDetected	NotDetected	MSMSIdentifiedButNotQuantified	NotDetected	0	0	NA
NFGLSALWMADYAFLCSK	NFGLSALWMADYAFLCSK	0	0	0	100963	274124	258506	NotDetected	NotDetected	NotDetected	MBR	MSMS	MSMS	211198	95784.8	0.453532
NFIAPPWPIEFWK	NFIAPPWPIEFWK	0	0	0	232879	383216	254635	NotDetected	NotDetected	NotDetected	MBR	MSMS	MBR	290243	81247.9	0.27993
NGPN[115]TVHVPIYGK	NGPNTVHVPIYGK	0	0	0	0	0	382160	NotDetected	NotDetected	NotDetected	NotDetected	MSMSAmbiguousPeakfinding	MBR	127387	220640	1.73205
NIAFVVR	NIAFVVR	0	0	0	2.02989e+07	2.44733e+07	2.30041e+07	NotDetected	NotDetected	NotDetected	MBR	MSMS	MBR	2.25921e+07	2.11749e+06	0.0937269
NIFQLGAFVPGIVPDLTVGASVDTPGDIIK	NIFQLGAFVPGIVPDLTVGASVDTPGDIIK	0	0	0	562745	1.19148e+06	918779	NotDetected	NotDetected	NotDetected	MSMS	MBR	MSMS	891001	315287	0.353857
NIIESEASQLMR	NIIESEASQLMR	0	0	0	7.46536e+06	9.245e+06	8.26848e+06	NotDetected	NotDetected	NotDetected	MSMS	MSMS	MBR	8.32628e+06	891224	0.107037
NIIQTTTWTGTTYR	NIIQTTTWTGTTYR	0	0	0	1.02743e+07	1.18056e+07	1.19408e+07	NotDetected	NotDetected	NotDetected	MSMS	MSMS	MBR	1.13402e+07	925557	0.0816172
NITFFGK	NITFFGK	0	0	0	2.58715e+06	2.46576e+06	3.18966e+06	NotDetected	NotDetected	NotDetected	MSMS	MSMS	MBR	2.74752e+06	387683	0.141103
NLECLSR	NLECLSR	0	0	0	5.20485e+06	3.32169e+06	2.74618e+06	NotDetected	NotDetected	NotDetected	MBR	MSMS	MSMS	3.75757e+06	1.28599e+06	0.342239
NLMFLFQR	NLMFLFQR	0	0	0	483085	513389	339438	NotDetected	NotDetected	NotDetected	MSMS	MSMS	MBR	445304	92926.2	0.20868
NLNQDDLSK	NLNQDDLSK	0	0	0	1.49885e+07	1.00652e+07	8.24548e+06	NotDetected	NotDetected	NotDetected	MSMS	MBR	MBR	1.10997e+07	3.48851e+06	0.314289
NLVPNTFNVMLHNAR	NLVPNTFNVMLHNAR	0	0	0	3.76121e+06	3.74662e+06	2.89968e+06	NotDetected	NotDetected	NotDetected	MSMS	MSMS	MSMS	3.46917e+06	493246	0.14218
NM[147]DDIAR	NMDDIAR	0	0	0	1.40053e+06	449527	449184	NotDetected	NotDetected	NotDetected	MBR	MBR	MSMS	766415	549163	0.716535
NMFMTIQSAR	NMFMTIQSAR	0	0	0	1.1679e+06	1.87303e+06	1.9791e+06	NotDetected	NotDetected	NotDetected	MSMS	MSMS	MSMS	1.67334e+06	440928	0.263502
NN[115]VYVEAFDR	NNVYVEAFDR	0	0	0	451758	1.03129e+06	768581	NotDetected	NotDetected	NotDetected	MBR	MBR	MSMS	750543	290187	0.386636
NN[115]VYVEAFDRDAGEK	NNVYVEAFDRDAGEK	0	0	0	2.25156e+06	389823	1.75886e+06	NotDetected	NotDetected	NotDetected	MSMS	MBR	MSMS	1.46675e+06	964630	0.657666
NNLRGEECLFHTYQK	NNLRGEECLFHTYQK	0	0	0	330460	875403	716079	NotDetected	NotDetected	NotDetected	MBR	MSMS	MSMS	640648	280193	0.437359
NNVYVEAFDR	NNVYVEAFDR	0	0	0	2.08738e+06	3.131e+06	2.69076e+06	NotDetected	NotDetected	NotDetected	MSMS	MSMS	MSMS	2.63638e+06	523930	0.198731
NNVYVEAFDRDAGEK	NNVYVEAFDRDAGEK	0	0	0	9.08917e+06	8.58052e+06	7.36614e+06	NotDetected	NotDetected	NotDetected	MSMS	MSMS	MSMS	8.34528e+06	885276	0.106081
NPLITFSDDGLM[147]IQGTVCGQR	NPLITFSDDGLMIQGTVCGQR	0	0	0	3.80908e+06	2.61729e+06	1.74419e+06	NotDetected	NotDetected	NotDetected	MSMS	MSMS	MSMS	2.72352e+06	1.03653e+06	0.380586
NPLITFSDDGLMIQGTVCGQR	NPLITFSDDGLMIQGTVCGQR	0	0	0	1.22751e+07	1.26081e+07	1.28985e+07	NotDetected	NotDetected	NotDetected	MSMS	MSMS	MSMS	1.25939e+07	311984	0.0247726
NQEYTHFDTLFM[147]VSSIDELGR	NQEYTHFDTLFMVSSIDELGR	0	0	0	1.42145e+06	869343	573406	NotDetected	NotDetected	NotDetected	MSMS	MSMS	MBR	954734	430423	0.45083
NQEYTHFDTLFMVSSIDELGR	NQEYTHFDTLFMVSSIDELGR	0	0	0	4.77061e+06	4.15771e+06	2.15889e+06	NotDetected	NotDetected	NotDetected	MSMS	MBR	MSMS	3.69574e+06	1.36577e+06	0.369553
NQEYTHFDTLFMVSSIDELGRR	NQEYTHFDTLFMVSSIDELGRR	0	0	0	1.22893e+06	808553	383465	NotDetected	NotDetected	NotDetected	MSMS	MSMS	MBR	806984	422736	0.523848
NQLHELK	NQLHELK	0	0	0	1.36535e+06	898151	966293	NotDetected	NotDetected	NotDetected	MSMS	MBR	MSMS	1.0766e+06	252375	0.234419
NQLPAGILSK	NQLPAGILSK	0	0	0	2.84107e+06	2.81893e+06	2.90322e+06	NotDetected	NotDetected	NotDetected	MBR	MSMS	MBR	2.85441e+06	43701.5	0.0153102
NSDDAFDAHR	NSDDAFDAHR	0	0	0	912462	563844	597751	NotDetected	NotDetected	NotDetected	MSMS	MSMS	MBR	691353	192236	0.278057
NSPVHILDVYTPCVTALR	NSPVHILDVYTPCVTALR	0	0	0	915116	484130	1.39003e+06	NotDetected	NotDetected	NotDetected	MSMS	MSMS	MSMS	929758	453127	0.48736
NSQ[129]LLDVEAICSYVR	NSQLLDVEAICSYVR	0	0	0	2.9132e+06	3.11797e+06	5.5411e+06	NotDetected	NotDetected	NotDetected	MBR	MBR	MSMS	3.85742e+06	1.4617e+06	0.378931
NSQLLDVEAICSYVR	NSQLLDVEAICSYVR	0	0	0	2.43337e+07	3.2852e+07	3.03194e+07	NotDetected	NotDetected	NotDetected	MSMS	MSMS	MSMS	2.91684e+07	4.37424e+06	0.149965
NTFEIRPR	NTFEIRPR	0	0	0	1.71757e+06	1.6709e+06	1.74229e+06	NotDetected	NotDetected	NotDetected	MBR	MSMS	MBR	1.71026e+06	36253.4	0.0211976
NTLTTESGEVIELDDEHYDTVDLDDLR	NTLTTESGEVIELDDEHYDTVDLDDLR	0	0	0	827238	1.21226e+06	741248	NotDetected	NotDetected	NotDetected	MSMS	MSMS	MBR	926915	250828	0.270605
NVCSLMSFDR	NVCSLMSFDR	0	0	0	2.91857e+06	3.22281e+06	2.31312e+06	NotDetected	NotDetected	NotDetected	MBR	MSMS	MSMS	2.81817e+06	463080	0.16432
NVDYADN[115]GYM[147]QVIM[147]R	NVDYADNGYMQVIMR	0	0	0	3.04272e+06	1.4307e+06	953920	NotDetected	NotDetected	NotDetected	MSMS	MSMS	MSMS	1.80911e+06	1.09461e+06	0.605052
NVDYADN[115]GYM[147]QVIMR	NVDYADNGYMQVIMR	0	0	0	5.93862e+06	0	3.07719e+06	NotDetected	NotDetected	NotDetected	MSMS	MSMSAmbiguousPeakfinding	MSMS	3.00527e+06	2.96996e+06	0.988252
NVDYADN[115]GYMQVIM[147]R	NVDYADNGYMQVIMR	0	0	0	1.33672e+07	0	7.40834e+06	NotDetected	NotDetected	NotDetected	MSMS	MSMSAmbiguousPeakfinding	MSMS	6.92517e+06	6.69668e+06	0.967005
NVDYADN[115]GYMQVIMR	NVDYADNGYMQVIMR	0	0	0	5.81898e+07	6.67583e+07	4.90482e+07	NotDetected	NotDetected	NotDetected	MSMS	MSMS	MSMS	5.79988e+07	8.85657e+06	0.152703
NVDYADNGYM[147]QVIMR	NVDYADNGYMQVIMR	0	0	0	1.28242e+06	850352	511430	NotDetected	NotDetected	NotDetected	MSMS	MBR	MBR	881401	386432	0.438429
NVDYADNGYMQVIM[147]R	NVDYADNGYMQVIMR	0	0	0	2.74983e+06	280173	226386	NotDetected	NotDetected	NotDetected	MSMS	MBR	MBR	1.08546e+06	1.44164e+06	1.32813
NVDYADNGYMQVIMR	NVDYADNGYMQVIMR	0	0	0	1.31429e+07	1.76097e+07	8.86565e+06	NotDetected	NotDetected	NotDetected	MSMS	MSMS	MSMS	1.32061e+07	4.37238e+06	0.331088
NVECNFFQLESCTLR	NVECNFFQLESCTLR	0	0	0	5.31192e+06	5.30077e+06	4.92155e+06	NotDetected	NotDetected	NotDetected	MSMS	MSMS	MSMS	5.17808e+06	222232	0.0429179
NVIWTLFDSR	NVIWTLFDSR	0	0	0	2.6871e+07	3.71149e+07	3.24517e+07	NotDetected	NotDetected	NotDetected	MSMS	MSMS	MSMS	3.21459e+07	5.12879e+06	0.159547
NVPITATISQ[129]ER	NVPITATISQER	0	0	0	1.5163e+06	1.42908e+06	1.31779e+06	NotDetected	NotDetected	NotDetected	MBR	MSMS	MSMS	1.42106e+06	99501.9	0.0700196
NVPITATISQER	NVPITATISQER	0	0	0	2.51351e+06	2.44737e+06	2.10777e+06	NotDetected	NotDetected	NotDetected	MSMS	MSMS	MSMS	2.35622e+06	217685	0.0923875
NVQIPSDR	NVQIPSDR	0	0	0	876753	732935	938376	NotDetected	NotDetected	NotDetected	MBR	MBR	MSMS	849355	105425	0.124124
NVVNSGVVFGTWYR	NVVNSGVVFGTWYR	0	0	0	1.09284e+06	911556	880731	NotDetected	NotDetected	NotDetected	MSMS	MBR	MBR	961709	114604	0.119167
NYLMGPK	NYLMGPK	0	0	0	5.81338e+06	7.38155e+06	9.90651e+06	NotDetected	NotDetected	NotDetected	MSMS	MBR	MSMS	7.70048e+06	2.06512e+06	0.26818
NYTVQTDPLYGQSHEELN[115]HVLIDR	NYTVQTDPLYGQSHEELNHVLIDR	0	0	0	3.00181e+06	2.38501e+06	2.07181e+06	NotDetected	NotDetected	NotDetected	MSMS	MSMS	MSMS	2.48621e+06	473183	0.190323
NYTVQTDPLYGQSHEELNHVLIDR	NYTVQTDPLYGQSHEELNHVLIDR	0	0	0	1.18188e+07	8.89499e+06	8.0146e+06	NotDetected	NotDetected	NotDetected	MSMS	MSMS	MSMS	9.57614e+06	1.99148e+06	0.207963
PASVDVLAPPVLSGENYK	PASVDVLAPPVLSGENYK	0	0	0	4.50342e+06	7.46418e+06	4.98552e+06	NotDetected	NotDetected	NotDetected	MSMS	MSMS	MSMS	5.65104e+06	1.58862e+06	0.28112
PENVVLGDFGAACK	PENVVLGDFGAACK	0	0	0	0	0	546361	NotDetected	NotDetected	NotDetected	NotDetected	NotDetected	MSMS	182120	315442	1.73205
PFCLALEDTN[115]AFR	PFCLALEDTNAFR	0	0	0	3.52704e+06	3.31166e+06	4.49241e+06	NotDetected	NotDetected	NotDetected	MSMS	MSMS	MSMS	3.77704e+06	628822	0.166486
PFCLALEDTNAFR	PFCLALEDTNAFR	0	0	0	5.26024e+07	4.06476e+07	4.86584e+07	NotDetected	NotDetected	NotDetected	MSMS	MSMS	MSMS	4.73028e+07	6.0916e+06	0.128779
PFMTTLTTGVANWR	PFMTTLTTGVANWR	0	0	0	1.14287e+06	1.59259e+06	1.18987e+06	NotDetected	NotDetected	NotDetected	MBR	MBR	MSMS	1.30844e+06	247196	0.188924
PFVVIGISISK	PFVVIGISISK	0	0	0	316858	384269	926460	NotDetected	NotDetected	NotDetected	MBR	MBR	MSMS	542529	334199	0.616001
PHVFGSPTAFLFCNSDCMSIYELEEVSAVSGAIK	PHVFGSPTAFLFCNSDCMSIYELEEVSAVSGAIK	0	0	0	220743	400855	157904	NotDetected	NotDetected	NotDetected	MBR	MSMS	MBR	259834	126105	0.485329
PIDVVNPEHR	PIDVVNPEHR	0	0	0	789817	935496	962835	NotDetected	NotDetected	NotDetected	MBR	MSMS	MBR	896049	93009.6	0.1038
PLHGDSLDIK	PLHGDSLDIK	0	0	0	1.5904e+06	1.72312e+06	1.22809e+06	NotDetected	NotDetected	NotDetected	MBR	MSMS	MSMS	1.51387e+06	256234	0.169258
PLLPPSGGGIWAGTGCR	PLLPPSGGGIWAGTGCR	0	0	0	5.71185e+06	6.41776e+06	5.62054e+06	NotDetected	NotDetected	NotDetected	MSMS	MSMS	MSMS	5.91672e+06	436312	0.0737423
PLSTAASIIR	PLSTAASIIR	0	0	0	1.26264e+07	2.08472e+07	1.09552e+07	NotDetected	NotDetected	NotDetected	MSMS	MSMS	MSMS	1.48096e+07	5.29505e+06	0.357542
PM[147]LILPR	PMLILPR	0	0	0	1.47719e+06	1.23145e+06	690501	NotDetected	NotDetected	NotDetected	MSMS	MSMS	MBR	1.13305e+06	402470	0.355211
PMLILPR	PMLILPR	0	0	0	1.98399e+06	2.65294e+06	1.53249e+06	NotDetected	NotDetected	NotDetected	MSMS	MSMS	MBR	2.05648e+06	563728	0.274124
PNREHCISCNIEN[115]SMDIDPTIHHR	PNREHCISCNIENSMDIDPTIHHR	0	0	0	0	0	0	NotDetected	NotDetected	NotDetected	MSMSIdentifiedButNotQuantified	NotDetected	NotDetected	0	0	NA
PNREHCISCNIENSMDIDPTIHHR	PNREHCISCNIENSMDIDPTIHHR	0	0	0	479148	1.3868e+06	898645	NotDetected	NotDetected	NotDetected	MSMS	MSMS	MSMS	921530	454257	0.492938
PPSFWATSPLPEGLN[115]SFGGVLAEAYTR	PPSFWATSPLPEGLNSFGGVLAEAYTR	0	0	0	0	0	0	NotDetected	NotDetected	NotDetected	NotDetected	MSMSIdentifiedButNotQuantified	NotDetected	0	0	NA
PRPGPSGQNTRPR	PRPGPSGQNTRPR	0	0	0	831715	480446	214138	NotDetected	NotDetected	NotDetected	MSMS	MBR	MBR	508766	309761	0.608848
PRPLSTAASIIR	PRPLSTAASIIR	0	0	0	5.55017e+06	7.63903e+06	6.25589e+06	NotDetected	NotDetected	NotDetected	MSMS	MSMS	MSMS	6.4817e+06	1.06258e+06	0.163936
PSTSPS[167]VLITTSTQTTAPPHAPK	PSTSPSVLITTSTQTTAPPHAPK	0	0	0	1.04132e+06	2.33168e+06	3.14859e+06	NotDetected	NotDetected	NotDetected	MBR	MBR	MSMS	2.17386e+06	1.06246e+06	0.488744
PSTSPSVLITTSTQTTAPPHAPK	PSTSPSVLITTSTQTTAPPHAPK	0	0	0	2.92588e+06	3.13654e+06	4.57327e+06	NotDetected	NotDetected	NotDetected	MSMS	MSMS	MSMS	3.54523e+06	896517	0.25288
PTADFPLALMTASN[115]NTNFFER	PTADFPLALMTASNNTNFFER	0	0	0	183777	68536.3	279654	NotDetected	NotDetected	NotDetected	MBR	MBR	MSMS	177323	105707	0.596128
PTADFPLALMTASNNTNFFER	PTADFPLALMTASNNTNFFER	0	0	0	625870	1.22522e+06	1.58031e+06	NotDetected	NotDetected	NotDetected	MSMS	MSMS	MSMS	1.1438e+06	482402	0.421753
PVFDLVLGHGQTQPCELMIK	PVFDLVLGHGQTQPCELMIK	0	0	0	1.01955e+06	1.01693e+06	911164	NotDetected	NotDetected	NotDetected	MSMS	MBR	MBR	982548	61833.4	0.0629317
PVLICVGSPTQTSSLESTFEHSK	PVLICVGSPTQTSSLESTFEHSK	0	0	0	506451	529564	550470	NotDetected	NotDetected	NotDetected	MBR	MBR	MSMS	528828	22018.5	0.0416365
PVSGENLSK	PVSGENLSK	0	0	0	1.26188e+06	946831	1.20833e+06	NotDetected	NotDetected	NotDetected	MBR	MBR	MSMS	1.13901e+06	168575	0.148001
PYEPVDK	PYEPVDK	0	0	0	1.54421e+06	1.31913e+06	1.54815e+06	NotDetected	NotDetected	NotDetected	MBR	MSMS	MBR	1.4705e+06	131102	0.0891545
Q[129]SELISSIR	QSELISSIR	0	0	0	1.4698e+06	1.00049e+06	807021	NotDetected	NotDetected	NotDetected	MSMS	MBR	MBR	1.09244e+06	340824	0.311985
QAEWETIMNLTPR	QAEWETIMNLTPR	0	0	0	3.18687e+06	3.08364e+06	2.71473e+06	NotDetected	NotDetected	NotDetected	MSMS	MSMS	MSMS	2.99508e+06	248218	0.0828752
QAHALILHLGR	QAHALILHLGR	0	0	0	1.52757e+06	1.52305e+06	892646	NotDetected	NotDetected	NotDetected	MSMS	MSMS	MSMS	1.31442e+06	365277	0.277899
QALTDSPEIVEAIHR	QALTDSPEIVEAIHR	0	0	0	1.94251e+06	2.10224e+06	2.12474e+06	NotDetected	NotDetected	NotDetected	MSMS	MBR	MBR	2.0565e+06	99354.9	0.0483127
QCMEQIQDDVGVPIIVR	QCMEQIQDDVGVPIIVR	0	0	0	1.30116e+06	2.16604e+06	1.2739e+06	NotDetected	NotDetected	NotDetected	MSMS	MSMS	MSMS	1.58037e+06	507391	0.321059
QFDFDALR	QFDFDALR	0	0	0	217571	2.17305e+07	2.12254e+07	NotDetected	NotDetected	NotDetected	MSMS	MSMS	MSMS	1.43912e+07	1.22773e+07	0.853113
QFPVGTVIGQTPPQSVLN[115]AYCPN[115]GAFVELVEFAR	QFPVGTVIGQTPPQSVLNAYCPNGAFVELVEFAR	0	0	0	243636	0	154600	NotDetected	NotDetected	NotDetected	MBR	NotDetected	MSMS	132745	123279	0.928691
QFPVGTVIGQTPPQSVLNAYCPN[115]GAFVELVEFAR	QFPVGTVIGQTPPQSVLNAYCPNGAFVELVEFAR	0	0	0	504268	617467	599378	NotDetected	NotDetected	NotDetected	MBR	MSMS	MBR	573704	60809.6	0.105995
QFYPTVVAEPR	QFYPTVVAEPR	0	0	0	635238	1.2855e+06	1.05706e+06	NotDetected	NotDetected	NotDetected	MBR	MBR	MSMS	992601	329890	0.332349
QGDM[147]ISTTNATAIPTVYHHPR	QGDMISTTNATAIPTVYHHPR	0	0	0	584687	610345	334439	NotDetected	NotDetected	NotDetected	MBR	MSMS	MBR	509824	152429	0.298983
QGDMISTTNATAIPTVYHHPR	QGDMISTTNATAIPTVYHHPR	0	0	0	3.3858e+06	0	1.34552e+06	NotDetected	NotDetected	NotDetected	MSMS	NotDetected	MSMS	1.5771e+06	1.70474e+06	1.08093
QGLQTPLPMPEPSVGQTLLDPTTTTHDILSSSLPNR	QGLQTPLPMPEPSVGQTLLDPTTTTHDILSSSLPNR	0	0	0	81279.8	205645	211817	NotDetected	NotDetected	NotDetected	MBR	MSMS	MBR	166247	73648.5	0.443006
QHDLPVHEELNEILQR	QHDLPVHEELNEILQR	0	0	0	605580	622351	586798	NotDetected	NotDetected	NotDetected	MBR	MSMS	MSMS	604910	17785.8	0.0294025
QLADTAASALR	QLADTAASALR	0	0	0	910291	789465	1.50864e+06	NotDetected	NotDetected	NotDetected	MBR	MSMS	MBR	1.06946e+06	385104	0.36009
QLAIITAR	QLAIITAR	0	0	0	540320	708984	480971	NotDetected	NotDetected	NotDetected	MSMS	MSMS	MSMS	576759	118293	0.2051
QLDSYFSMDLDK	QLDSYFSMDLDK	0	0	0	2.37949e+06	2.71763e+06	2.82023e+06	NotDetected	NotDetected	NotDetected	MSMS	MSMS	MSMS	2.63911e+06	230622	0.0873863
QLLLPELCCLR	QLLLPELCCLR	0	0	0	350558	483707	239996	NotDetected	NotDetected	NotDetected	MSMS	MSMS	MBR	358087	122029	0.340782
QLPSHTQPIFK	QLPSHTQPIFK	0	0	0	570342	544933	458271	NotDetected	NotDetected	NotDetected	MSMS	MSMS	MBR	524516	58759.1	0.112025
QM[147]GELAQQ[129]CEGGTYADLLVEAEQAVVHSVR	QMGELAQQCEGGTYADLLVEAEQAVVHSVR	0	0	0	0	0	0	NotDetected	NotDetected	NotDetected	NotDetected	MSMSIdentifiedButNotQuantified	NotDetected	0	0	NA
QM[147]GELAQQCEGGTYADLLVEAEQAVVHSVR	QMGELAQQCEGGTYADLLVEAEQAVVHSVR	0	0	0	463564	1.21873e+06	152695	NotDetected	NotDetected	NotDetected	MBR	MSMS	MBR	611662	548230	0.896296
QMGELAQQ[129]CEGGTYADLLVEAEQAVVHSVR	QMGELAQQCEGGTYADLLVEAEQAVVHSVR	0	0	0	0	0	146922	NotDetected	NotDetected	NotDetected	NotDetected	NotDetected	MSMS	48973.9	84825.4	1.73205
QMGELAQQCEGGTYADLLVEAEQAVVHSVR	QMGELAQQCEGGTYADLLVEAEQAVVHSVR	0	0	0	638099	2.03252e+06	736268	NotDetected	NotDetected	NotDetected	MBR	MSMS	MBR	1.13563e+06	778277	0.685328
QN[115]GN[115]IATPR	QNGNIATPR	0	0	0	513177	536626	653134	NotDetected	NotDetected	NotDetected	MSMS	MBR	MBR	567646	74957.6	0.13205
QN[115]GNIATPR	QNGNIATPR	0	0	0	1.85244e+07	1.40407e+07	1.12415e+07	NotDetected	NotDetected	NotDetected	MSMS	MSMS	MSMS	1.46022e+07	3.67378e+06	0.251591
QNGN[115]IATPR	QNGNIATPR	0	0	0	4.70198e+07	3.78837e+07	3.57675e+07	NotDetected	NotDetected	NotDetected	MBR	MBR	MSMS	4.02236e+07	5.97999e+06	0.148669
QNIFVYLK	QNIFVYLK	0	0	0	507982	472743	500093	NotDetected	NotDetected	NotDetected	MSMS	MBR	MSMS	493606	18493.4	0.037466
QNPNILGEHLNK	QNPNILGEHLNK	0	0	0	5.11245e+06	4.58245e+06	8.80144e+06	NotDetected	NotDetected	NotDetected	MBR	MSMS	MSMS	6.16545e+06	2.29817e+06	0.37275
QPVAQYVK	QPVAQYVK	0	0	0	3.18231e+06	2.13984e+06	2.65328e+06	NotDetected	NotDetected	NotDetected	MBR	MBR	MSMS	2.65848e+06	521256	0.196073
QSDGPVTFPSPLYPR	QSDGPVTFPSPLYPR	0	0	0	1.11088e+06	894282	603842	NotDetected	NotDetected	NotDetected	MSMS	MBR	MBR	869669	254416	0.292543
QSELISSIR	QSELISSIR	0	0	0	1.7147e+08	1.44309e+08	730709	NotDetected	NotDetected	NotDetected	MSMS	MSMS	MSMS	1.05503e+08	9.17464e+07	0.869607
QSELISSIRR	QSELISSIRR	0	0	0	1.83587e+06	0	0	NotDetected	NotDetected	NotDetected	MSMS	NotDetected	NotDetected	611958	1.05994e+06	1.73205
QSTGVN[115]GSLDISLHDR	QSTGVNGSLDISLHDR	0	0	0	516715	471541	201313	NotDetected	NotDetected	NotDetected	MSMS	MBR	MBR	396523	170559	0.430137
RAALTPAVVK	RAALTPAVVK	0	0	0	2.75576e+06	1.86926e+06	2.38449e+06	NotDetected	NotDetected	NotDetected	MBR	MSMS	MBR	2.3365e+06	445197	0.19054
RAGLIAR	RAGLIAR	0	0	0	2.84403e+06	1.72165e+06	1.78744e+06	NotDetected	NotDetected	NotDetected	MBR	MBR	MSMS	2.11771e+06	629874	0.297432
RAITEEVYPPK	RAITEEVYPPK	0	0	0	3.56698e+06	3.79337e+06	5.28434e+06	NotDetected	NotDetected	NotDetected	MBR	MBR	MSMS	4.2149e+06	933053	0.22137
RALFDIHMIGR	RALFDIHMIGR	0	0	0	1.32013e+06	1.06363e+06	928937	NotDetected	NotDetected	NotDetected	MSMS	MBR	MBR	1.10423e+06	198735	0.179976
RDIITYSANNIGLFHSIEPVLDAWR	RDIITYSANNIGLFHSIEPVLDAWR	0	0	0	456415	589224	404726	NotDetected	NotDetected	NotDetected	MSMS	MSMS	MBR	483455	95174.6	0.196864
RDPQGTFWTSPSPHGN[115]K	RDPQGTFWTSPSPHGNK	0	0	0	2.88775e+06	2.5193e+06	2.4332e+06	NotDetected	NotDetected	NotDetected	MSMS	MSMS	MSMS	2.61342e+06	241451	0.092389
RDPQGTFWTSPSPHGNK	RDPQGTFWTSPSPHGNK	0	0	0	1.32582e+08	1.0822e+08	9.0212e+07	NotDetected	NotDetected	NotDetected	MSMS	MSMS	MSMS	1.10338e+08	2.12644e+07	0.192721
RDRDLEN[115]ITLEALTVPWR	RDRDLENITLEALTVPWR	0	0	0	286466	277577	794200	NotDetected	NotDetected	NotDetected	MBR	MBR	MSMS	452748	295740	0.653212
RDRDLENITLEALTVPWR	RDRDLENITLEALTVPWR	0	0	0	5.54222e+06	7.09362e+06	6.49026e+06	NotDetected	NotDetected	NotDetected	MSMS	MSMS	MSMS	6.37537e+06	782053	0.122668
RDYYEVYSSILSNAIM[147]K	RDYYEVYSSILSNAIMK	0	0	0	599801	415893	244635	NotDetected	NotDetected	NotDetected	MSMS	MSMS	MBR	420110	177621	0.422796
RDYYEVYSSILSNAIMK	RDYYEVYSSILSNAIMK	0	0	0	1.4683e+06	1.55321e+06	1.00222e+06	NotDetected	NotDetected	NotDetected	MSMS	MSMS	MSMS	1.34124e+06	296659	0.221183
REAEAAIEQIFR	REAEAAIEQIFR	0	0	0	5.05774e+06	4.42477e+06	5.46234e+06	NotDetected	NotDetected	NotDetected	MSMS	MBR	MSMS	4.98162e+06	522956	0.104977
REGSDVSGGGYER	REGSDVSGGGYER	0	0	0	1.84982e+06	1.1565e+06	1.91068e+06	NotDetected	NotDetected	NotDetected	MSMS	MSMS	MSMS	1.639e+06	418965	0.255622
RFIPETFTEDCSYTER	RFIPETFTEDCSYTER	0	0	0	629218	400609	0	NotDetected	NotDetected	NotDetected	MSMS	MBR	NotDetected	343276	318503	0.927834
RGEFSLFQSSMIVTALQSK	RGEFSLFQSSMIVTALQSK	0	0	0	1.62047e+06	2.09463e+06	1.47819e+06	NotDetected	NotDetected	NotDetected	MSMS	MSMS	MSMS	1.73109e+06	322766	0.186452
RGGLSFLLAAFSNR	RGGLSFLLAAFSNR	0	0	0	1.2335e+06	1.07548e+06	1.78057e+06	NotDetected	NotDetected	NotDetected	MSMS	MSMS	MSMS	1.36318e+06	370005	0.271427
RGNLAGGLELLR	RGNLAGGLELLR	0	0	0	734911	656200	591006	NotDetected	NotDetected	NotDetected	MSMS	MBR	MSMS	660706	72058.1	0.109062
RGPSSPPFER	RGPSSPPFER	0	0	0	4.35531e+06	3.38644e+06	4.13819e+06	NotDetected	NotDetected	NotDetected	MSMS	MSMS	MSMS	3.95998e+06	508425	0.128391
RGTTAVLSDHLAK	RGTTAVLSDHLAK	0	0	0	904148	716187	543930	NotDetected	NotDetected	NotDetected	MSMS	MSMS	MSMS	721422	180166	0.249738
RGVLLLNSVLTVK	RGVLLLNSVLTVK	0	0	0	259757	601268	534556	NotDetected	NotDetected	NotDetected	MBR	MSMS	MBR	465194	181013	0.389114
RIGTIVTYDLTPEEAIEPFRK	RIGTIVTYDLTPEEAIEPFRK	0	0	0	788202	629363	435981	NotDetected	NotDetected	NotDetected	MSMS	MBR	MSMS	617849	176393	0.285495
RIPCVDLPGTR	RIPCVDLPGTR	0	0	0	291196	587329	644504	NotDetected	NotDetected	NotDetected	MBR	MBR	MSMS	507676	189645	0.373555
RIPHLTVYYK	RIPHLTVYYK	0	0	0	1.09014e+06	915026	614768	NotDetected	NotDetected	NotDetected	MSMS	MSMS	MBR	873310	240414	0.275291
RIPIYPLHLVLPDFNR	RIPIYPLHLVLPDFNR	0	0	0	4.14439e+06	4.33911e+06	4.33117e+06	NotDetected	NotDetected	NotDetected	MSMS	MSMS	MSMS	4.27156e+06	110201	0.0257987
RIVIPETAPVLSPR	RIVIPETAPVLSPR	0	0	0	1.6207e+06	1.50424e+06	982747	NotDetected	NotDetected	NotDetected	MSMS	MSMS	MSMS	1.36923e+06	339729	0.248117
RLGLQSALK	RLGLQSALK	0	0	0	5.92054e+07	4.63241e+07	4.46086e+07	NotDetected	NotDetected	NotDetected	MSMS	MBR	MSMS	5.0046e+07	7.97851e+06	0.159424
RLLYPDEAAHDALK	RLLYPDEAAHDALK	0	0	0	1.32599e+06	908806	849658	NotDetected	NotDetected	NotDetected	MSMS	MBR	MBR	1.02815e+06	259625	0.252516
RLNLGYLDGDNR	RLNLGYLDGDNR	0	0	0	496518	567660	273777	NotDetected	NotDetected	NotDetected	MSMS	MSMS	MBR	445985	153320	0.343777
RNFLITSHFTVGWDWAPK	RNFLITSHFTVGWDWAPK	0	0	0	646687	580121	615061	NotDetected	NotDetected	NotDetected	MSMS	MSMS	MSMS	613956	33297.2	0.0542338
RNTAYSGSVSNDL	RNTAYSGSVSNDL	0	0	0	6.27509e+06	6.75853e+06	7.88854e+06	NotDetected	NotDetected	NotDetected	MSMS	MSMS	MSMS	6.97405e+06	828038	0.118731
RPGASVGEPK	RPGASVGEPK	0	0	0	1.84314e+07	1.63889e+07	1.7139e+07	NotDetected	NotDetected	NotDetected	MSMS	MSMS	MSMS	1.73197e+07	1.03321e+06	0.059655
RPHAGGVQFSLTQPR	RPHAGGVQFSLTQPR	0	0	0	5.76505e+06	4.35497e+06	3.7453e+06	NotDetected	NotDetected	NotDetected	MSMS	MSMS	MSMS	4.62177e+06	1.03597e+06	0.22415
RPIGSTELTEDPCSLFQ[129]EAYPILCATDK	RPIGSTELTEDPCSLFQEAYPILCATDK	0	0	0	0	0	0	NotDetected	NotDetected	NotDetected	MSMSIdentifiedButNotQuantified	MSMSIdentifiedButNotQuantified	NotDetected	0	0	NA
RPIGSTELTEDPCSLFQEAYPILCATDK	RPIGSTELTEDPCSLFQEAYPILCATDK	0	0	0	1.11337e+07	1.57074e+07	1.66639e+07	NotDetected	NotDetected	NotDetected	MSMS	MBR	MSMS	1.45016e+07	2.95571e+06	0.203819
RPNMNVFDLEPIPEK	RPNMNVFDLEPIPEK	0	0	0	1.51425e+06	1.22407e+06	837471	NotDetected	NotDetected	NotDetected	MSMS	MSMS	MBR	1.19193e+06	339532	0.284858
RPVDEEHRGDDMHTTR	RPVDEEHRGDDMHTTR	0	0	0	459176	367344	402971	NotDetected	NotDetected	NotDetected	MSMS	MSMS	MSMS	409830	46298.9	0.112971
RPYHPSCYS[167]PTDIMTGALVGPR	RPYHPSCYSPTDIMTGALVGPR	0	0	0	643385	589156	607638	NotDetected	NotDetected	NotDetected	MBR	MBR	MSMS	613393	27568.8	0.0449448
RPYHPSCYSPTDIMTGALVGPR	RPYHPSCYSPTDIMTGALVGPR	0	0	0	703588	744194	742208	NotDetected	NotDetected	NotDetected	MSMS	MSMS	MBR	729997	22892.2	0.0313593
RRS[167]LGYPSAYDDVSIPAR	RRSLGYPSAYDDVSIPAR	0	0	0	1.91005e+06	1.3357e+06	750985	NotDetected	NotDetected	NotDetected	MSMS	MSMS	MSMS	1.33224e+06	579538	0.435009
RSATGSQNLINHDR	RSATGSQNLINHDR	0	0	0	605527	402146	229510	NotDetected	NotDetected	NotDetected	MSMS	MSMS	MBR	412394	188218	0.456402
RSLSAAFVVAAEALALLSEVSLDGTAISTHLR	RSLSAAFVVAAEALALLSEVSLDGTAISTHLR	0	0	0	205442	520345	570156	NotDetected	NotDetected	NotDetected	MSMS	MSMS	MSMS	431981	197763	0.457805
RTEDAAYDIAAPGDIR	RTEDAAYDIAAPGDIR	0	0	0	3.3417e+07	4.09224e+07	3.95199e+07	NotDetected	NotDetected	NotDetected	MSMS	MSMS	MSMS	3.79531e+07	3.99049e+06	0.105143
RTEIIFALK	RTEIIFALK	0	0	0	2.50774e+06	2.93042e+06	3.35459e+06	NotDetected	NotDetected	NotDetected	MSMS	MBR	MBR	2.93092e+06	423425	0.144469
RTFPTGIFSTTIHGSPSDDDISTS	RTFPTGIFSTTIHGSPSDDDISTS	0	0	0	503108	518559	255208	NotDetected	NotDetected	NotDetected	MSMS	MBR	MBR	425625	147787	0.347225
RTIIAVVQ[129]DMALSQCSIVMQGQQVEAR	RTIIAVVQDMALSQCSIVMQGQQVEAR	0	0	0	0	0	0	NotDetected	NotDetected	NotDetected	MSMSIdentifiedButNotQuantified	NotDetected	NotDetected	0	0	NA
RTLLDAFK	RTLLDAFK	0	0	0	1.8454e+07	1.64473e+07	1.69853e+07	NotDetected	NotDetected	NotDetected	MBR	MBR	MSMS	1.72955e+07	1.03868e+06	0.0600546
RVDVIVTAK	RVDVIVTAK	0	0	0	1.3525e+06	1.2316e+06	930214	NotDetected	NotDetected	NotDetected	MBR	MSMS	MBR	1.17144e+06	217477	0.18565
RVIECSSIAEK	RVIECSSIAEK	0	0	0	1.17977e+06	957401	1.32245e+06	NotDetected	NotDetected	NotDetected	MSMS	MBR	MSMS	1.15321e+06	183969	0.159528
RVPVLSVDML	RVPVLSVDML	0	0	0	819522	702048	0	NotDetected	NotDetected	NotDetected	MSMS	MSMS	NotDetected	507190	443149	0.873734
RYHTLLFPDVK	RYHTLLFPDVK	0	0	0	4.20425e+06	3.93389e+06	4.25827e+06	NotDetected	NotDetected	NotDetected	MSMS	MSMS	MSMS	4.13213e+06	173799	0.0420604
SAASTGSPFILFK	SAASTGSPFILFK	0	0	0	5.64251e+07	5.61095e+07	5.08857e+07	NotDetected	NotDetected	NotDetected	MSMS	MSMS	MSMS	5.44734e+07	3.11108e+06	0.0571118
SADELCHTPFSHATILDSLDDNYTLNIEGLCYHCHCENK	SADELCHTPFSHATILDSLDDNYTLNIEGLCYHCHCENK	0	0	0	0	321321	0	NotDetected	NotDetected	NotDetected	NotDetected	MSMS	NotDetected	107107	185515	1.73205
SAEASDEDTIYDR	SAEASDEDTIYDR	0	0	0	6.42261e+06	5.89711e+06	5.78843e+06	NotDetected	NotDetected	NotDetected	MSMS	MSMS	MSMS	6.03605e+06	339149	0.0561872
SAFQFSGADGVESAFPVEYVM[147]R	SAFQFSGADGVESAFPVEYVMR	0	0	0	505451	203463	230181	NotDetected	NotDetected	NotDetected	MSMS	MBR	MBR	313031	167175	0.534051
SAFQFSGADGVESAFPVEYVMR	SAFQFSGADGVESAFPVEYVMR	0	0	0	1.40062e+06	1.52933e+06	1.969e+06	NotDetected	NotDetected	NotDetected	MBR	MSMS	MSMS	1.63298e+06	298026	0.182504
SAFTELIYEFQSN[115]SDLFLEK	SAFTELIYEFQSNSDLFLEK	0	0	0	436168	534969	466303	NotDetected	NotDetected	NotDetected	MSMS	MSMS	MBR	479147	50637.3	0.105682
SAFTELIYEFQSNSDLFLEK	SAFTELIYEFQSNSDLFLEK	0	66688.7	103646	1.78259e+06	7.61975e+06	4.31357e+06	NotDetected	MBR	MBR	MSMS	MSMS	MBR	4.57197e+06	2.92715e+06	0.640238
SAGTEAIYK	SAGTEAIYK	0	0	0	1.22466e+07	8.11212e+06	8.24056e+06	NotDetected	NotDetected	NotDetected	MSMS	MBR	MSMS	9.53311e+06	2.35087e+06	0.246601
SAHPISDIYASDSIFHPIAASSGTISSDCDVK	SAHPISDIYASDSIFHPIAASSGTISSDCDVK	0	0	0	3.84811e+06	3.6862e+06	2.07858e+06	NotDetected	NotDetected	NotDetected	MSMS	MSMS	MSMS	3.2043e+06	978252	0.305294
SANTASCTQYEHEWSASGVLSTINPNDR	SANTASCTQYEHEWSASGVLSTINPNDR	0	0	0	1.48764e+06	1.50418e+06	1.5451e+06	NotDetected	NotDetected	NotDetected	MSMS	MSMS	MSMS	1.5123e+06	29577.1	0.0195577
SAQSSTPSDIGGVSR	SAQSSTPSDIGGVSR	0	0	0	4.49805e+06	3.6424e+06	4.76844e+06	NotDetected	NotDetected	NotDetected	MSMS	MSMS	MBR	4.30297e+06	587822	0.136609
SATGSQNLIN[115]HDR	SATGSQNLINHDR	0	0	273056	915508	647893	744445	NotDetected	NotDetected	MBR	MSMS	MBR	MBR	769282	135526	0.176172
SATGSQNLINHDR	SATGSQNLINHDR	148981	0	0	2.33054e+06	1.73319e+06	1.06147e+06	MBR	NotDetected	NotDetected	MSMS	MSMS	MBR	1.7084e+06	634899	0.371634
SDAFLFLK	SDAFLFLK	0	0	0	433999	423464	537402	NotDetected	NotDetected	NotDetected	MSMS	MBR	MSMS	464955	62961.6	0.135414
SDEAPLITSAVNESFQYDYNVK	SDEAPLITSAVNESFQYDYNVK	0	0	0	958923	1.05296e+06	960484	NotDetected	NotDetected	NotDetected	MSMS	MSMS	MSMS	990789	53847.7	0.0543482
SEAIREDELLYMSAK	SEAIREDELLYMSAK	0	0	0	0	5.27562e+06	3.6245e+06	NotDetected	NotDetected	NotDetected	MSMSAmbiguousPeakfinding	MSMS	MSMS	2.96671e+06	2.69862e+06	0.909635
SECPVPPPGMVTLPSCVWEAAAR	SECPVPPPGMVTLPSCVWEAAAR	0	0	0	416927	461914	624412	NotDetected	NotDetected	NotDetected	MSMS	MSMS	MSMS	501084	109148	0.217823
SEEELCNSVFEK	SEEELCNSVFEK	0	0	0	597340	653489	384183	NotDetected	NotDetected	NotDetected	MSMS	MSMS	MBR	545004	142076	0.260689
SEELESLK	SEELESLK	3.26989e+06	6.58892e+06	4.52121e+06	9.59317e+06	8.63009e+06	1.50367e+07	MBR	MSMS	MSMS	MSMS	MSMS	MBR	1.10867e+07	3.45457e+06	0.311597
SEFGLPLIR	SEFGLPLIR	0	0	0	1.57727e+06	1.4645e+06	1.8012e+06	NotDetected	NotDetected	NotDetected	MSMS	MSMS	MSMS	1.61432e+06	171381	0.106163
SENIEDLPSESIPTTN[115]HCASN[115]YFYAPECPDIGHLR	SENIEDLPSESIPTTNHCASNYFYAPECPDIGHLR	0	0	0	0	0	0	NotDetected	NotDetected	NotDetected	NotDetected	NotDetected	MSMSIdentifiedButNotQuantified	0	0	NA
SENIEDLPSESIPTTNHCASN[115]YFYAPECPDIGHLR	SENIEDLPSESIPTTNHCASNYFYAPECPDIGHLR	0	0	0	5.8277e+06	7.37661e+06	7.67545e+06	NotDetected	NotDetected	NotDetected	MSMS	MSMS	MSMS	6.95992e+06	991849	0.142509
SENIEDLPSESIPTTNHCASNYFYAPECPDIGHLR	SENIEDLPSESIPTTNHCASNYFYAPECPDIGHLR	0	0	0	1.24679e+07	1.60787e+07	1.40585e+07	NotDetected	NotDetected	NotDetected	MSMS	MSMS	MSMS	1.42017e+07	1.80966e+06	0.127425
SFLLTLPDTHR	SFLLTLPDTHR	0	0	0	1.88269e+06	1.77018e+06	2.46981e+06	NotDetected	NotDetected	NotDetected	MSMS	MSMS	MSMS	2.04089e+06	375686	0.184079
SFLPADFDPR	SFLPADFDPR	0	0	0	662824	645035	749774	NotDetected	NotDetected	NotDetected	MBR	MSMS	MSMS	685878	56045.7	0.0817138
SFYIAGTEPDTLSLLSTFK	SFYIAGTEPDTLSLLSTFK	0	0	0	4.69061e+06	8.87768e+06	7.02541e+06	NotDetected	NotDetected	NotDetected	MBR	MSMS	MSMS	6.86457e+06	2.09816e+06	0.305651
SGIGLQVNEEEETR	SGIGLQVNEEEETR	0	0	0	2.5919e+06	2.9209e+06	1.40808e+06	NotDetected	NotDetected	NotDetected	MSMS	MSMS	MBR	2.30696e+06	795641	0.344887
SGMTMDLEYAIAK	SGMTMDLEYAIAK	0	0	0	1.18437e+06	1.58861e+06	2.15378e+06	NotDetected	NotDetected	NotDetected	MBR	MSMS	MSMS	1.64225e+06	486926	0.296499
SHETQYYSLYPDTLN[115]GLHNVFR	SHETQYYSLYPDTLNGLHNVFR	0	0	0	1.66339e+06	1.4342e+06	1.04621e+06	NotDetected	NotDetected	NotDetected	MSMS	MSMS	MSMS	1.38127e+06	311974	0.225861
SHETQYYSLYPDTLNGLHN[115]VFR	SHETQYYSLYPDTLNGLHNVFR	0	0	0	475998	0	286596	NotDetected	NotDetected	NotDetected	MSMS	NotDetected	MBR	254198	239647	0.942757
SIAVTAYGSGK	SIAVTAYGSGK	0	0	0	8.33619e+07	6.93561e+07	6.78589e+07	NotDetected	NotDetected	NotDetected	MSMS	MSMS	MSMS	7.35256e+07	8.55129e+06	0.116304
SIESDLYYPGEFR	SIESDLYYPGEFR	0	0	0	6.49131e+06	6.48988e+06	5.20729e+06	NotDetected	NotDetected	NotDetected	MSMS	MSMS	MSMS	6.06283e+06	740921	0.122207
SIESDLYYPGEFRR	SIESDLYYPGEFRR	0	0	0	1.4542e+06	595924	357299	NotDetected	NotDetected	NotDetected	MSMS	MBR	MBR	802475	576886	0.718883
SITDILVGTASPTNEPSPLLQR	SITDILVGTASPTNEPSPLLQR	0	0	0	231460	238137	220638	NotDetected	NotDetected	NotDetected	MBR	MSMS	MBR	230078	8830.76	0.0383815
SIVSN[115]NVLEPLCK	SIVSNNVLEPLCK	0	0	0	1.59267e+06	1.42954e+06	0	NotDetected	NotDetected	NotDetected	MBR	MSMS	NotDetected	1.0074e+06	876242	0.869802
SIVSNNVLEPLCK	SIVSNNVLEPLCK	0	0	0	4.43166e+06	3.23235e+06	2.44167e+06	NotDetected	NotDetected	NotDetected	MSMS	MBR	MBR	3.36856e+06	1.00196e+06	0.297445
SLFDHPDATNHDELALYK	SLFDHPDATNHDELALYK	0	0	0	3.7066e+06	3.28795e+06	3.34915e+06	NotDetected	NotDetected	NotDetected	MSMS	MSMS	MBR	3.4479e+06	226121	0.0655822
SLGCVLFMDMVNSVR	SLGCVLFMDMVNSVR	0	0	0	166416	331180	212131	NotDetected	NotDetected	NotDetected	MBR	MSMS	MBR	236576	85058.5	0.35954
SLGTNILLSVM[147]NEFK	SLGTNILLSVMNEFK	0	0	0	23698.1	215541	222549	NotDetected	NotDetected	NotDetected	MBR	MBR	MSMS	153929	112838	0.73305
SLGTNILLSVMNEFK	SLGTNILLSVMNEFK	0	0	0	340348	1.26026e+06	40296.5	NotDetected	NotDetected	NotDetected	MSMS	MSMS	MBR	546967	635684	1.1622
SLGYPSAYDDVSIPAR	SLGYPSAYDDVSIPAR	0	0	0	2.20256e+07	1.78328e+07	1.50505e+07	NotDetected	NotDetected	NotDetected	MSMS	MSMS	MSMS	1.8303e+07	3.51124e+06	0.19184
SLISN[115]FVTWR	SLISNFVTWR	0	0	0	589512	639664	576230	NotDetected	NotDetected	NotDetected	MBR	MSMS	MBR	601802	33455.1	0.0555916
SLISNFVTWR	SLISNFVTWR	0	0	0	6.65049e+06	9.1694e+06	7.72735e+06	NotDetected	NotDetected	NotDetected	MSMS	MSMS	MSMS	7.84908e+06	1.26386e+06	0.16102
SLPSPSPAPPNSLYTR	SLPSPSPAPPNSLYTR	0	0	0	0	1.2977e+06	1.30511e+06	NotDetected	NotDetected	NotDetected	NotDetected	MSMS	MBR	867605	751377	0.866036
SLQM[147]FILCR	SLQMFILCR	0	0	0	1.4579e+06	454039	258055	NotDetected	NotDetected	NotDetected	MSMS	MSMS	MBR	723333	643661	0.889854
SLQMFILCR	SLQMFILCR	0	0	0	3.22295e+06	3.42563e+06	2.13733e+06	NotDetected	NotDetected	NotDetected	MSMS	MSMS	MSMS	2.92864e+06	692746	0.236542
SLSATLAK	SLSATLAK	0	0	0	683069	457685	442715	NotDetected	NotDetected	NotDetected	MBR	MBR	MSMS	527823	134655	0.255115
SLSDLVEGLFDGIPTPR	SLSDLVEGLFDGIPTPR	0	0	0	694787	653599	674459	NotDetected	NotDetected	NotDetected	MSMS	MSMS	MSMS	674282	20594.6	0.030543
SLYRPVTIDEYIN[115]DRDDTMEYLTLEFAR	SLYRPVTIDEYINDRDDTMEYLTLEFAR	0	0	0	0	0	0	NotDetected	NotDetected	NotDetected	NotDetected	MSMSIdentifiedButNotQuantified	NotDetected	0	0	NA
SM[147]GIGVQGFHTAFLSM[147]GLDLCDER	SMGIGVQGFHTAFLSMGLDLCDER	0	0	0	790363	367797	465751	NotDetected	NotDetected	NotDetected	MSMS	MBR	MBR	541304	221182	0.408611
SM[147]GIGVQGFHTAFLSMGLDLCDER	SMGIGVQGFHTAFLSMGLDLCDER	0	0	0	657253	743506	1.39443e+06	NotDetected	NotDetected	NotDetected	MBR	MBR	MSMS	931729	403023	0.432554
SMGIGVQ[129]GFHTAFLSMGLDLCDER	SMGIGVQGFHTAFLSMGLDLCDER	0	0	0	0	54394.6	74743.1	NotDetected	NotDetected	NotDetected	NotDetected	MSMS	MBR	43045.9	38642.3	0.8977
SMGIGVQGFHTAFLSM[147]GLDLCDER	SMGIGVQGFHTAFLSMGLDLCDER	0	0	0	1.3081e+06	1.21738e+06	968540	NotDetected	NotDetected	NotDetected	MBR	MBR	MSMS	1.16468e+06	175809	0.150951
SMGIGVQGFHTAFLSMGLDLCDER	SMGIGVQGFHTAFLSMGLDLCDER	0	0	0	774360	1.5557e+06	858098	NotDetected	NotDetected	NotDetected	MSMS	MBR	MSMS	1.06272e+06	428983	0.403665
SMVIHGSLLK	SMVIHGSLLK	0	0	0	313622	395332	370344	NotDetected	NotDetected	NotDetected	MSMS	MBR	MBR	359766	41869.5	0.11638
SN[115]GHSFLGYLR	SNGHSFLGYLR	0	0	0	2.4331e+06	2.00489e+06	1.48901e+06	NotDetected	NotDetected	NotDetected	MSMS	MSMS	MSMS	1.97567e+06	472723	0.239272
SN[115]TVAFNQR	SNTVAFNQR	0	0	0	1.59492e+06	0	1.46453e+06	NotDetected	NotDetected	NotDetected	MBR	NotDetected	MSMS	1.01982e+06	885591	0.868382
SNFSPPQASSMK	SNFSPPQASSMK	0	0	0	938039	788670	734699	NotDetected	NotDetected	NotDetected	MSMS	MBR	MSMS	820469	105334	0.128382
SNLSDIYFIPGR	SNLSDIYFIPGR	0	0	0	498165	562365	688611	NotDetected	NotDetected	NotDetected	MBR	MBR	MSMS	583047	96892.8	0.166184
SNNAITGVDGLIVPHGANVNMEFPLTK	SNNAITGVDGLIVPHGANVNMEFPLTK	0	0	0	2.32287e+06	2.70146e+06	1.8142e+06	NotDetected	NotDetected	NotDetected	MSMS	MSMS	MSMS	2.27951e+06	445217	0.195313
SNTVAFN[115]QR	SNTVAFNQR	0	0	0	3.20783e+06	2.92478e+06	3.00584e+06	NotDetected	NotDetected	NotDetected	MSMS	MBR	MSMS	3.04615e+06	145765	0.0478523
SNTVAFNQR	SNTVAFNQR	0	0	0	2.87787e+07	2.20348e+07	2.30369e+07	NotDetected	NotDetected	NotDetected	MBR	MSMS	MSMS	2.46168e+07	3.63895e+06	0.147824
SPASMDESTGM[147]K	SPASMDESTGMK	0	0	0	503184	299449	282459	NotDetected	NotDetected	NotDetected	MSMS	MBR	MBR	361697	122825	0.339581
SPASMDESTGMK	SPASMDESTGMK	0	0	0	1.39961e+06	1.38703e+06	1.32332e+06	NotDetected	NotDetected	NotDetected	MSMS	MSMS	MSMS	1.36999e+06	40901.5	0.0298554
SPEM[147]IPSTINM[147]R	SPEMIPSTINMR	0	0	0	1.49511e+06	799326	814125	NotDetected	NotDetected	NotDetected	MSMS	MBR	MBR	1.03619e+06	397510	0.383627
SPEM[147]IPSTINMR	SPEMIPSTINMR	0	0	0	4.72643e+06	4.62062e+06	6.23393e+06	NotDetected	NotDetected	NotDetected	MSMS	MSMS	MSMS	5.19366e+06	902453	0.173761
SPEMIPSTIN[115]MR	SPEMIPSTINMR	0	0	0	493480	641680	545197	NotDetected	NotDetected	NotDetected	MBR	MBR	MSMS	560119	75218.7	0.13429
SPEMIPSTINM[147]R	SPEMIPSTINMR	0	0	0	1.94432e+06	2.10555e+06	2.40653e+06	NotDetected	NotDetected	NotDetected	MSMS	MSMS	MSMS	2.15213e+06	234600	0.109008
SPEMIPSTINMR	SPEMIPSTINMR	0	0	0	9.92298e+06	1.35539e+07	1.53586e+07	NotDetected	NotDetected	NotDetected	MSMS	MSMS	MSMS	1.29452e+07	2.76848e+06	0.213862
SPHNM[147]ASVYTR	SPHNMASVYTR	0	0	0	327212	246032	147711	NotDetected	NotDetected	NotDetected	MBR	MSMS	MBR	240318	89886.7	0.374032
SPHNMASVYTR	SPHNMASVYTR	0	0	0	1.25936e+06	1.32724e+06	834783	NotDetected	NotDetected	NotDetected	MBR	MSMS	MBR	1.14046e+06	266891	0.234021
SPSPSPPRPR	SPSPSPPRPR	0	0	0	281867	77371	271514	NotDetected	NotDetected	NotDetected	MBR	MBR	MSMS	210251	115194	0.547887
SQDHTSDGCIPIPIIDETHR	SQDHTSDGCIPIPIIDETHR	0	0	0	1.71556e+06	1.61102e+06	625639	NotDetected	NotDetected	NotDetected	MSMS	MSMS	MBR	1.31741e+06	601363	0.456475
SQFYIVAYENSVALGGR	SQFYIVAYENSVALGGR	0	0	0	334067	603702	860264	NotDetected	NotDetected	NotDetected	MSMS	MBR	MBR	599344	263125	0.439022
SQYDSVISNMEGDLVK	SQYDSVISNMEGDLVK	0	0	0	8.47368e+06	7.74515e+06	5.90243e+06	NotDetected	NotDetected	NotDetected	MSMS	MSMS	MBR	7.37375e+06	1.32525e+06	0.179725
SRDAASTLWIFLIK	SRDAASTLWIFLIK	0	0	0	1.21712e+06	751524	710286	NotDetected	NotDetected	NotDetected	MSMS	MSMS	MBR	892977	281473	0.315207
SRNESCEVLAEIPQEK	SRNESCEVLAEIPQEK	0	0	0	954121	1.21086e+06	1.21064e+06	NotDetected	NotDetected	NotDetected	MSMS	MSMS	MSMS	1.12521e+06	148165	0.131678
SSAWAGR	SSAWAGR	0	0	0	1.76773e+06	1.60219e+06	1.87012e+06	NotDetected	NotDetected	NotDetected	MSMS	MSMS	MSMS	1.74668e+06	135198	0.0774028
SSCITWGQHEEGGPETTAQENSDIR	SSCITWGQHEEGGPETTAQENSDIR	0	0	0	4.50391e+06	5.12769e+06	7.0092e+06	NotDetected	NotDetected	NotDetected	MSMS	MSMS	MSMS	5.54693e+06	1.3042e+06	0.235121
SSGEADGWIEESFK	SSGEADGWIEESFK	0	0	0	3.4709e+06	3.55976e+06	3.35659e+06	NotDetected	NotDetected	NotDetected	MSMS	MSMS	MSMS	3.46242e+06	101851	0.0294161
SSNVITLQGTSTYPFGR	SSNVITLQGTSTYPFGR	0	0	0	5.58087e+06	6.45996e+06	5.04086e+06	NotDetected	NotDetected	NotDetected	MSMS	MSMS	MSMS	5.69389e+06	716273	0.125797
SSVMSLR	SSVMSLR	0	0	0	3.05361e+06	3.70283e+06	2.42023e+06	NotDetected	NotDetected	NotDetected	MBR	MBR	MSMS	3.05889e+06	641318	0.209657
SSVYVPACAYIDFDK	SSVYVPACAYIDFDK	0	0	0	4.45875e+06	5.38893e+06	3.45092e+06	NotDetected	NotDetected	NotDetected	MSMS	MBR	MSMS	4.43287e+06	969263	0.218654
SSYPLLR	SSYPLLR	0	0	0	1.49224e+06	1.99496e+06	1.47713e+06	NotDetected	NotDetected	NotDetected	MBR	MSMS	MBR	1.65477e+06	294703	0.178093
STAIVDGLWVACR	STAIVDGLWVACR	0	0	0	9.56767e+06	9.58129e+06	8.59865e+06	NotDetected	NotDetected	NotDetected	MSMS	MBR	MSMS	9.2492e+06	563438	0.0609175
STCILPTIGGPISVDCPR	STCILPTIGGPISVDCPR	0	0	0	1.54779e+08	1.58376e+08	1.34658e+08	NotDetected	NotDetected	NotDetected	MSMS	MSMS	MSMS	1.49271e+08	1.27825e+07	0.0856329
STIDTITALLLLHR	STIDTITALLLLHR	0	0	0	755158	555496	354128	NotDetected	NotDetected	NotDetected	MSMS	MBR	MBR	554927	200515	0.361336
STMFAVNDAASR	STMFAVNDAASR	0	0	0	1.40927e+06	1.64527e+06	896774	NotDetected	NotDetected	NotDetected	MSMS	MBR	MBR	1.31711e+06	382667	0.290536
STSASQ[129]SEYSLDYLILACGFCPQLLAR	STSASQSEYSLDYLILACGFCPQLLAR	0	0	0	0	222087	0	NotDetected	NotDetected	NotDetected	NotDetected	MSMS	NotDetected	74029	128222	1.73205
STSASQSEYSLDYLILACGFCPQ[129]LLAR	STSASQSEYSLDYLILACGFCPQLLAR	0	0	0	0	0	229511	NotDetected	NotDetected	NotDetected	NotDetected	NotDetected	MSMS	76503.7	132508	1.73205
STSASQSEYSLDYLILACGFCPQLLAR	STSASQSEYSLDYLILACGFCPQLLAR	0	0	0	1.48848e+06	2.77489e+06	1.72052e+06	NotDetected	NotDetected	NotDetected	MSMS	MBR	MBR	1.99463e+06	685613	0.34373
STVALLFYPAIQR	STVALLFYPAIQR	0	0	0	4.74898e+06	4.11434e+06	4.94124e+06	NotDetected	NotDetected	NotDetected	MSMS	MSMS	MBR	4.60152e+06	432722	0.0940388
STVCMVMPK	STVCMVMPK	0	0	0	1.05931e+06	1.72362e+06	2.22115e+06	NotDetected	NotDetected	NotDetected	MSMS	MBR	MSMS	1.66803e+06	582911	0.349461
SVILPPDPEAR	SVILPPDPEAR	0	0	0	245799	499456	522044	NotDetected	NotDetected	NotDetected	MBR	MSMS	MSMS	422433	153386	0.363101
SVILPPDPEARPVVVHIPEGTCSALAEDMVASIR	SVILPPDPEARPVVVHIPEGTCSALAEDMVASIR	0	0	0	1.81939e+06	1.45983e+06	2.2008e+06	NotDetected	NotDetected	NotDetected	MBR	MSMS	MBR	1.82667e+06	370540	0.202849
SVLEIAR	SVLEIAR	0	0	0	2.04495e+06	1.98917e+06	1.84684e+06	NotDetected	NotDetected	NotDetected	MBR	MBR	MSMS	1.96032e+06	102158	0.0521127
SVM[147]QDTYR	SVMQDTYR	0	0	0	1.17818e+06	699020	918067	NotDetected	NotDetected	NotDetected	MSMS	MSMS	MSMS	931756	239873	0.257442
SVMQDTYR	SVMQDTYR	0	0	0	5.55882e+06	5.62348e+06	5.87649e+06	NotDetected	NotDetected	NotDetected	MSMS	MSMS	MSMS	5.68626e+06	167887	0.029525
SVMTCTFPEWFVPHATCEK	SVMTCTFPEWFVPHATCEK	0	0	0	386763	645687	415022	NotDetected	NotDetected	NotDetected	MSMS	MBR	MBR	482491	142037	0.294383
SYADM[147]NYINISPTCFGDLAQFYLANTILK	SYADMNYINISPTCFGDLAQFYLANTILK	0	0	0	1.2748e+06	922726	1.04437e+06	NotDetected	NotDetected	NotDetected	MBR	MSMS	MSMS	1.08063e+06	178813	0.165471
SYADMNYINISPTCFGDLAQFYLANTILK	SYADMNYINISPTCFGDLAQFYLANTILK	0	0	0	0	0	0	NotDetected	NotDetected	NotDetected	NotDetected	MSMSIdentifiedButNotQuantified	MSMSIdentifiedButNotQuantified	0	0	NA
SYATMFYGYCR	SYATMFYGYCR	0	0	0	535942	1.18328e+06	694545	NotDetected	NotDetected	NotDetected	MSMS	MSMS	MSMS	804590	337409	0.419355
SYDDVVTAR	SYDDVVTAR	0	0	0	970060	771893	869268	NotDetected	NotDetected	NotDetected	MBR	MSMS	MBR	870407	99088.2	0.113841
SYMLVTLICSAK	SYMLVTLICSAK	0	0	0	1.04667e+06	1.37537e+06	1.97125e+06	NotDetected	NotDetected	NotDetected	MSMS	MBR	MSMS	1.46443e+06	468681	0.320043
SYNQLVSR	SYNQLVSR	0	0	0	2.33266e+06	2.22792e+06	1.71715e+06	NotDetected	NotDetected	NotDetected	MSMS	MBR	MSMS	2.09258e+06	329319	0.157375
TAELLNDGR	TAELLNDGR	0	0	0	1.39708e+06	1.27976e+06	1.7442e+06	NotDetected	NotDetected	NotDetected	MBR	MSMS	MSMS	1.47368e+06	241512	0.163884
TAFDYDQALLIDLCSDR	TAFDYDQALLIDLCSDR	0	0	0	3.91968e+06	9.95301e+06	7.89395e+06	NotDetected	NotDetected	NotDetected	MSMS	MSMS	MSMS	7.25554e+06	3.06691e+06	0.422699
TAIAPTAHGLQTK	TAIAPTAHGLQTK	0	0	0	4.23669e+06	2.78121e+06	1.41878e+06	NotDetected	NotDetected	NotDetected	MSMS	MSMS	MSMS	2.81223e+06	1.40921e+06	0.501102
TASLMASDATLAIENVISASVYEDPIPDVNK	TASLMASDATLAIENVISASVYEDPIPDVNK	0	0	0	1.06704e+06	1.33436e+06	1.41879e+06	NotDetected	NotDetected	NotDetected	MSMS	MSMS	MSMS	1.2734e+06	183628	0.144203
TAVSNNSSSN[115]SYGSTEHVCDHGTSLCGR	TAVSNNSSSNSYGSTEHVCDHGTSLCGR	0	0	0	488134	385986	320463	NotDetected	NotDetected	NotDetected	MSMS	MBR	MBR	398194	84499.6	0.212207
TAVSNNSSSNSYGSTEHVCDHGTSLCGR	TAVSNNSSSNSYGSTEHVCDHGTSLCGR	0	0	0	1.11362e+06	781375	503603	NotDetected	NotDetected	NotDetected	MSMS	MSMS	MBR	799532	305413	0.38199
TCCTQMQANR	TCCTQMQANR	0	0	0	474715	598893	805715	NotDetected	NotDetected	NotDetected	MSMS	MSMS	MSMS	626441	167211	0.266922
TCSVVCQR	TCSVVCQR	0	0	0	5.37772e+06	6.08522e+06	4.68107e+06	NotDetected	NotDetected	NotDetected	MSMS	MBR	MBR	5.38134e+06	702085	0.130467
TCSVVCQRPR	TCSVVCQRPR	0	0	0	7.94501e+06	7.36902e+06	5.12103e+06	NotDetected	NotDetected	NotDetected	MSMS	MSMS	MSMS	6.81169e+06	1.4922e+06	0.219065
TCSVVCQRPRPLSTAASIIR	TCSVVCQRPRPLSTAASIIR	0	0	0	2.95025e+07	2.20369e+07	1.94555e+07	NotDetected	NotDetected	NotDetected	MSMS	MBR	MSMS	2.36649e+07	5.21761e+06	0.220479
TDAFVEHAIQ[129]LTAATETAMSDIALVER	TDAFVEHAIQLTAATETAMSDIALVER	0	0	0	146961	0	186817	NotDetected	NotDetected	NotDetected	MSMS	NotDetected	MBR	111259	98392.5	0.884353
TDAN[115]TN[115]GVCSLASINLAR	TDANTNGVCSLASINLAR	0	0	0	504029	769682	508451	NotDetected	NotDetected	NotDetected	MBR	MBR	MSMS	594054	152114	0.256062
TDANTN[115]GVCSLASINLAR	TDANTNGVCSLASINLAR	0	0	0	2.28993e+07	9.77823e+06	2.1304e+07	NotDetected	NotDetected	NotDetected	MSMS	MSMS	MSMS	1.79938e+07	7.15948e+06	0.397885
TDANTNGVCSLASINLAR	TDANTNGVCSLASINLAR	0	0	0	0	0	0	NotDetected	NotDetected	NotDetected	NotDetected	MSMSIdentifiedButNotQuantified	NotDetected	0	0	NA
TDIWSAGLVLFEMSVK	TDIWSAGLVLFEMSVK	0	0	0	382661	1.29125e+06	1.85543e+06	NotDetected	NotDetected	NotDetected	MBR	MBR	MSMS	1.17645e+06	743065	0.631619
TDLGDEGCFVTLM[147]K	TDLGDEGCFVTLMK	0	0	0	1.71781e+06	0	792620	NotDetected	NotDetected	NotDetected	MBR	NotDetected	MSMS	836810	859757	1.02742
TDLGDEGCFVTLMK	TDLGDEGCFVTLMK	0	0	0	4.3571e+06	4.50031e+06	4.69727e+06	NotDetected	NotDetected	NotDetected	MSMS	MBR	MSMS	4.51823e+06	170792	0.0378006
TDLLM[147]LR	TDLLMLR	0	0	0	1.09804e+06	1.13023e+06	992527	NotDetected	NotDetected	NotDetected	MSMS	MSMS	MSMS	1.0736e+06	72033.5	0.0670952
TDLLMLR	TDLLMLR	0	0	0	1.55423e+06	1.79943e+06	1.90285e+06	NotDetected	NotDetected	NotDetected	MSMS	MSMS	MSMS	1.75217e+06	179053	0.102189
TDVAENITLLTGDSR	TDVAENITLLTGDSR	0	0	0	5.38255e+06	6.70556e+06	4.6937e+06	NotDetected	NotDetected	NotDetected	MSMS	MSMS	MBR	5.59394e+06	1.02245e+06	0.182778
TEDAAYDIAAPGDIR	TEDAAYDIAAPGDIR	0	0	0	2.35497e+06	3.34911e+06	3.3387e+06	NotDetected	NotDetected	NotDetected	MBR	MBR	MSMS	3.01426e+06	570984	0.189427
TENIFLDKPENVVLGDFGAACK	TENIFLDKPENVVLGDFGAACK	0	0	0	7.2654e+06	7.49519e+06	9.15084e+06	NotDetected	NotDetected	NotDetected	MSMS	MSMS	MSMS	7.97048e+06	1.02866e+06	0.129059
TEQTAM[147]PR	TEQTAMPR	0	0	0	797008	250434	152986	NotDetected	NotDetected	NotDetected	MBR	MBR	MSMS	400143	347132	0.86752
TEQTAMPR	TEQTAMPR	0	0	0	1.79694e+06	1.66903e+06	1.78543e+06	NotDetected	NotDetected	NotDetected	MSMS	MBR	MBR	1.75047e+06	70758.3	0.0404225
TESFIMNK	TESFIMNK	0	0	0	6.186e+06	7.05239e+06	6.28509e+06	NotDetected	NotDetected	NotDetected	MSMS	MSMS	MSMS	6.50783e+06	474198	0.0728658
TESSPESQSEDLSPFGNDGNESPETVTDIDAVSAVR	TESSPESQSEDLSPFGNDGNESPETVTDIDAVSAVR	0	0	0	928442	805996	789811	NotDetected	NotDetected	NotDetected	MBR	MBR	MSMS	841416	75799.4	0.0900855
TFFSELTR	TFFSELTR	0	0	0	9.73653e+06	1.29143e+07	7.71624e+06	NotDetected	NotDetected	NotDetected	MSMS	MSMS	MBR	1.01223e+07	2.6204e+06	0.258873
TGAAGADLGFYTTCDPPMLCVR	TGAAGADLGFYTTCDPPMLCVR	0	0	0	285510	507096	277056	NotDetected	NotDetected	NotDetected	MBR	MSMS	MBR	356554	130442	0.365841
TGGYDTIR	TGGYDTIR	0	0	0	713130	550838	857400	NotDetected	NotDetected	NotDetected	MSMS	MBR	MBR	707123	153370	0.216892
TGLHPGIAFTVIR	TGLHPGIAFTVIR	0	0	0	7.94776e+06	7.93895e+06	5.75804e+06	NotDetected	NotDetected	NotDetected	MSMS	MSMS	MSMS	7.21492e+06	1.2617e+06	0.174874
TGM[147]YYCK	TGMYYCK	0	0	0	4.71183e+06	2.33115e+06	2.29585e+06	NotDetected	NotDetected	NotDetected	MSMS	MBR	MBR	3.11294e+06	1.38479e+06	0.444849
TGMYYCK	TGMYYCK	0	0	0	1.0465e+07	1.45467e+07	1.43722e+07	NotDetected	NotDetected	NotDetected	MSMS	MSMS	MSMS	1.3128e+07	2.30785e+06	0.175796
TGN[115]NISNNR	TGNNISNNR	0	0	0	1.24677e+06	1.14284e+06	589392	NotDetected	NotDetected	NotDetected	MSMS	MSMS	MBR	993001	353377	0.355867
TGNVLIHNRPIR	TGNVLIHNRPIR	0	0	0	4.48853e+06	3.94428e+06	4.02953e+06	NotDetected	NotDetected	NotDetected	MSMS	MSMS	MSMS	4.15412e+06	292730	0.0704674
TGTNISHPTNFMSAIESVPTYLEHLSTR	TGTNISHPTNFMSAIESVPTYLEHLSTR	0	0	0	624930	616937	236859	NotDetected	NotDetected	NotDetected	MBR	MSMS	MBR	492909	221782	0.449945
TGTSVNCIVEEM[147]DAR	TGTSVNCIVEEMDAR	0	0	0	1.28043e+06	870984	864598	NotDetected	NotDetected	NotDetected	MSMS	MSMS	MBR	1.00534e+06	238256	0.236992
TGTSVNCIVEEMDAR	TGTSVNCIVEEMDAR	0	0	0	1.19865e+07	1.27731e+07	1.26543e+07	NotDetected	NotDetected	NotDetected	MSMS	MSMS	MBR	1.24713e+07	424006	0.0339986
THISNCVISAIGEALR	THISNCVISAIGEALR	0	0	0	201260	280242	191304	NotDetected	NotDetected	NotDetected	MBR	MSMS	MBR	224268	48729.1	0.21728
TIEEFDETLLSEIEVR	TIEEFDETLLSEIEVR	0	0	0	190741	581487	788619	NotDetected	NotDetected	NotDetected	MBR	MSMS	MSMS	520282	303602	0.583533
TIGN[115]SVQSDTVR	TIGNSVQSDTVR	0	0	0	462998	398588	0	NotDetected	NotDetected	NotDetected	MBR	MSMS	NotDetected	287195	250795	0.873255
TIGNSVQSDTVR	TIGNSVQSDTVR	0	0	0	4.39438e+06	3.12319e+06	2.3134e+06	NotDetected	NotDetected	NotDetected	MSMS	MBR	MBR	3.27699e+06	1.04898e+06	0.320104
TIIAVVQDMALSQ[129]CSIVMQGQQVEAR	TIIAVVQDMALSQCSIVMQGQQVEAR	0	0	0	0	0	0	NotDetected	NotDetected	NotDetected	NotDetected	MSMSIdentifiedButNotQuantified	NotDetected	0	0	NA
TIIAVVQDMALSQCSIVMQGQQVEAR	TIIAVVQDMALSQCSIVMQGQQVEAR	0	0	0	969728	946962	599424	NotDetected	NotDetected	NotDetected	MSMS	MBR	MSMS	838705	207536	0.247448
TIISTPAVTPK	TIISTPAVTPK	0	0	0	3.01188e+06	2.60548e+06	2.27222e+06	NotDetected	NotDetected	NotDetected	MSMS	MSMS	MSMS	2.62986e+06	370436	0.140858
TILPPLLWDCDPLIYQAEGM[147]R	TILPPLLWDCDPLIYQAEGMR	0	0	0	912334	862761	498326	NotDetected	NotDetected	NotDetected	MSMS	MSMS	MBR	757807	226080	0.298335
TILPPLLWDCDPLIYQAEGMR	TILPPLLWDCDPLIYQAEGMR	0	0	0	897435	1.79866e+06	1.29339e+06	NotDetected	NotDetected	NotDetected	MSMS	MSMS	MSMS	1.32983e+06	451714	0.339679
TILSVESENATM[147]R	TILSVESENATMR	0	0	0	1.13571e+06	833847	1.66403e+06	NotDetected	NotDetected	NotDetected	MSMS	MSMS	MSMS	1.2112e+06	420209	0.346938
TILSVESENATMR	TILSVESENATMR	0	0	0	2.76697e+06	3.38242e+06	6.58722e+06	NotDetected	NotDetected	NotDetected	MSMS	MSMS	MSMS	4.24553e+06	2.05117e+06	0.483136
TILTAATISQAAM[147]K	TILTAATISQAAMK	0	0	0	848052	719241	278704	NotDetected	NotDetected	NotDetected	MSMS	MSMS	MBR	615333	298558	0.485198
TILTAATISQAAMK	TILTAATISQAAMK	0	0	0	2.36647e+06	2.35014e+06	1.60342e+06	NotDetected	NotDetected	NotDetected	MBR	MBR	MSMS	2.10668e+06	435908	0.206917
TIPNEEQFDNSR	TIPNEEQFDNSR	0	0	0	1.45947e+06	975641	702128	NotDetected	NotDetected	NotDetected	MSMS	MBR	MBR	1.04575e+06	383508	0.366731
TITVTLEDQQICVPDPSK	TITVTLEDQQICVPDPSK	0	0	0	2.632e+06	5.53123e+06	5.68285e+06	NotDetected	NotDetected	NotDetected	MSMS	MSMS	MSMS	4.61536e+06	1.71931e+06	0.37252
TIYLDN[115]ENQR	TIYLDNENQR	0	0	0	1.56982e+06	910327	1.95707e+06	NotDetected	NotDetected	NotDetected	MBR	MBR	MSMS	1.47907e+06	529238	0.357818
TIYLDNEN[115]QR	TIYLDNENQR	0	0	0	1.90335e+06	1.843e+06	1.92757e+06	NotDetected	NotDetected	NotDetected	MSMS	MSMS	MSMS	1.89131e+06	43552	0.0230274
TIYLDNENQR	TIYLDNENQR	0	0	0	4.16768e+07	3.73889e+07	4.43557e+07	NotDetected	NotDetected	NotDetected	MSMS	MSMS	MSMS	4.11405e+07	3.51421e+06	0.0854197
TKPPDGTGVR	TKPPDGTGVR	0	0	0	779525	651088	545463	NotDetected	NotDetected	NotDetected	MSMS	MSMS	MSMS	658692	117216	0.177952
TLELLSQGVETDDPEFIEVFTSAR	TLELLSQGVETDDPEFIEVFTSAR	0	0	0	1.05469e+06	488442	487871	NotDetected	NotDetected	NotDetected	MSMS	MBR	MBR	677001	327088	0.483143
TLETAASQEIFSELDNLKPDDK	TLETAASQEIFSELDNLKPDDK	0	0	0	1.69697e+06	1.40328e+06	1.42114e+06	NotDetected	NotDetected	NotDetected	MSMS	MSMS	MSMS	1.50713e+06	164648	0.109246
TLGSEIDILK	TLGSEIDILK	0	0	0	5.76407e+06	4.76281e+06	6.41e+06	NotDetected	NotDetected	NotDetected	MBR	MSMS	MBR	5.64562e+06	829959	0.147009
TLIESLR	TLIESLR	0	0	0	1.95095e+06	1.76901e+06	2.21837e+06	NotDetected	NotDetected	NotDetected	MSMS	MSMS	MSMS	1.97944e+06	226031	0.114189
TLLDAFK	TLLDAFK	0	0	0	4.98355e+07	3.80262e+07	3.86576e+07	NotDetected	NotDetected	NotDetected	MSMS	MSMS	MSMS	4.21731e+07	6.64337e+06	0.157526
TLLLN[115]MIFAINEGN[115]MILYTMIPT[181]LLTLGASDGYINALVGLETATR	TLLLNMIFAINEGNMILYTMIPTLLTLGASDGYINALVGLETATR	0	0	0	0	3.94284e+06	0	NotDetected	NotDetected	NotDetected	NotDetected	MSMS	NotDetected	1.31428e+06	2.2764e+06	1.73205
TLQTTLINLAR	TLQTTLINLAR	0	0	0	495898	563454	439102	NotDetected	NotDetected	NotDetected	MSMS	MBR	MBR	499485	62253.3	0.124635
TLSADVIN[115]HIPLLR	TLSADVINHIPLLR	0	0	0	851637	874848	661713	MSMSIdentifiedButNotQuantified	NotDetected	NotDetected	MBR	MSMS	MSMS	796066	116930	0.146885
TLSADVINHIPLLR	TLSADVINHIPLLR	0	0	0	3.41006e+06	3.3036e+06	1.91108e+06	NotDetected	NotDetected	NotDetected	MSMS	MSMS	MSMS	2.87491e+06	836400	0.29093
TLVEAIVPFGSTN[115]ASFGNIFR	TLVEAIVPFGSTNASFGNIFR	0	0	0	258345	424677	97376.2	NotDetected	NotDetected	NotDetected	MSMS	MSMS	MBR	260133	163658	0.629131
TLVEAIVPFGSTNASFGNIFR	TLVEAIVPFGSTNASFGNIFR	0	0	0	517000	1.40337e+06	328267	NotDetected	NotDetected	NotDetected	MSMS	MSMS	MSMS	749545	574036	0.765847
TLVEAYLATR	TLVEAYLATR	0	0	0	6.9281e+06	7.39834e+06	5.92715e+06	NotDetected	NotDetected	NotDetected	MSMS	MSMS	MSMS	6.7512e+06	751377	0.111295
TM[147]HVLN[115]GPLGFAVK	TMHVLNGPLGFAVK	0	0	0	602374	418670	524088	NotDetected	NotDetected	NotDetected	MSMS	MSMS	MBR	515044	92185.3	0.178985
TMHVLN[115]GPLGFAVK	TMHVLNGPLGFAVK	0	0	0	1.10917e+06	1.57145e+06	1.49241e+06	NotDetected	NotDetected	NotDetected	MSMS	MSMS	MSMS	1.39101e+06	247258	0.177754
TNANRDTIISFLTK	TNANRDTIISFLTK	0	0	0	3.1009e+06	1.76453e+06	1.69123e+06	NotDetected	NotDetected	NotDetected	MSMS	MBR	MBR	2.18556e+06	793560	0.363093
TNDSFAMSTTSLGHDEWLEMVK	TNDSFAMSTTSLGHDEWLEMVK	0	0	0	513011	715989	476400	NotDetected	NotDetected	NotDetected	MBR	MSMS	MBR	568467	129063	0.227036
TNEEHITLSSPR	TNEEHITLSSPR	0	0	0	2.55246e+06	2.85977e+06	1.7194e+06	NotDetected	NotDetected	NotDetected	MSMS	MBR	MBR	2.37721e+06	590040	0.248206
TNEELDAFLSR	TNEELDAFLSR	0	0	0	8.94046e+06	1.34415e+07	1.0917e+07	NotDetected	NotDetected	NotDetected	MSMS	MSMS	MSMS	1.10997e+07	2.25607e+06	0.203256
TNFLLVIR	TNFLLVIR	0	0	0	202583	443286	448032	NotDetected	NotDetected	NotDetected	MBR	MBR	MSMS	364634	140360	0.384933
TNNTQDTLK	TNNTQDTLK	0	0	0	491340	348048	361262	NotDetected	NotDetected	NotDetected	MSMS	MSMS	MSMS	400217	79191	0.19787
TPDATFSLNK	TPDATFSLNK	0	0	0	6.10624e+07	0	0	NotDetected	NotDetected	NotDetected	MSMS	MSMSAmbiguousPeakfinding	MSMSAmbiguousPeakfinding	2.03541e+07	3.52544e+07	1.73205
TPLGLPDDSIGN[115]AIK	TPLGLPDDSIGNAIK	0	0	0	654419	1.16906e+06	845467	NotDetected	NotDetected	NotDetected	MSMS	MSMS	MSMS	889650	260152	0.29242
TPLGLPDDSIGNAIK	TPLGLPDDSIGNAIK	0	0	0	1.10589e+07	1.34761e+07	1.10708e+07	NotDetected	NotDetected	NotDetected	MSMS	MSMS	MSMS	1.18686e+07	1.39218e+06	0.117299
TPN[115]ILCDTEEVFVFLN[115]ETGR	TPNILCDTEEVFVFLNETGR	0	0	0	0	0	0	NotDetected	NotDetected	NotDetected	NotDetected	MSMSIdentifiedButNotQuantified	NotDetected	0	0	NA
TPNILCDTEEVFVFLN[115]ETGR	TPNILCDTEEVFVFLNETGR	0	0	0	487680	83116.2	0	NotDetected	NotDetected	NotDetected	MSMS	MSMS	NotDetected	190265	260900	1.37124
TPNILCDTEEVFVFLNETGR	TPNILCDTEEVFVFLNETGR	0	0	0	2.90408e+06	4.46347e+06	372825	NotDetected	NotDetected	NotDetected	MSMS	MSMS	MSMS	2.58013e+06	2.06448e+06	0.800146
TPTLDLDTVVVR	TPTLDLDTVVVR	0	0	0	6.24174e+06	0	4.36246e+06	NotDetected	NotDetected	NotDetected	MBR	NotDetected	MSMS	3.53473e+06	3.20214e+06	0.905906
TPTNTLPSLLSLLGITDLPSLR	TPTNTLPSLLSLLGITDLPSLR	0	0	0	0	0	0	NotDetected	NotDetected	NotDetected	MSMSIdentifiedButNotQuantified	NotDetected	NotDetected	0	0	NA
TPVSIEEITDLIDGK	TPVSIEEITDLIDGK	0	0	0	2.59727e+06	8.78212e+06	9.76208e+06	NotDetected	NotDetected	NotDetected	MSMS	MSMS	MSMS	7.04716e+06	3.88474e+06	0.551249
TQFQAVLK	TQFQAVLK	0	0	0	8.87644e+06	8.60707e+06	9.18066e+06	NotDetected	NotDetected	NotDetected	MSMS	MBR	MSMS	8.88806e+06	286971	0.0322873
TQSIPSPLVAPSVTK	TQSIPSPLVAPSVTK	0	0	0	1.86555e+06	1.89491e+06	2.30886e+06	NotDetected	NotDetected	NotDetected	MSMS	MSMS	MBR	2.02311e+06	247908	0.122538
TRPLDTEIHRPGPIAIQNPTDTDEPELR	TRPLDTEIHRPGPIAIQNPTDTDEPELR	0	0	0	5.46091e+06	4.61786e+06	3.55993e+06	NotDetected	NotDetected	NotDetected	MSMS	MSMS	MSMS	4.54623e+06	952516	0.209518
TSLN[115]SPAIQSK	TSLNSPAIQSK	0	0	0	1.16927e+06	1.04337e+06	1.49401e+06	NotDetected	NotDetected	NotDetected	MBR	MSMS	MSMS	1.23555e+06	232515	0.188188
TSLNSPAIQSK	TSLNSPAIQSK	0	0	0	1.54206e+07	1.58948e+07	1.80372e+07	NotDetected	NotDetected	NotDetected	MSMS	MSMS	MSMS	1.64509e+07	1.39412e+06	0.0847442
TSMLNEIPTHSLM[147]GVPVLK	TSMLNEIPTHSLMGVPVLK	0	0	0	1.47841e+06	1.01278e+06	609878	NotDetected	NotDetected	NotDetected	MSMS	MSMS	MBR	1.03369e+06	434642	0.420477
TSMLNEIPTHSLMGVPVLK	TSMLNEIPTHSLMGVPVLK	0	0	0	1.9544e+06	2.40889e+06	2.2982e+06	NotDetected	NotDetected	NotDetected	MSMS	MSMS	MSMS	2.2205e+06	236997	0.106732
TSSFSSSYATRK	TSSFSSSYATRK	0	0	0	466583	84536.2	0	NotDetected	NotDetected	NotDetected	MSMS	MBR	NotDetected	183706	248598	1.35324
TSTNSTVIPVPVSDPEAGR	TSTNSTVIPVPVSDPEAGR	0	0	0	2.34653e+06	1.75141e+06	1.46074e+06	NotDetected	NotDetected	NotDetected	MSMS	MSMS	MSMS	1.85289e+06	451532	0.24369
TTAILYGSTPDIGSSSSSTR	TTAILYGSTPDIGSSSSSTR	0	0	0	1.04927e+07	9.077e+06	8.27174e+06	NotDetected	NotDetected	NotDetected	MSMS	MSMS	MSMS	9.28047e+06	1.12435e+06	0.121153
TTGLGSGGTTLK	TTGLGSGGTTLK	0	0	0	1.17572e+07	7.94161e+06	7.99919e+06	NotDetected	NotDetected	NotDetected	MBR	MBR	MSMS	9.23267e+06	2.18651e+06	0.236823
TTN[115]TM[147]GVEIR	TTNTMGVEIR	0	0	0	2.01678e+06	0	0	NotDetected	NotDetected	NotDetected	MSMS	NotDetected	NotDetected	672259	1.16439e+06	1.73205
TTN[115]TMGVEIR	TTNTMGVEIR	0	0	0	9.66321e+06	9.00375e+06	7.10779e+06	NotDetected	NotDetected	NotDetected	MBR	MSMS	MSMS	8.59159e+06	1.32663e+06	0.154411
TTNTM[147]GVEIR	TTNTMGVEIR	0	0	0	5.53466e+07	2.52789e+07	2.01991e+07	NotDetected	NotDetected	NotDetected	MSMS	MSMS	MSMS	3.36082e+07	1.89965e+07	0.565236
TTNTMGVEIR	TTNTMGVEIR	0	0	0	1.53983e+08	1.32497e+08	1.02343e+08	NotDetected	NotDetected	NotDetected	MBR	MSMS	MSMS	1.29608e+08	2.59413e+07	0.200153
TVDNLHLVQNCSR	TVDNLHLVQNCSR	0	0	0	545827	403634	303845	NotDetected	NotDetected	NotDetected	MSMS	MSMS	MBR	417769	121609	0.291091
TVFEQFTSNCVPGIK	TVFEQFTSNCVPGIK	0	0	0	544130	735996	1.21849e+06	NotDetected	NotDetected	NotDetected	MBR	MBR	MSMS	832871	347459	0.417183
TVFSSGAVLFLDQLK	TVFSSGAVLFLDQLK	0	0	0	562840	605522	349404	NotDetected	NotDetected	NotDetected	MBR	MBR	MSMS	505922	137218	0.271224
TVIDVVGHSLR	TVIDVVGHSLR	0	0	0	354081	343902	423664	NotDetected	NotDetected	NotDetected	MBR	MSMS	MSMS	373882	43411.6	0.11611
TVPFLGTLM[147]PNLPSGLEHGQMSICEFIPTPVSADLEYFR	TVPFLGTLMPNLPSGLEHGQMSICEFIPTPVSADLEYFR	0	0	0	822239	678512	618931	NotDetected	NotDetected	NotDetected	MSMS	MBR	MBR	706560	104516	0.147922
TVPFLGTLMPNLPSGLEHGQMSICEFIPTPVSADLEYFR	TVPFLGTLMPNLPSGLEHGQMSICEFIPTPVSADLEYFR	0	0	0	432839	2.20267e+06	1.51912e+06	NotDetected	NotDetected	NotDetected	MSMS	MSMS	MSMS	1.38488e+06	892521	0.644476
TVSADCFEVDVVQR	TVSADCFEVDVVQR	0	0	0	953086	984368	968702	NotDetected	NotDetected	NotDetected	MSMS	MSMS	MSMS	968719	15640.9	0.016146
TYQVFPPRPTALSAFVK	TYQVFPPRPTALSAFVK	0	0	0	975684	762232	854967	NotDetected	NotDetected	NotDetected	MSMS	MBR	MSMS	864294	107031	0.123837
TYTCIPTDLIYATTVWR	TYTCIPTDLIYATTVWR	0	0	0	406300	1.00922e+06	539496	NotDetected	NotDetected	NotDetected	MSMS	MSMS	MBR	651673	316729	0.486024
TYWLAMR	TYWLAMR	0	0	0	482662	731691	759653	NotDetected	NotDetected	NotDetected	MBR	MSMS	MBR	658002	152491	0.231749
VADTCAAALLHMYMSIGTGR	VADTCAAALLHMYMSIGTGR	0	0	0	591958	1.27053e+06	970297	NotDetected	NotDetected	NotDetected	MBR	MSMS	MBR	944260	340032	0.360105
VAGLVGAMVFSSN[115]SVIYMTEVGEAGSTEGK	VAGLVGAMVFSSNSVIYMTEVGEAGSTEGK	0	0	0	0	0	0	NotDetected	NotDetected	NotDetected	NotDetected	MSMSIdentifiedButNotQuantified	NotDetected	0	0	NA
VAGLVGAMVFSSNSVIYMTEVGEAGSTEGK	VAGLVGAMVFSSNSVIYMTEVGEAGSTEGK	0	0	0	124200	491737	315026	NotDetected	NotDetected	NotDetected	MBR	MSMS	MBR	310321	183814	0.592333
VAGNNATELEALDMCAQHNSK	VAGNNATELEALDMCAQHNSK	0	0	0	534166	560782	256172	NotDetected	NotDetected	NotDetected	MSMS	MSMS	MBR	450373	168709	0.374599
VAHVIHSVGPVHSCPTTLSVALAGWK	VAHVIHSVGPVHSCPTTLSVALAGWK	0	0	0	1.62444e+06	2.0514e+06	1.22862e+06	NotDetected	NotDetected	NotDetected	MSMS	MSMS	MSMS	1.63482e+06	411490	0.251704
VAICFAHSGLK	VAICFAHSGLK	0	0	0	261147	374126	223552	NotDetected	NotDetected	NotDetected	MSMS	MBR	MBR	286275	78369.1	0.273755
VALYSVK	VALYSVK	0	0	0	496261	411900	554864	NotDetected	NotDetected	NotDetected	MBR	MBR	MSMS	487675	71868	0.147369
VAVPQN[115]YVVILAK	VAVPQNYVVILAK	0	0	0	474736	468914	419257	NotDetected	NotDetected	NotDetected	MBR	MSMS	MBR	454302	30489.2	0.0671122
VAVPQNYVVILAK	VAVPQNYVVILAK	0	0	0	4.97431e+07	6.22367e+07	5.06363e+07	NotDetected	NotDetected	NotDetected	MSMS	MSMS	MSMS	5.42054e+07	6.96965e+06	0.128579
VCAGLWALAYTFK	VCAGLWALAYTFK	0	0	0	2.83042e+06	4.07711e+06	3.69664e+06	NotDetected	NotDetected	NotDetected	MSMS	MSMS	MSMS	3.53473e+06	638921	0.180755
VCNCNIPLPLCNSDFR	VCNCNIPLPLCNSDFR	0	0	0	4.25304e+06	4.47065e+06	3.94778e+06	NotDetected	NotDetected	NotDetected	MSMS	MSMS	MSMS	4.22383e+06	262656	0.0621844
VCQ[129]RPASVDVLAPPVLSGENYK	VCQRPASVDVLAPPVLSGENYK	0	0	0	2.54815e+06	2.22348e+06	1.44981e+06	NotDetected	NotDetected	NotDetected	MBR	MBR	MSMS	2.07382e+06	564257	0.272086
VCQRPASVDVLAPPVLSGEN[115]YK	VCQRPASVDVLAPPVLSGENYK	0	0	0	1.51708e+07	1.53666e+07	1.03208e+07	NotDetected	NotDetected	NotDetected	MSMS	MSMS	MSMS	1.36194e+07	2.85837e+06	0.209875
VCQRPASVDVLAPPVLSGENYK	VCQRPASVDVLAPPVLSGENYK	0	0	0	3.15378e+08	2.74814e+08	1.91248e+08	NotDetected	NotDetected	NotDetected	MSMS	MSMS	MSMS	2.6048e+08	6.32943e+07	0.242991
VCQRPASVDVLAPPVLSGENYKASCIVR	VCQRPASVDVLAPPVLSGENYKASCIVR	0	0	0	583284	1.11906e+06	639627	NotDetected	NotDetected	NotDetected	MSMS	MBR	MBR	780658	294419	0.377142
VCTFDGPANIK	VCTFDGPANIK	0	0	0	1.47954e+07	1.65149e+07	1.48379e+07	NotDetected	NotDetected	NotDetected	MSMS	MSMS	MSMS	1.53827e+07	980748	0.0637565
VCVDPEAPWVQQFIK	VCVDPEAPWVQQFIK	0	0	0	1.18018e+06	1.43641e+06	2.10039e+06	NotDetected	NotDetected	NotDetected	MSMS	MSMS	MSMS	1.57233e+06	474921	0.30205
VDDDRPQTAEISAELVTIGDK	VDDDRPQTAEISAELVTIGDK	0	0	0	5.8678e+06	8.09227e+06	7.86525e+06	NotDetected	NotDetected	NotDetected	MSMS	MSMS	MSMS	7.27511e+06	1.22404e+06	0.16825
VDEALYAVN[115]PN[115]GWTCYIEER	VDEALYAVNPNGWTCYIEER	0	0	0	0	0	0	NotDetected	NotDetected	NotDetected	NotDetected	MSMSIdentifiedButNotQuantified	NotDetected	0	0	NA
VDEALYAVNPN[115]GWTCYIEER	VDEALYAVNPNGWTCYIEER	0	0	0	7.23078e+06	9.99734e+06	8.46733e+06	NotDetected	NotDetected	NotDetected	MSMS	MSMS	MSMS	8.56515e+06	1.38587e+06	0.161804
VDEALYAVNPNGWTCYIEER	VDEALYAVNPNGWTCYIEER	0	0	0	996859	991872	1.26667e+06	NotDetected	NotDetected	NotDetected	MSMS	MSMS	MSMS	1.08513e+06	157232	0.144897
VDPPSDSEWSNFVLDLIFN[115]PIEYHANEK	VDPPSDSEWSNFVLDLIFNPIEYHANEK	0	0	0	0	0	0	NotDetected	NotDetected	NotDetected	NotDetected	MSMSIdentifiedButNotQuantified	NotDetected	0	0	NA
VDPPSDSEWSNFVLDLIFNPIEYHAN[115]EK	VDPPSDSEWSNFVLDLIFNPIEYHANEK	0	0	0	238652	142940	76154.2	NotDetected	NotDetected	NotDetected	MSMS	MSMS	MBR	152582	81676.9	0.535298
VDPPSDSEWSNFVLDLIFNPIEYHANEK	VDPPSDSEWSNFVLDLIFNPIEYHANEK	0	0	0	2.68187e+07	1.15147e+08	6.82871e+07	NotDetected	NotDetected	NotDetected	MSMS	MSMS	MSMS	7.00843e+07	4.41916e+07	0.630549
VEGAVDFHRL	VEGAVDFHRL	0	0	0	1.24789e+06	763958	782380	NotDetected	NotDetected	NotDetected	MSMS	MSMS	MSMS	931410	274235	0.29443
VELSTLLR	VELSTLLR	0	0	0	1.1146e+07	9.88792e+06	9.16194e+06	NotDetected	NotDetected	NotDetected	MSMS	MSMS	MSMS	1.00653e+07	1.00384e+06	0.0997327
VFAQEIEHMNAADR	VFAQEIEHMNAADR	0	0	0	1.09633e+06	1.31265e+06	1.04733e+06	NotDetected	NotDetected	NotDetected	MSMS	MBR	MBR	1.1521e+06	141176	0.122537
VFQSGNWGNIMGGR	VFQSGNWGNIMGGR	0	0	0	2.35984e+06	5.73689e+06	4.37756e+06	NotDetected	NotDetected	NotDetected	MSMS	MSMS	MSMS	4.1581e+06	1.69919e+06	0.408647
VGFVAEQPIFSSGIK	VGFVAEQPIFSSGIK	0	0	0	2.27781e+07	1.97603e+07	1.88478e+07	NotDetected	NotDetected	NotDetected	MSMS	MSMS	MSMS	2.04621e+07	2.05697e+06	0.100526
VGLLTFLK	VGLLTFLK	0	0	0	2.19679e+06	2.22565e+06	1.75977e+06	NotDetected	NotDetected	NotDetected	MSMS	MSMS	MBR	2.06074e+06	261041	0.126674
VGSQPQDLK	VGSQPQDLK	0	0	0	1.5224e+06	1.34878e+06	1.12001e+06	NotDetected	NotDetected	NotDetected	MBR	MSMS	MBR	1.3304e+06	201823	0.151702
VISSVLLNTTYTK	VISSVLLNTTYTK	0	0	0	644645	754863	753186	NotDetected	NotDetected	NotDetected	MSMS	MBR	MBR	717565	63155.8	0.088014
VITSTNTCYSR	VITSTNTCYSR	0	0	0	3.5805e+06	3.69185e+06	4.13762e+06	NotDetected	NotDetected	NotDetected	MSMS	MSMS	MSMS	3.80332e+06	294812	0.0775142
VLDSLVMAANVNESR	VLDSLVMAANVNESR	0	0	0	790702	928976	0	NotDetected	NotDetected	NotDetected	MBR	MSMS	NotDetected	573226	501220	0.874384
VLELQN[115]AGFITSK	VLELQNAGFITSK	0	0	0	573727	598917	501976	NotDetected	NotDetected	NotDetected	MSMS	MSMS	MBR	558207	50299.7	0.0901095
VLELQNAGFITSK	VLELQNAGFITSK	0	0	0	1.27177e+07	1.15585e+07	1.06921e+07	NotDetected	NotDetected	NotDetected	MSMS	MSMS	MSMS	1.16561e+07	1.0163e+06	0.0871908
VLESSIESVLK	VLESSIESVLK	0	0	0	884146	804093	707445	NotDetected	NotDetected	NotDetected	MSMS	MBR	MSMS	798561	88480.4	0.1108
VLFGGGIAGAASEATK	VLFGGGIAGAASEATK	0	0	0	1.76345e+07	1.53046e+07	1.33386e+07	NotDetected	NotDetected	NotDetected	MSMS	MSMS	MBR	1.54259e+07	2.1505e+06	0.139408
VLFLPFVR	VLFLPFVR	0	0	0	1.82403e+07	1.1875e+07	1.28325e+07	NotDetected	NotDetected	NotDetected	MSMS	MSMS	MSMS	1.43159e+07	3.43217e+06	0.239745
VLFN[115]LSDITPHLECGPDFSTSIETAVR	VLFNLSDITPHLECGPDFSTSIETAVR	0	0	0	0	0	0	NotDetected	NotDetected	NotDetected	NotDetected	MSMSIdentifiedButNotQuantified	NotDetected	0	0	NA
VLFNLSDITPHLECGPDFSTSIETAVR	VLFNLSDITPHLECGPDFSTSIETAVR	0	0	0	156262	365343	260619	NotDetected	NotDetected	NotDetected	MBR	MSMS	MBR	260741	104540	0.400936
VLGDQPENAASSAASR	VLGDQPENAASSAASR	0	0	0	630848	605663	490067	NotDetected	NotDetected	NotDetected	MSMS	MSMS	MSMS	575526	75073	0.130442
VLSIPIFANPR	VLSIPIFANPR	0	0	0	742442	891850	820427	NotDetected	NotDetected	NotDetected	MBR	MSMS	MSMS	818240	74728	0.0913277
VLTAPELR	VLTAPELR	0	0	0	1.20143e+06	1.31763e+06	1.63891e+06	NotDetected	NotDetected	NotDetected	MSMS	MSMS	MBR	1.38599e+06	226607	0.163499
VLYSNYSYLAQSATR	VLYSNYSYLAQSATR	0	0	0	7.21259e+06	7.43848e+06	1.04463e+07	NotDetected	NotDetected	NotDetected	MSMS	MSMS	MSMS	8.36579e+06	1.8053e+06	0.215796
VM[147]ETVWYELSELAAVSVNR	VMETVWYELSELAAVSVNR	0	0	0	111009	149342	53131.7	NotDetected	NotDetected	NotDetected	MBR	MSMS	MBR	104494	48434.7	0.463516
VM[147]NLLLHAYK	VMNLLLHAYK	0	0	0	2.30825e+06	1.75698e+06	1.51435e+06	NotDetected	NotDetected	NotDetected	MSMS	MSMS	MSMS	1.85986e+06	406828	0.218741
VMETVWYELSELAAVSVNR	VMETVWYELSELAAVSVNR	0	0	0	375285	714370	505389	NotDetected	NotDetected	NotDetected	MSMS	MSMS	MSMS	531681	171065	0.321744
VMNLLLHAYK	VMNLLLHAYK	0	0	0	8.57604e+06	7.55183e+06	7.9378e+06	NotDetected	NotDetected	NotDetected	MBR	MSMS	MSMS	8.02189e+06	517255	0.0644805
VN[115]GSGVRPSLVSLSFLIAAR	VNGSGVRPSLVSLSFLIAAR	0	0	0	438322	775171	332616	NotDetected	NotDetected	NotDetected	MSMS	MSMS	MSMS	515370	231119	0.448453
VNATMFDDMDIPR	VNATMFDDMDIPR	0	0	0	1.84096e+06	2.35454e+06	1.66185e+06	NotDetected	NotDetected	NotDetected	MSMS	MSMS	MSMS	1.95245e+06	359554	0.184155
VNPLNWMHHGK	VNPLNWMHHGK	0	0	0	704035	956067	1.13558e+06	NotDetected	NotDetected	NotDetected	MBR	MSMS	MSMS	931893	216784	0.232628
VNVLLNTTESTGIVLSDINK	VNVLLNTTESTGIVLSDINK	0	0	0	1.50086e+06	1.75806e+06	1.16862e+06	NotDetected	NotDetected	NotDetected	MSMS	MSMS	MSMS	1.47585e+06	295515	0.200234
VPESVIVHLALGDVR	VPESVIVHLALGDVR	0	0	0	610942	2.17639e+06	2.40953e+06	NotDetected	NotDetected	NotDetected	MSMS	MSMS	MSMS	1.73229e+06	978084	0.56462
VPISIDNIFSNLTEVMGSLSSDK	VPISIDNIFSNLTEVMGSLSSDK	0	0	0	0	127658	514709	NotDetected	NotDetected	NotDetected	NotDetected	MBR	MSMS	214122	268027	1.25175
VPSPSAFADATTLLDVAETSAPK	VPSPSAFADATTLLDVAETSAPK	0	0	0	475383	550178	459501	NotDetected	NotDetected	NotDetected	MSMS	MSMS	MSMS	495020	48423.3	0.0978209
VPVTYGEM[147]IISGTNLVTAVVMGK	VPVTYGEMIISGTNLVTAVVMGK	0	0	0	308352	256191	86634.4	NotDetected	NotDetected	NotDetected	MSMS	MSMS	MBR	217059	115923	0.534062
VPVTYGEMIISGTN[115]LVTAVVM[147]GK	VPVTYGEMIISGTNLVTAVVMGK	0	0	0	0	0	0	NotDetected	NotDetected	NotDetected	MSMSIdentifiedButNotQuantified	NotDetected	NotDetected	0	0	NA
VPVTYGEMIISGTNLVTAVVM[147]GK	VPVTYGEMIISGTNLVTAVVMGK	0	0	0	137644	194744	139342	NotDetected	NotDetected	NotDetected	MSMS	MSMS	MSMS	157243	32487.6	0.206607
VPVTYGEMIISGTNLVTAVVMGK	VPVTYGEMIISGTNLVTAVVMGK	0	0	0	699499	5.05145e+06	4.10036e+06	NotDetected	NotDetected	NotDetected	MBR	MSMS	MSMS	3.28377e+06	2.28801e+06	0.696763
VQHEELIFALK	VQHEELIFALK	0	0	0	5.58004e+07	5.43936e+07	5.31634e+07	NotDetected	NotDetected	NotDetected	MSMS	MSMS	MSMS	5.44525e+07	1.31945e+06	0.0242313
VRPLVAQQK	VRPLVAQQK	0	0	0	5.21488e+06	2.55686e+06	2.67724e+06	NotDetected	NotDetected	NotDetected	MSMS	MSMS	MSMS	3.48299e+06	1.50107e+06	0.43097
VRPPTKPPYMSPLNIGNR	VRPPTKPPYMSPLNIGNR	0	0	0	774810	860879	715105	NotDetected	NotDetected	NotDetected	MBR	MSMS	MSMS	783598	73283	0.0935212
VSDTGSYYIR	VSDTGSYYIR	0	0	0	5.96688e+06	5.30891e+06	7.3507e+06	NotDetected	NotDetected	NotDetected	MSMS	MSMS	MSMS	6.20883e+06	1.04218e+06	0.167854
VSGTWSGM[147]PWAIPDNIQTLLTSTWEPK	VSGTWSGMPWAIPDNIQTLLTSTWEPK	0	0	0	1.21419e+06	1.04578e+06	731543	NotDetected	NotDetected	NotDetected	MBR	MSMS	MBR	997170	244967	0.245662
VSLHHTLLAIFK	VSLHHTLLAIFK	0	0	0	1.9843e+06	1.84112e+06	1.61653e+06	NotDetected	NotDetected	NotDetected	MSMS	MBR	MSMS	1.81398e+06	185381	0.102196
VSNIGSR	VSNIGSR	0	0	0	458087	240796	349870	NotDetected	NotDetected	NotDetected	MBR	MBR	MSMS	349584	108646	0.310786
VSSEMFTTIR	VSSEMFTTIR	0	0	0	1.57298e+06	1.86663e+06	1.41121e+06	NotDetected	NotDetected	NotDetected	MBR	MSMS	MBR	1.61694e+06	230870	0.142782
VSSHCIGNDIQCQDGDGTCGER	VSSHCIGNDIQCQDGDGTCGER	0	0	0	1.64019e+06	1.44372e+06	1.31713e+06	NotDetected	NotDetected	NotDetected	MSMS	MSMS	MSMS	1.46701e+06	162786	0.110964
VSTADIYEADFSFR	VSTADIYEADFSFR	0	0	0	1.03558e+07	1.00933e+07	1.00837e+07	NotDetected	NotDetected	NotDetected	MSMS	MSMS	MSMS	1.01776e+07	154397	0.0151703
VTADALVNIIDTVFNTGR	VTADALVNIIDTVFNTGR	0	0	0	310803	318171	862361	NotDetected	NotDetected	NotDetected	MSMS	MBR	MBR	497112	316337	0.636349
VTN[115]NCVISLLK	VTNNCVISLLK	0	0	0	1.14803e+07	8.18814e+06	7.5025e+06	NotDetected	NotDetected	NotDetected	MSMS	MSMS	MBR	9.05698e+06	2.12649e+06	0.23479
VTNN[115]CVISLLK	VTNNCVISLLK	0	0	0	8.02566e+06	1.07384e+07	1.02082e+07	NotDetected	NotDetected	NotDetected	MSMS	MSMS	MSMS	9.6574e+06	1.43778e+06	0.148878
VTNNCVISLLK	VTNNCVISLLK	0	0	0	3.38225e+07	3.86812e+07	3.02824e+07	NotDetected	NotDetected	NotDetected	MSMS	MSMS	MSMS	3.4262e+07	4.21662e+06	0.12307
VTNRPTGLGPIIAVDVIPPGIHCR	VTNRPTGLGPIIAVDVIPPGIHCR	0	0	0	864993	1.1434e+06	1.33286e+06	NotDetected	NotDetected	NotDetected	MSMS	MSMS	MSMS	1.11375e+06	235341	0.211304
VTSTGELLRPNIQLM[147]EELR	VTSTGELLRPNIQLMEELR	0	0	0	3.58328e+06	3.19291e+06	3.08435e+06	NotDetected	NotDetected	NotDetected	MSMS	MSMS	MSMS	3.28685e+06	262394	0.0798316
VTSTGELLRPNIQLMEELR	VTSTGELLRPNIQLMEELR	0	0	0	3.81325e+07	4.22118e+07	4.48073e+07	NotDetected	NotDetected	NotDetected	MSMS	MSMS	MSMS	4.17172e+07	3.36479e+06	0.0806572
VTVEIFR	VTVEIFR	0	0	0	9.11236e+06	9.96172e+06	9.39862e+06	NotDetected	NotDetected	NotDetected	MBR	MSMS	MSMS	9.4909e+06	432134	0.0455314
VTWEILFGLR	VTWEILFGLR	0	0	0	80423.2	163547	172324	NotDetected	NotDetected	NotDetected	MBR	MSMS	MSMS	138764	50715.2	0.365477
VVATLQEAFSEIDSPGCLTYLDSTDK	VVATLQEAFSEIDSPGCLTYLDSTDK	0	0	0	276557	413050	534716	NotDetected	NotDetected	NotDetected	MBR	MSMS	MSMS	408107	129150	0.316462
VVEVCFTFR	VVEVCFTFR	0	0	0	3.0309e+07	2.89838e+07	4.5229e+07	NotDetected	NotDetected	NotDetected	MSMS	MSMS	MSMS	3.48406e+07	9.02101e+06	0.258922
VVSADFDPPSRPQPR	VVSADFDPPSRPQPR	0	0	0	530901	381664	460303	NotDetected	NotDetected	NotDetected	MSMS	MBR	MSMS	457623	74654.4	0.163135
VVSLIAETIGPLVR	VVSLIAETIGPLVR	0	0	0	788497	1.43468e+06	2.55036e+06	NotDetected	NotDetected	NotDetected	MSMS	MSMS	MSMS	1.59118e+06	891299	0.56015
VVVLDAFLTTVK	VVVLDAFLTTVK	0	0	0	329346	371902	307482	NotDetected	NotDetected	NotDetected	MSMS	MBR	MBR	336243	32758.9	0.0974262
VWLFGEPDLQTNSIYPLLWNTGER	VWLFGEPDLQTNSIYPLLWNTGER	0	0	0	180277	177060	204578	NotDetected	NotDetected	NotDetected	MSMS	MBR	MBR	187305	15045.1	0.080324
VYAEDISSAK	VYAEDISSAK	0	0	0	6.3361e+06	5.97307e+06	5.30818e+06	NotDetected	NotDetected	NotDetected	MSMS	MSMS	MBR	5.87245e+06	521291	0.088769
VYLDGSMGIGK	VYLDGSMGIGK	0	0	0	2.58515e+06	2.9553e+06	2.87854e+06	NotDetected	NotDetected	NotDetected	MBR	MSMS	MBR	2.80633e+06	195353	0.0696116
WAELLGIN[115]PLEGPNADIDPTK	WAELLGINPLEGPNADIDPTK	0	0	0	325797	0	72915.4	NotDetected	NotDetected	NotDetected	MSMS	NotDetected	MBR	132904	170982	1.28651
WAELLGINPLEGPNADIDPTK	WAELLGINPLEGPNADIDPTK	0	0	0	871723	1.02001e+06	738822	NotDetected	NotDetected	NotDetected	MSMS	MSMS	MSMS	876852	140664	0.16042
WGLCAPLRPIYVIESK	WGLCAPLRPIYVIESK	0	0	0	6.3502e+06	6.88972e+06	7.65894e+06	NotDetected	NotDetected	NotDetected	MSMS	MSMS	MSMS	6.96629e+06	657720	0.0944147
WLSDIICDWWHYGR	WLSDIICDWWHYGR	0	0	0	246143	534492	284482	NotDetected	NotDetected	NotDetected	MSMS	MSMS	MSMS	355039	156589	0.441046
WLVHDEAQPNTTYNTVVTGLCR	WLVHDEAQPNTTYNTVVTGLCR	0	0	0	455921	620886	397155	NotDetected	NotDetected	NotDetected	MBR	MSMS	MBR	491321	115990	0.236079
WPSLLDFGTTIITSR	WPSLLDFGTTIITSR	0	0	0	886966	1.81766e+06	1.63872e+06	NotDetected	NotDetected	NotDetected	MSMS	MSMS	MSMS	1.44778e+06	493852	0.34111
WQIISER	WQIISER	0	0	0	657418	806897	440277	NotDetected	NotDetected	NotDetected	MBR	MSMS	MBR	634864	184348	0.290373
WRETLEFDTEAYSSER	WRETLEFDTEAYSSER	0	0	0	1.40895e+07	1.58069e+07	1.02616e+07	NotDetected	NotDetected	NotDetected	MSMS	MSMS	MSMS	1.3386e+07	2.83878e+06	0.212071
WSILSEINSTYR	WSILSEINSTYR	0	0	0	666273	613524	373525	NotDetected	NotDetected	NotDetected	MSMS	MSMS	MSMS	551107	156036	0.283132
WTETEFVISDDLR	WTETEFVISDDLR	0	0	0	1.63151e+06	3.65333e+06	5.2607e+06	NotDetected	NotDetected	NotDetected	MSMS	MBR	MSMS	3.51518e+06	1.81853e+06	0.517338
WTETEFVISDDLRDVSMLTEEER	WTETEFVISDDLRDVSMLTEEER	0	0	0	433102	935760	1.31649e+06	NotDetected	NotDetected	NotDetected	MBR	MSMS	MBR	895117	443095	0.495013
WYDLLR	WYDLLR	0	0	0	1.25994e+06	1.24147e+06	802325	NotDetected	NotDetected	NotDetected	MBR	MSMS	MBR	1.10125e+06	259038	0.235223
YAAQFDLLLGTYCNTLSLIR	YAAQFDLLLGTYCNTLSLIR	0	0	0	368931	897460	544808	NotDetected	NotDetected	NotDetected	MSMS	MSMS	MSMS	603733	269147	0.445804
YADEIVLR	YADEIVLR	0	0	0	3.32102e+06	3.75788e+06	6.0382e+06	NotDetected	NotDetected	NotDetected	MBR	MSMS	MSMS	4.37237e+06	1.4591e+06	0.333709
YAMTSYIDRDELK	YAMTSYIDRDELK	0	0	0	827492	1.0192e+06	790102	NotDetected	NotDetected	NotDetected	MSMS	MBR	MBR	878931	122906	0.139835
YAVVLALPVCEYR	YAVVLALPVCEYR	0	0	0	6.60594e+06	8.40583e+06	7.43515e+06	NotDetected	NotDetected	NotDetected	MSMS	MBR	MSMS	7.4823e+06	900868	0.1204
YAYIISAFLR	YAYIISAFLR	0	0	0	0	0	425451	NotDetected	NotDetected	NotDetected	NotDetected	NotDetected	MSMS	141817	245634	1.73205
YCAPESVK	YCAPESVK	0	0	0	2.19648e+06	2.46616e+06	2.89454e+06	NotDetected	NotDetected	NotDetected	MBR	MBR	MSMS	2.51906e+06	352024	0.139744
YDLSDEPHAPGTTM[147]ISGPR	YDLSDEPHAPGTTMISGPR	0	0	0	1.71948e+06	1.18514e+06	652766	NotDetected	NotDetected	NotDetected	MSMS	MSMS	MBR	1.18579e+06	533356	0.449788
YDLSDEPHAPGTTMISGPR	YDLSDEPHAPGTTMISGPR	0	0	0	3.97801e+06	4.80588e+06	2.72881e+06	NotDetected	NotDetected	NotDetected	MBR	MSMS	MSMS	3.83757e+06	1.04563e+06	0.272472
YDLVHGFMR	YDLVHGFMR	0	0	0	542276	514304	397909	NotDetected	NotDetected	NotDetected	MSMS	MBR	MSMS	484830	76563.5	0.157918
YDSNLSVDLLNLVYANR	YDSNLSVDLLNLVYANR	0	0	0	231185	250460	99423.2	NotDetected	NotDetected	NotDetected	MBR	MSMS	MBR	193689	82203.9	0.424411
YEEYLVELEDGK	YEEYLVELEDGK	0	0	0	1.05323e+07	1.20126e+07	1.82741e+07	NotDetected	NotDetected	NotDetected	MBR	MSMS	MSMS	1.36063e+07	4.1096e+06	0.302036
YEEYLVELEDGKK	YEEYLVELEDGKK	0	0	0	1.43343e+07	1.51509e+07	9.16981e+06	NotDetected	NotDetected	NotDetected	MSMS	MSMS	MSMS	1.2885e+07	3.24325e+06	0.251707
YELWSASIICPQK	YELWSASIICPQK	0	0	0	4.182e+07	4.35647e+07	4.6449e+07	NotDetected	NotDetected	NotDetected	MSMS	MSMS	MSMS	4.39445e+07	2.33776e+06	0.0531979
YEVVDNIR	YEVVDNIR	0	0	0	0	2.43193e+07	936285	NotDetected	NotDetected	NotDetected	NotDetected	MSMS	MSMS	8.41854e+06	1.37784e+07	1.63668
YEVVDNIRR	YEVVDNIRR	0	0	0	1.7285e+07	1.35636e+07	1.35793e+07	NotDetected	NotDetected	NotDetected	MBR	MSMS	MBR	1.48093e+07	2.14403e+06	0.144776
YFIWINK	YFIWINK	0	0	0	7.88758e+06	8.85713e+06	4.13492e+06	NotDetected	NotDetected	NotDetected	MSMS	MBR	MSMS	6.95988e+06	2.49405e+06	0.358347
YFLFGSGYALFENYNFVK	YFLFGSGYALFENYNFVK	0	0	0	562546	865700	484335	NotDetected	NotDetected	NotDetected	MSMS	MBR	MSMS	637527	201436	0.315964
YGFDWAR	YGFDWAR	0	0	0	1.22914e+06	1.20739e+06	364719	NotDetected	NotDetected	NotDetected	MBR	MSMS	MSMS	933750	492916	0.527888
YHTLLFPDVK	YHTLLFPDVK	0	0	0	677354	856524	715928	NotDetected	NotDetected	NotDetected	MSMS	MSMS	MSMS	749935	94301.8	0.125747
YISYPGCIDCGPTFHLETDTATTR	YISYPGCIDCGPTFHLETDTATTR	0	0	0	5.34782e+06	4.73415e+06	3.56555e+06	NotDetected	NotDetected	NotDetected	MSMS	MSMS	MSMS	4.54917e+06	905417	0.199029
YLEAYDITHR	YLEAYDITHR	0	0	0	1.6593e+06	1.91584e+06	1.23439e+06	NotDetected	NotDetected	NotDetected	MSMS	MSMS	MSMS	1.60318e+06	344173	0.214682
YLEAYDITHRK	YLEAYDITHRK	0	0	0	1.47699e+06	1.04296e+06	725948	NotDetected	NotDetected	NotDetected	MSMS	MSMS	MBR	1.08197e+06	377039	0.348475
YLFYNVR	YLFYNVR	0	0	0	1.07828e+06	2.20994e+06	2.9757e+06	NotDetected	NotDetected	NotDetected	MBR	MBR	MSMS	2.08797e+06	954574	0.457178
YLRPTVLANDLTELLTK	YLRPTVLANDLTELLTK	0	0	0	1.50767e+06	1.54689e+06	1.07839e+06	NotDetected	NotDetected	NotDetected	MSMS	MSMS	MSMS	1.37765e+06	259904	0.188658
YLSSEQATVAYPK	YLSSEQATVAYPK	0	0	0	631933	493060	446440	NotDetected	NotDetected	NotDetected	MSMS	MSMS	MBR	523811	96494.4	0.184216
YM[147]DLLVEAERENK	YMDLLVEAERENK	0	0	0	1.54573e+06	731434	755698	NotDetected	NotDetected	NotDetected	MSMS	MBR	MSMS	1.01095e+06	463287	0.458267
YMALVSAEERHEK	YMALVSAEERHEK	0	0	0	910410	413229	755881	NotDetected	NotDetected	NotDetected	MBR	MSMS	MSMS	693174	254453	0.367084
YMDLLVEAERENK	YMDLLVEAERENK	0	0	0	4.23609e+06	3.56557e+06	6.68074e+06	NotDetected	NotDetected	NotDetected	MBR	MSMS	MSMS	4.82747e+06	1.63962e+06	0.339644
YN[115]DSTSVLGLK	YNDSTSVLGLK	0	0	0	6.20159e+06	6.08736e+06	5.88281e+06	NotDetected	NotDetected	NotDetected	MSMS	MSMS	MSMS	6.05725e+06	161512	0.0266642
YN[115]SNEIITSAASEAFHTATSK	YNSNEIITSAASEAFHTATSK	0	0	0	1.29633e+06	1.18061e+06	1.30115e+06	NotDetected	NotDetected	NotDetected	MSMS	MSMS	MSMS	1.25936e+06	68246.5	0.0541914
YNDSTSVLGLK	YNDSTSVLGLK	0	0	0	6.15443e+07	5.47477e+07	3.51992e+07	NotDetected	NotDetected	NotDetected	MBR	MBR	MSMS	5.04971e+07	1.36772e+07	0.270852
YNIILDVSTK	YNIILDVSTK	0	0	0	2.59381e+06	1.88591e+06	6.20282e+06	NotDetected	NotDetected	NotDetected	MSMS	MBR	MBR	3.56085e+06	2.31523e+06	0.650192
YNSNEIITSAASEAFHTATSK	YNSNEIITSAASEAFHTATSK	0	0	0	5.22702e+06	5.94626e+06	5.76136e+06	NotDetected	NotDetected	NotDetected	MBR	MSMS	MSMS	5.64488e+06	373501	0.0661663
YQQESPDDVSIVVLYSPLPGEHLFCVPAPDTPPGGLK	YQQESPDDVSIVVLYSPLPGEHLFCVPAPDTPPGGLK	0	0	0	338185	527961	807343	NotDetected	NotDetected	NotDetected	MSMS	MSMS	MSMS	557829	236001	0.42307
YQTCTLNIGIR	YQTCTLNIGIR	0	0	0	1.07306e+07	9.72302e+06	5.40157e+06	NotDetected	NotDetected	NotDetected	MBR	MSMS	MSMS	8.61841e+06	2.83106e+06	0.32849
YRLPN[115]GPCIIEEATR	YRLPNGPCIIEEATR	0	0	0	670588	822752	1.49319e+06	NotDetected	NotDetected	NotDetected	MSMS	MSMS	MBR	995511	437669	0.439643
YSLCFR	YSLCFR	0	0	0	740333	621135	508389	NotDetected	NotDetected	NotDetected	MSMS	MBR	MBR	623285	115987	0.18609
YTDRTPVSIEEITDLIDGK	YTDRTPVSIEEITDLIDGK	0	0	0	8.3894e+06	7.52994e+06	1.06034e+07	NotDetected	NotDetected	NotDetected	MSMS	MSMS	MSMS	8.84093e+06	1.58572e+06	0.179361
YTLSCVLGAYVTNPPALPLADASR	YTLSCVLGAYVTNPPALPLADASR	0	0	0	1.31083e+06	2.34842e+06	1.37713e+06	NotDetected	NotDetected	NotDetected	MBR	MSMS	MSMS	1.67879e+06	580861	0.345999
YTVETR	YTVETR	0	0	0	3.8163e+06	1.65692e+06	2.48114e+06	NotDetected	NotDetected	NotDetected	MBR	MBR	MSMS	2.65145e+06	1.08972e+06	0.410988
YVCM[147]DDSVIPCIFGR	YVCMDDSVIPCIFGR	0	0	0	4.38226e+06	3.44949e+06	2.40322e+06	NotDetected	NotDetected	NotDetected	MSMS	MSMS	MSMS	3.41166e+06	990062	0.2902
YVCMDDSVIPCIFGR	YVCMDDSVIPCIFGR	0	0	0	6.74793e+06	9.33581e+06	1.39962e+07	NotDetected	NotDetected	NotDetected	MSMS	MSMS	MSMS	1.00266e+07	3.67316e+06	0.36634
YVSHWYSN[115]SRPDYAN[115]GK	YVSHWYSNSRPDYANGK	0	0	0	615994	749671	529637	NotDetected	NotDetected	NotDetected	MSMS	MSMS	MSMS	631767	110862	0.175479
YVSHWYSNSRPDYAN[115]GK	YVSHWYSNSRPDYANGK	0	0	0	1.99656e+06	2.08816e+06	1.1193e+06	NotDetected	NotDetected	NotDetected	MSMS	MSMS	MSMS	1.73467e+06	534895	0.308355
YYFTDLVTTVNDTCDR	YYFTDLVTTVNDTCDR	0	0	0	3.25975e+06	3.64667e+06	4.00786e+06	NotDetected	NotDetected	NotDetected	MSMS	MSMS	MSMS	3.6381e+06	374129	0.102837
YYPTVTLETLGPILSAYAWR	YYPTVTLETLGPILSAYAWR	0	0	0	558236	601783	683655	NotDetected	NotDetected	NotDetected	MSMS	MSMS	MSMS	614558	63677.9	0.103616
