# Supplementary material for: Viral proteogenomic and expression profiling during productive replication of a skin-tropic herpesvirus in the natural host
Source: PLoS Pathog. 2023 Jun 8;19(6):e1011204. doi: 10.1371/journal.ppat.1011204 (PMC10284419; doi:10.1371/journal.ppat.1011204)
Supplement: S9 Table — (XLSX) [file ppat.1011204.s037.xlsx]

## Sheet: 6frame
Peptide	Start	End	Strand	Best_q	Max_n_psms	Charge_states	Found_in	Found_by
IS[+80]LNIR	12246	12263	-	0.0054	1	2	WT-3_phospho	MS-GF+
AT[+80]S[+80]LDADFTISNHSSWPR	51388	51441	+	0.0099	1	3	WT-2_phospho	MS-GF+
TGN[+1]NISNNR	77274	77300	-	0.0099	1	2	WT-1	Comet
RS[+80]LT[+80]QLIILWLQVS[+80]AGPSIAIEISSAAFQYGTIGR	90254	90358	+	0.0001	1	3	WT-3	MS-GF+
RSLT[+80]QLIILWLQVS[+80]AGPS[+80]IAIEISSAAFQYGTIGR	90254	90358	+	0.0054	1	3	WT-2	MS-GF+
LEVDHAIVYR	96361	96390	-	0.0001	3	+2,+3	WT-1,WT-2	Comet,MS-GF+
IIVTIVHT[+80]IYGYHWK	106413	106457	+	0.0073	1	3	WT-1	MS-GF+
FPAAPSPLPIAHAPVGLDSTR	137082	137144	-	0.0001	2	3	WT-1,WT-2	Comet,MS-GF+
FPAAPS[+80]PLPIAHAPVGLDSTR	137082	137144	-	0.0004	3	3	WT-1_phospho,WT-2_phospho,WT-3_phospho	Comet,MS-GF+
FAHIIK	140990	141007	-	0.0056	2	2	WT-1,WT-3	MS-GF+
RLYFLLT[+80]SQ[+1]T[+80]ELILHSIYQ[+1]FLYSMDQVQAVQANWFPEFHSIHNIWVYLYVHLIYMLPQSPPILHFQVCPK	145415	145624	-	0.0001	1	9	WT-2	MS-GF+
EEFYEIYFEGCGSRS[+80]PTAR	151023	151079	-	0.0064	1	3	WT-1_phospho	MS-GF+
EEFYEIYFEGCGS[+80]RSPTAR	151023	151079	-	0.0007	1	3	WT-2_phospho	MS-GF+
