# Supplementary material for: Viral proteogenomic and expression profiling during productive replication of a skin-tropic herpesvirus in the natural host
Source: PLoS Pathog. 2023 Jun 8;19(6):e1011204. doi: 10.1371/journal.ppat.1011204 (PMC10284419; doi:10.1371/journal.ppat.1011204)
Supplement: S1 File — A table of file descriptions is included in the archive. (ZIP) [file ppat.1011204.s039.zip]

Archive with 35 entries (30 files):
- supplement/
- supplement/genome.fa
- supplement/F41.r.bedgraph.gz
- supplement/F42.f.bedgraph.gz
- supplement/introns.bed.gz
- supplement/F44.r.bedgraph.gz
- supplement/F43.f.bedgraph.gz
- supplement/JASPAR/
- supplement/JASPAR/POLII_BREu.bed.gz
- supplement/JASPAR/POLII_BREd.bed.gz
- supplement/JASPAR/POLII_TATA-Box.bed.gz
- supplement/JASPAR/POLII_DPE.bed.gz
- supplement/JASPAR/POLII_CCAAT-box.bed.gz
- supplement/motifs/
- supplement/motifs/pas.bed.gz
- supplement/isoseq/
- supplement/isoseq/mdv.viral.selected.bed.gz
- supplement/isoseq/both_tss_peaks.f.bedgraph.gz
- supplement/isoseq/both_tss_peaks.r.bedgraph.gz
- supplement/isoseq/mdv.viral.collapsed.5p200.filt.bed.gz
- supplement/F45.r.bedgraph.gz
- supplement/file_descriptions.tsv
- supplement/F41.f.bedgraph.gz
- supplement/genome.gff3
- supplement/F44.f.bedgraph.gz
- supplement/F43.r.bedgraph.gz
- supplement/F46.f.bedgraph.gz
- supplement/F45.f.bedgraph.gz
- supplement/pep_bed/
- supplement/pep_bed/introns.bed.gz
- supplement/pep_bed/6frame.bed.gz
- supplement/pep_bed/known.bed.gz
- supplement/pep_bed/alt_starts.bed.gz
- supplement/F46.r.bedgraph.gz
- supplement/F42.r.bedgraph.gz
