# Supplementary material for: Viral proteogenomic and expression profiling during productive replication of a skin-tropic herpesvirus in the natural host
Source: PLoS Pathog. 2023 Jun 8;19(6):e1011204. doi: 10.1371/journal.ppat.1011204 (PMC10284419; doi:10.1371/journal.ppat.1011204)
Supplement: S1 File — A table of file descriptions is included in the archive. (ZIP) [file ppat.1011204.s039.zip › supplement/genome.fa]

>RB1B_noBAC Gallid alphaherpesvirus 2 strain RB1B_noBAC.
AAGTGCGAATTTGGGGCGGTACATGTCACGTGATAACATATCGCCATATCCGATTGGCTC
ACCTCGGCGTTCGCACCAGAGTCCAATAATATAATATAATATAATATATTATTGGTTCGC
AGTGCGAACGCTGACGCGTTCGCACTGCTCATTTGCATACACATCACGTGATAGTTCGAG
TAGGCGGTACGCCCACCCGTATAAGAATCGTAATTTCTTGTGGCCTCGAGTGGCGGTGCG
ACTTGCTCTCGTCGGACGGGAGGCGGCGGTATAGGATAAGAGATCACAAAAAAGCGAGAC
CTGGATCGAACGGCAACGTCTCGTCCCGGTTGTTAATCGTTTGGAACTTCTTCGCCTGAT
CGGTGGTGTAACCGTGTAGGTATTTTTAGTTTTTATGTACCATTTCGGTTGCTTTATTAT
ATTTCCCACCCATCGTTTTTCTTTATAACATAGTTTGACCCTCTCGGCATCACAGATGGC
ACCCTCCCTCCACTCATGACCCACAACCGCGATTTGTTTTTCATCTTCAACCCACAGCCA
TCCTTGTCTTTCTGCCCGCACCGCACGCTTTGCTCGTCCCCGCGTGCAAGATCGGCAGGG
GGTGATGGAATTCGAAGCAGAACACGAAGGGCTGACGGCGTCTTGGGTCGCCCCCGCTCC
CCAGGGTGGAAAAGGGGCGGAGGGCCGCGCAGGGGTCGCCGACGAGGCAGGGCATGGGAA
AACAGAAGCGGAATGCGCCGAGGACGGCGAGAAATGCGGGGACGCCGAGATGAGCGCTTT
GGATCGGGTCCAGAGGGACCATGGGGATAAGCATACAGAGAGTACTTCCCGAAAACGCAT
AGAAGCGAAATATATGGATTTACTTGTCGAAGCTGAACGGGAAAATAAAAATCTTCGAAA
AAAATATAATATCATACTTGACGTTAGCACAAAAATATTAGTGTTCGGAACATGTATAAT
GTTTGCAACTGGAACGTTGATTGGGAAAGGTACAAAGATCCAAGTTCCTGTTTGCAACAG
CACTAATCTAGCTCTGGCCTTTCTTGCGGGATTTCTGACTCGACATGTTTGATTTATCAT
TGAGTAATTATAGTTGCGTCTATTCACCATTGCATTAGGTAGTCGTGGTTTGCCACGACA
TTAACTATACATTGTTTAGTAGAACAAACGCAGGAAAGGTGCAGAAAACCTTATCATGCC
GTGAAATTGTGTGCTTGTTGTGATGTTTCTGCTGTTATATAATTTTTAGGGAATATGAAA
CCGTGTCAGTCTACTCCTATGATACAGAATTGATCGTCTATGTACAATGCCGAGTAAAAG
TATTGCGGATCATCATGCTGGTTACGGGGTAGCGCTCGCAATTGTAGCTTTATTGTTGAT
CCATGGAACTGCATTGGTTATGGTGAGTGTTTTCATGTAGTGATTGGTTTCTATATGTTA
TTAATTTTTATTTACAAACGCTTTCCTATTAGATATTTTCAGATATTAAGGTCGGATCGC
AACCTCAAGATCTAAAAGACCAGCTTTCATATCCGAGTAATTATGACGCATATACCTCGC
ATATTTCCGGAGCCGATCATGGACATTCAGAAATGTGGACTGATATCAATCCTCCATCTA
GGAAACCACTCCATGGCGATTCCCTTGATATAAAAACAAATGAAGAACATATTACTTTAT
CATCGCCCAGAACATCTACAAAAACGACAAACGAGAATGGGCATGAGAAGGATTCAAAGG
ATATTAAGTTTTCATTTTCTACGAATAGACACCCCATTTCTGTTTCACCTACTACTGATA
TTGTTTCTATTGCAGTTTCGCACAATAATCCAATGGGTGGGGATACATGGCAAGTTTCAA
GGAATGGTCCAAACACAGTTCATGTACCAATCTATGGGAAACCCATTTTACGATTAAATG
GAGAAGAATTATCTACTCAGATTGCTCATATGAGTATGTGGGATGAACTTGCAGGGTCAT
TTAAAACGTTTGCAGCGACTGCAGAAAGCTTCCATATGATAACTACAACCCATTTGTTTA
ATAAAACGTTGCATAAAGACGTTTTTTTCGTCGTCCATGGATGGCATGGAATTACAAATG
ACACTCATATATTTTTATCTGCTGTAAGGCTTCTGACGCGTATGATGCCAACATCATGTA
TAATCTACCTTTCATGGGAATCCCAGGGTGCAATTGGAACAGCTGCCGATGCCATCCTGT
TGGCCCGGCGGGTAAACATTACACAGTTCTTGTCTGCCATGCCATCTCAACTGCGAATCC
ATTGTATGGGCCATTCCTTGGGATCATATGTCTGCGGTTCTATTTGCAGACAATATCATA
GTCTTATGTCGGGAATATGTAAAGGTATATTAGGTATAAATCCGTATGAAGTGTTATTCT
CAGCACCTGATTTATATGCACGCATGCATGTAGATACCATACGCTTGGACGCGGAATATG
TTGCAATTTTTGCTACGACTTCGCAATATTTGAGTACATCCGATTCAGATGCCGATGAAT
ATATAATAGTCAATGATGCAGTTTTTATGAATAGCGTATGTGCAAATCCCTATGAATGGA
ATATCCACTTATGTACTACAGGTTATGGGGAACTAAAATCATGTGAGAGATTTGGGGCTG
CCAACGTAACCACTAGTCCTGGAGTAGTAGAAGATGGTTCCCAAATATGTCTGCGAATGC
TTCCAATAATCGCAGTACTGCAATCACTAGATCTAAAATCCTCATACCCTTTGTTACGTA
TTGCCCCTCCAGATGCGTCCAATGAAGTAACGCATTTGCCATCAATTTGGAATATTTACG
TAGTAGGTAAAGATTATAGATACTCTACATATGCAAAAAACGATAGCTTATGGTATTCGA
GTGCAATATGCGCAGGAGATACAGGGTTTTCTATACCATCAGTGTTTACTGTATTCGCTC
CTCCGAGCATCTCTCTTAGGGTACGAGCTGCCGTACAACAGAGCAGCACTATTTATAAGA
ACATAACAATTTATTCCGCATTTTTAAAAAATACGTCCCGTTATTATCCCACCGTTACGC
TCGAAACATTAGGGCCAATTCTATCAGCGTACGCTTGGAGAGGGCGCATGCATAATAGTA
GTTATTATCCGCTCCCTCTTCCGGAACAGGAAATAATGGAATATAAGTGCACGCATATAG
ATCGAACCTACACCTGCATTCCTACCGATCTTATTTATGCAACTACGGTCTGGCGTCAGA
TATTTTCAATGGGACATATTTTTCCCGTGTATCCATCCAACAATTGCCTGCCATATCGCC
CCACTAATGCCATTATTTGGAGACGCCCTGTATTAGAAATAGGAGTGTGGAATAACATAA
CAGCATCATTTCAACGTAACAAACAACTGATGGCTTTAACATTCGAAAATCATAATACAG
CCACAAATACGACCTTGTTAACGTTTCATGATGTATGTCGTGAAAGCAAAATCAGATCGG
TTGTCTACTTCGAGTATGATTGGCTTGAGACTTCGATGAACATTACCGTCCTGATACCTG
GTCTATACACGCTTAGGTGGTTTTTCCCATTTGAGATAATTGAGATGCCAGTAAGAGTAT
CTTATAATAATTCATTTGCTCAAGCTCTCACAACTTCGCGGGTATGAATCGATTCGATAA
TAAAGTATGACAAATCACGTCAGTGTCGGTTTTATTTACTATGATCAAAACTGCAATATC
ATCTTCGTATTCGTCACTTGCGAAATGGCCTGGTAATTATAACATTGGGGAATGTATTTA
ACAGCACTGAAAATGCAATTTGAGGAGTGAGAGATTGTGAGAAATGTCAACTCTGAGAAA
GACGCATATAATACATTAATTTTGGGTCGACGGATGGAAAATCGTGCTATCGGCAATGAG
ATACAAACTCTAGATAACGATGTTATGCAAACATAGTTGCGTTTAAACCTAGGAGTAATA
ATGCAAGTTAATAGACAGCTGAAGTCCGGCCGGCCTTATACAATACAGATTTTTTCTCAT
ATGGAATGAGCATGTAATATCGACTCACAACGTATATTCCCTTAAAAGGAGTATTCCTTA
AAAGGAATAATCTCGCACAATCTATGCAGAAACAGATAATCTAGGGTGCGGGCGGTGCTT
TGTACTTCCTACGTCGGATCAGTTATAAAAACGAGAGGTTGGTAACAAACAGCTTTTGAA
AAATGACTAGCGAGAGAGCTCTTACTCTCGCGCCTGGTAAAGTTTCGACGGCAGATATTT
ATGAAGCCGATTTCAGTTTCCGTCGTGAATTTGTACGCCAAATTTTACAACGTGAGTTTA
TATTGTTTGAAATTTCAATGTATATTATCTTTATCGTGACATTCTGTTATAAAATTATAC
TTTTTTTATTTAGGATTATTCCCAAGGACCTTGACCACCGTCAAAGAAATAGAGGGCGCA
AAATGTCAGCGTCCGCCTAAGGTGGAATTGTCGACACTTCTACGTATAATAGCCCACCAT
GAAGCCCCACACATTTATGCTCCAGGTCCCCAGCTCCCGAAGTCCACAGCAATCGTTGAT
GGGTTATGGGTAGCTTGTCGAGGTCTTGCTGCTGAATGCATGTTTACCGGAGGAGGAACT
ATTGCATTAATAGAACGTCTAGCGACTTCCTGGCTAACGGCCATAAGATTGATTTTATCC
TGGCATCCCATTCACGCTCCCAATCGTAATCAAGAGCCTCTCGATAGCTTATGCCGCGAA
GGTCGCGAATATATTGTAATGATTTCTGGGACGGTTCACCCACGACATGCTACATGGCCA
TTTTGGCAAGTGATGCGGAAATGTTTAGATTGGTGCTGCGCATTTCACCCACCTGATGAC
CACAGTTGTGAATTCGGAGCACCACGCATTGGAATCCGGCTAGAGGGCGAAAATCATTTT
TTCGCACCAATTTTGGGATTGTATTCTGTAGTAATGACATGGAGTCCAATTTCATGTTAC
CGAGAATTCCCAATACGTCAAAATTCTAAGGAGCCTGATCCCCAACCATCAACATCATCC
GAACCTGAGCCTCAGCCATCGACATCGTCTCATCGTAACATTCCCGTAGCACGTGTAAGA
CCTCTTGTCGCTCAGCAAAAGGTACCCAAAACTAGACCTTTGGATACAGAAATACACAGG
CCCGGACCAATTGCAATCCAGAACCCAACAGATACGGATGAACCTGAACTTCGCTTGAAC
CCGAGACCACGCCCGGGTCCTTCGGGGCAAAATACACGTCCAAGGACTCCCACTTTGGAC
TTGGATACCGTTGTCGTTCGAGATCACCCAGTAACACATCGTCGTCCGCGTTCTCCTAGC
CCACCTGAGGAAGATTATACTAACCAAGATGAAAATCTCTCATATACTCCCCAATTAATC
CATTCTTCCCCAGATAGTGAAGTTGCTGAGGAGATTTATGCTCAGCCCGACCCTTGGGGT
ACACAAGAACTGCTATTAGCAAATCGTGAACGCACTCCAGATGATCAAACAGATATTACG
GATGATAGCGCAGACTGGTCTGAGGGCGAAACACGTCGACCATCACATAGTGAAGTTGGG
GAACGTAGATTGTCCAGAGAAAATAACAGTGAAGATCCAAACCGTAGTCGGAGCCGGAGT
CGATCTAGGGAGCGTAGGCGAAGACGGCCACGAGTTAGGCCTGGGCGTAGGAGTACGGCT
ACAACTATACGAGATCTTGTGGTTCTTGGGATGTCGAGTTCAGATGATGAATAGCATTTG
TGTATATGTTGTGTGATTGCAAATCCACTGTATGGTTATATAGTCAGAATTTAATAAAAT
GTTCGAAGTTTACACCTTCACGTATTGTTATGGGTATTTATGGGTGGGCGAGGGCGTGTT
ACAAATATTAATTTTAGAGCCTTTCACACATCCCAACAGTTTTAATCGGAGCTGCTCGGT
AGCATGAAAATTTATAGAGTACTCGTGCATCTTTCCTTCGTGCTAGGTATGTTTACTAAG
ACCAATACGGTTCTCGCATGGTCGAAATACGACCTGGTACACGGCTTTATGAGGGTAGCG
AACATAAGCTCCATTATGCGGCTCGACTGCCTTCCGAACTTATTATCTTCGAACGCGGGG
TATGCCGCACTTCCATCAGACGATATTCCCACGGGCATTTTTATTAAGGTCAACTGCAGC
ATACCCGAATTCATTCTATGGTATGAACAAAAAGCCATGGCAGCGTGGATCAATCCTATT
ATGGGCACTGTTCTAATGATGAATGACGTTTTGAAAAGCGGATTGGAGAATTCTGTGAAG
GTGGGACTTCTTACATTTCTAAAACGGATAGCTGAAAAAGGACCCAATGGACCTCTTAGA
AATCGCGGATCGGGTTGCATCAATTTAATTGCGCCTGCCGATATTTCATGCTATGGCTCA
ACTAGACTTGACAGGTTTAACCGAGACTTCGAAGATGATAGTCGGGGAATGCCATGTCGA
GCTAAAGCGATGCGCCGAACCACCTCTGGCAGCCGACGAGCCAATGCCTAAAAAATGTCG
TAGGCCTGCAGGACCTCCCAAAGGTTTTATATCGACACGCGGTGATACATCACCTTCATC
GGATAATAATCACATACATTCAATTCAATCCTTAACGAATGGAGACAGTTGCGTACAACC
GTGGGATATTATAGCGAACGCGTATAACATCCATGAAAATTGGAAACAACTACTACTTCC
CGAACTGTGTTGTCTTAGAGGATCAGAAATCTTAGCGGAGTATGAGCGCAGAGCTATTAC
CGAAGAAGTCTATCCCCCCAAAATGGATATTTTCGCATGGACCAGGTATTGCGCTCCAGA
GTCTGTTAAAGCAGTAATCGTAGGACAGGACCCGTATGCTAACCCGGGTCAAGCGCACGG
CTTGGCGTTTAGCGTTAAACAAGGAGTTGCCATCCCCCCGAGCTTAAAAAATATTTTATT
GGCGGTCAAAGCATGCTATCCTTCAGCAGATCTGGGAAATCATGGATGTTTGGAGGCTTG
GAGTAAACGCGGAGTTTTATTGCTAAATTCTGTCTTAACTGTCAAGAGAGGAGACCCTGG
ATCTCACCATTCGGTAGGATGGCAGTTCTTCATCCGAAATATACTTCGGCGACTGTCATC
GACAACGCGTGGTATAGTATTTATGTTATGGGGAGCGCAAGCACAAACCATGTATTTTCA
GACTGATTATGACGACCGTCACTTGGTACTGAAATACAGCCATCCATCTCCCTTATCCAG
AAAACCGTTTGCTACCTGTACACATTTCAAAGAAGCCAACGATTTTCTCAGTAAGATAGG
TAGAGGCTGTATCGACTGGAGCCTTACCGCGTAAGTGACGGGATGTGTAATCATTCACAT
GTACAAAAGACCGGGTCACAAACACCTATCGATATCAATCATAATGGATACCAACACACC
TTCCGTATTAACTGTGTTAGCAAGCTGGGGTTGGAATTGCGCATCATCCAGTCCGGCAAC
TCAATGCTTAGAGCGTTCCACGCAGGGATGCCTGCGAGAAGGGCCCTCAGCACAAGGTTG
CGATTATTGCGAACCGGTGAATGTGGAAAACGGCCCACCTACGACGTTTGTGAAAAATCA
GGATCACGCGAAAAATCAAGAATATACCCATTTTGATACTCTATTTATGGTTTCCTCTAT
CGATGAATTGGGAAGACGTCAACTGACTGATACTATACGAAGAGACTTGAGACATTCACT
TGCCAAGTTTACCATCGCTTGTACGAAAACTTCTTCATTCTCTTCATCATATGCTACAAG
AAAGGGTCGTAAAAAAAAGGGCCCTAGAACTCAGCCGAGTAACAAGAGCTTGCAAATGTT
CATATTATGTCGTAGGGCGCACGCTAAACATATTCGAGCACAATTACAAGCGGTAATCCA
AGCTCGAAAACCTAGGAAATACTATACTCGGGCTATAGATGGCAGCACGCATCCAGTAGT
ACCCGTGTTTGTATATGAGTTTGCTGCAATAGATACTGTCAGTCTACATCGAGACAACGT
GATAGTAGATTCTTCTGGTTCGTGAGTGCCTCGCTTGCATATAATAATGTTTGTAGTCTC
CGCGTCTTTGGCATCTGCCTCAGACTATATGCTTTTCTTGAATACGACTAGGCAAGCTGT
TTACAAACTGCAGATTATGGCTCCCCCTGAATCCAGCAAGCATATTACGCAGAAGTCCAA
CAGAGTTTCGAAAACAACTATTTCGAAAACGGCTAGTACATGAAGATGGTATACAGGATG
ACGAAGAATTCGATATACATTTGCTTATTTCGCTGTCCACCCATAACCGAGATATGGAAC
TTAATGATACAAGTATGTTATAATAGTATAGATGAATAAAGTGAGACTTATAATACTTAT
TGCATAGATGTGTTTTATTACTTGCCTTTTACAGGGGTAGTTTGTTTATTACCTACAAGT
ATGTTATAATAGTATAGATGAATAAAGTGAGACTTATAATACTTATTGCATAGATGTGTT
TTATTATGTGCCTTGTACAGGGGTAGTTTGTTACCAGCAAGTAAAAAAGTTGGAACTAGA
TCAGGGATAAATTTTCACAGATTCCAGGAGACACGAGTCTTCCGTGAAGCCGTATGGCAT
GGGTGATGGATAATTGACGGGGGAACACTGTGAATCCTCCATCCGCAAATCCGCTTCGCG
AAGCGCTTCGATTAGAATATCTTCTCCACTTATATGAGGAAATTTGTCCAGTATCGGGGG
TGTGTGCTCATGTAAAGTGTCAGTCGGATTTGCCCCGACATATTCTATGAATCCAGGAAC
GCTTTTAGACAAGACTTGTGCTGCTTCGCTATTCTGTTGAGGGTCATCCTTTCTAGGTTC
TGCTACTACAGTGGGATAGAATTGTCGACTACAATTTTGAACCAGATGCAAATTATCAAC
AGTTTTCGCAAACGTATCATGTCTCCCATATATGGTAATGGTCATATATATCGAGCTTCC
CATCCACATAATAGTTAAGACACCGCCAGAATTGTTATACACGTACGCATCTGTCCCCAT
TACAGTACATGTAGTAAATGGTATGACGCATAGCGATTCGGGCAGAGATGAGAGCGATGT
AGTATGATACTCGGATCCACTTTCATCGGCGCGTAGGAGATAAGAACATATGTCCGTTCC
GCTGTCGACAACAATGAGTGTACCTACCGGTCCTCGTTGTATGATAAAATTCGATGATGG
AATATGGTCACATCTAGATAGCTTGCCGACGGCAATCGAACGTGTTCCAGCTTCACACGA
GCAAATAATTTGCCCGTAGGGTGGCATTGTCCATGCTGGTGATGCTTTGATATTTTCCAG
TGTATACGCGATAAAGGTAGATCCCATAATATGCACTAGTAGAATATACTTATATAGGAC
CCAACCCTTCGCCAGCCGTATCAATAGACAATATGAACCTTAGGATCTCTAAGAGCTGCT
AATAAATGTTCACTAATATTGTTGTCATCCCTCGAGTGTGTTTCCCGAAGTGGATTAATA
TTCATTCTCAAATATTTAGAAGAAGTAACTCGGGACATTGCTACGTATACACTGCTAAGT
TTAAGCCCGGAATGCGCAAAGCAAATGGCTACTCGTTCTAAACTAAGGCCTTGAGATCGC
GCGATAGTCATTGCTAATTTAGAGCTTATTCCATAATCGGCAGTGACGGCCATTTTTAGT
TCGTGATCATCAACACTTTCGACAAAGTCATTGATATTACTGTTCACCGCGGCCATAAAA
CCATGTTGATCTTTAAGAACAATCGTTGGCATATTGAGCTCACCAAGTACCTCGGCAACG
TGAGGTTGTATTTTGCGTCTAATCGGTTCATCGGCAAATGCATTTACTCGAGCAAATGTA
TAACCCATCAAAGTGTAGCTGTCTGTTTGAAGAGCAAGGGATAACATTCCCCCTCGCATG
TTGTTTATGAATATCTCACATCCTCTCGAACTCACATTATCGACATAACTATCGAATCTG
GATGTTGAAAAATTACGCCCAAACAGCTCCACCATTATAGAGTATCTGCCCATGAACATG
GTCTTTAGCATGCTAAATTGTGTGTAGATTTCAGAAGAGGTTTCGGCGTGGCCGAACTCG
TAATTGCAATACAGCAGATCAATCATTTGATCGTCCAATGCAGAAAATATAACATCATCC
ACATTTTCATGTCTTTGCTGGATATCTACATCCTCTATTCCCTTTCCTTCAAAATGGCAA
AGGTCCGTCGGCACGATCACATCGTTAAAATTTTCTCCATCTCCAGCACTCAACTGTCGC
TGCGGAAATAGAATCGTATTTGTAAGTGTTGCCAATTTGTTATATGCAGTTTTTACAGCA
TGTTCGGAAAGACTCCGTTGTTGCAAGTAGTTATAGAAATTTATCATGCCATTGAATAGC
AGATGGGATAGGAAACGGTATGCATACTCTATGGATCCTTCTCCGTGTGTTTTTATAAAC
GAGTCATCTTTTAAGACAGATAAAAAATTCTCAAAGGTGCCGCAAAAACCGAAAACCCAT
TTCCTAAGTCGTGTAGTCACAGCCACTTGACTATTCAGTACGTAAGTTATGTCAGAACAT
GAGATTGCAAGACCTTGTTGGCTTCTAATTTCGCATCTAGTTTGTGTTGCGTCTTGATCA
CGGCTTTGTGACCAGTTGCTCAAACGCCCCGCATTGACATTGAGCCATTTCTCAAGTGTA
ATATGAGGTTGATTGGCAGCCGTACGATAGCGTTCAAAATTCTCCAAACTTATAAAAGTA
TATGCAGGCAGAGTAAACACCACAAATTTATTGTTGCCGGAGGTTTTCAAGTAATCATGT
AATCTACTCATATATGTACTGACTTCCTTATGAGATGAATATAAACGTGTCCAGCCAGGT
AGGTTCGCCGGATTATTGATAAATGCTTCCGGAACAACAAAGTTATCTGCCATTCGGGCA
TGCTCCTCCGTTATAGGAAGTCCATATTCCAATGTTTTGAGAAGATCTCCAAATTCGGGT
TCTGTACAGCGTTTATTATTAATAAATATTGCCCAATTATTGGATAAGTCTAAATATGAT
CGTAATGTTTGATTGCATATAATATAAGTCAGAATATTTTCGCTTATTCTTACATTACAC
CTCAGTTTGCTATGTTCAAATGTCGATTCCAATGAACTTGTTTGTGTAGGCGACCCGACA
CATATTAATACTGGTTTTAACCCTCTTTTATATTGTGGAGTACGATACACGGCATTGGTA
AGCCACCAACAGTATACAATAGCCGTAAGTAAATATTTCCCCAACAATCCGGCTTCATCG
ATGATGATTATATTACTGCGTGTAAATGATGGCAGTGATCCATGTATCCCGAAAGTCATC
CAAGACAAGTTTCCTCTAGGTTTTCCCAGCAGATCTTCTAATGTCCGTATTACATCAAAT
TTCCCTGGACCTGTCTCCGAATCCAAAACTTTCAGCATACTTTTCGTTATATCGGACAGG
ACTTCCCAATAATATACAATATCCTTTTTTTGTAATTCTTTCATTGTAGGTGGACTGGTC
GAACATACATATTGCCATTTACCCAAATTGGCTTGAACATGGTTGCCTTTAAACCCAAAT
TCCTGGAATATAGTGTTTATATGTGGCGATGTATAGGAATTACTGAGTTTGCAATATATG
TTTTGAGATGCAACTTTTGTTGTACCAGTAATAATGCAATCCAAAATCTCTGATAATGTT
TGTATGCATGTGCTCTTTCCAGATCCCGCATTGCCACTTATCAAATAAACAGCGAATGGC
AAGTCTCGTGCTTCTAATTCTACAGGGTTTTCATGATTCGAAGCTTCTATAAAATAGGAT
AACGGTGGAATCAATTCATCGCTCAGCGTCGCGTCCGCAAGAGCTCTTACACGAGTAATT
ATAGATTGTATTCCATGCATGGCGGTAAAATTTAAATAGGTCGCTTCGCAAAATAAGTCA
TTCGATTCCTGTGACATTTTCAATAGACTCGCAAAAATTAAAATTTTTCTTGAATTATTT
TAGAGGCGTGTCGTATTTCTTGTAATGGATGGCTATGATCGAAGAGCGCCTTACGATTTA
AATAGTAGAAAAATTAATCATCCGGACTTCGAATCGGTTATGTCGCAACGAGATACTTTT
AACAACGTCTCATCAAAACAGTGTATGGAGAATCAGTGGATTGTGATCCATCCTACTCGT
CAGACACGGATGTTTAAGGAGATCCTCGCAGGTCGATTAGGATATACTGATGGCCAGGGT
ATATATAACTCCGTAAGATCTACAGAAACCGCAATTCGACAGATTCAAAATACTATTCTC
ACCCTTAGCCTGGATGCGGTTAGATATGACGATCTAAAAAATGATTGGATACGGCATGCT
GACATGCGTGGGATGTCAGCAAAAAAACTTGCCAGAACATATGGTATGCATAGTGAAGCA
GAAGCTGTTAAGGTAGCAGAAAATGTTTTTGTAACATGGCGCAAAACTCTGCAAACTACA
TTGATAAATTTGGCTCGTCAGCTAATTTCTTGCTTTACTACGGCCAATATAAACACTTCC
AGTTTTTCCAAATATATAGATTGGATTTGTTGCCTTGGTATCGTTCCAGTTGTTAGACAT
GATCGTTCTGCAAGGGCAACAAGTTCTATACCTACATGCGCAGGCAGATCAACTGTTTTT
CCAAACTGGGCATTTCATGATGCCTCCAGTAGACTTCGAGTCGTCGATAGTGTTATGGCT
CGTGGAAAACAAATTGTGAATTACTTATCGAATTCGATGTCGGCAGTAAGCATTCTCGAA
TATGACAGAACATTGATAGAATATAATTTCTTTAAACGAGAACTTCGGGTAAAGGATATA
TTGAGTGGTGAGCGTGGGGAATGTATTGTTATCTGGAGGCCAGTAATGAACGATGGCGGA
GTTATTTTTGATTCGCCAATGCAACGAATATACAAGGAGATTATTGAATGTCATGATTTG
CGTCAACATGCAACTTTATGTCGACTTGTCAACACGGCTCCTGTAAAAGTTCTTATTGCA
AAACGCGATGATGGATGTAAGGGGGTAGCAGGGGCCCAACGAGTCATCGACAAAGTTTTG
GGAGATCAACCAGAAAATGCAGCAAGTTCTGCTGCATCCAGATTAGTCAAACTGATTATT
GGTCTTAAAGGTATGCGTCATGTGGGAGATATTACTGACACGGTTCGAGACTATTTGGAA
GAAACGAGCGGGCATTTATTGGATGCTGCTTCGATCGATACATCTCAGCCGGGTTTCGGC
CAATCCAATCGGGCACAAGCTTCTACAACCGAGGAAACTCGACGTAATACCATTAAAATT
CGGGATGCATTCCATTCGTCTGTTGTAACAAGTATAAACGAGATGCTAGAAGGCTATGTG
AATAAATTGTTTAACACCGTTGAAGGCTTGAAAGCTGCCAATAAAGATTTGCTAGCAAAA
CTTTGTTCCAAAGAATTAGAACTCGACAGAGTTCGTACTGAACATCTTATCTCAAAACAG
GCACACACTGATATGGGCAATTCTCAGTACAGCCCGACATTAGAAACTTTGGCGCGTGAC
CTTAAACATGATGTTATTGATGTAGGTGAAGTTATGGATGATGATTCCTATGTTGCTAAT
AGTTTTCAGTCAAGATATATACCTGCGTATGATGTAGACTTGAAAAGACTTTCTGAACTT
TGGGAACAGGAAATGCTGCGATGTTTTAAATTGACACGAGCTACCAATAATCAGGGTCAT
GAGGTTTCAATTTCCTACTCGAACAGTGCGATAACTTTACTACTCGCTCCTTACTTTTTT
TCCGTATTGAATATTTATGATATTGGGCCAATAGTAACGAATCACGAGGTTTATAAATCA
GAGGAGGAGTTATGCAATTCGGTATTTGAAAAGACACGTATTCACGTTTATCTGGATGAT
TTAGCACTAATCTTTAATGCCGATGTAAAAAGAGCCATCGCGAAATATTTCCTCGTCAGA
AATAATTCGGGAAGGCAACGCGAGGCAGAAGATTTGCCTGACGGCCATCATGGAAGAAGA
AATGACTTCCATTCTCCATCCTCTCGACGTGAGCGATACTCTAGACGCTCTGGTTATAAA
CGCCATAGATGGAACAGGGAATCGAGACGCGATTATCGAAGAACTCAGTCGACAACCAAT
GGCGAGGATGATGATGGAAGTCAGAGAGATTAATGGAGTCCCCACCCAGTTTACAGGTGT
CTCCGTCTATAAACTTCGAGTAGCGAACTGCATTAGACGCTTACATTTGATTTTAGCAGG
AACTGAAACTGACGAAGAAATAAGCAGTGATATATATTACACGCAATGTATAGCTAACCC
TGCGTTCAAAGGTTTCATATTTATGATTCTCACGGCTATGGAGGACGTGGTGAAAACGAT
AGGAATACCGCCCCCACTTCTAAAATATAGATTTGTGTCGTACCATCCAGCAGAACCTTT
GGATTTTGCCCTTTGTTTGCTCATCTCATATTTGGAAAACCGGAACGTCAGCTCATCCGA
CCCGTCACTATATGTTCAACTTCAAAGTTTTCTGAAATATGCATGGTCGACAGTAACGCC
GATGCGCAAAATGCGTAGATTTTTATGTATTACAAATACTTGGTTACTAAATACCCTAAT
GGAACTGAGTTCTATTAGTCCATTCGATAGTAATCATGTTCTTCCTCACTACATTATATA
CAAACATTTAAGTTCTACTAATGGAGTTTGTGATGTGTTAATATCTTTATATGAATGTAA
CAATTTAGGTGAGGCGTTCCAGGTACCAGTTTCTACGCGAGGAAAATGTTCTATCGTAAT
CAACAAAGGCTTGTTGAATGGAGCTTTCCAACAAAAATGGTTAAGTGATATAATATGTGA
TTGGTGGCATTATGGACGAAACAATTTAAGGGGGGAGGAATGTTTATTTCACACATACCA
AAAATGAAAATAAAAAATATAATGCAAACAGAACTTTATGTCATTTATTATTAATAAACA
TAAACCTATACGACTCAATATCGAACGTAAAATCATCTCTGTTAACATTGTCCCATTTAG
AAGACAGAACATTGATTAATAATCTAGAAAATGCAGCCAGTATTGGTTTCATATAATCGA
TACAATCTATGGCAGGAAGGATTATTTCTCCTTCAAAAAGAGAGCATGTAACAGAAACTA
TTTTTCCATCTGCTGTCACAGTTTGGACAGTCTCGCGATTAAAACCACTGGTATCAAATC
TAGCTGCTGCCTTCATTCCTAGAGCAGCAATGTATTGAGTGTCATCATACAATTCTGTAG
GACAGCTCCAAAAGGACACATCACTGCGGTGATCAAACGCTATGGAGAGCAGCTCTTCGA
ACACTTCATGGGTTTTTTCCCGAACCGTTTGAAGAGATTCGTCAGTATCATTGCTTATGC
ATATTTTTTCCAGAAGAGTAGAAAGACCATGTTTTGCATAACTTGCAAATCTAGGTTGGT
TAGGAAACCCTACAAAATCCTTATGATGATTGGATTTATTCCACAGCCAGTAACAGTTGG
CATTCCATGACATTGCATGTGTATAAATGCCTTCCAAACGCAGATCTAGTAGAATTTCGT
CGGGAAACTGCAGCCCTATTGTCGCGGCGAAATTATTAGCGCTCTCAGCACACGCGTTCC
GCAATATATTAAAGTCGCGCTCATCATCCATTGGCGGACGTGGGACATTTTTTGATTTGT
CCATGAATGTGCCCCACATCCCGTCTTTGATGTAAGTACAGGGAGCAAACATAAGAGAAG
ATGCGGTAGCCTCAACCTCAATACTAATATGATTCCCAATGGAGATGATAGATTGATATA
CATCTTCATTAAGTTTTTTAAGCAAACCTCCAAATTCTAAGATAGGCCGTTTGAGCCATG
GTTTTTCGCGTTTTAACCTTGCCTTCACTACATCATGTAATCGAGAATGGGTGGGAAAGA
GGCCAAGATATAAAGTTGCAAAAAATGCACTGAAGTCAAATTTGGCGATCGCTGCATTTT
CTATTAGGGTCGGATCGCGTAAAATACAAGTTATTCGTCCTGTTGTCCATTCATCGGCTG
CTTTGTGTCTGATATCCGTAGAATGTACAGATAAAATGTGGGACGTGTCTATCATGGGGA
ACGGATGGTTTTCGGGAGACCACGGAGCTAATAGATGAAATGTTCTAGGCCCAGCTAATG
GCCACAGGCCGTCCGTATCTACATAGGCATCTATCGCATCTTTTATAGCTGTTTGATTTG
CGGTGGAGGATTTCACAATTGGCCAGCCTGGAAACCCGATGATACAACTATAGTCTACAT
CTTCACCTCGGGGATTAGTTTCAGGACCGATGTACATTAATATAGGTACCAAAATATTTG
TCGATTCGTTATCACAAGAGTATAGTTTCTCATGCCATTTTGCATAAGTAGCTAATAGAG
CAACAAGCGAAAATTCGGCGGGGGTTGTAACTAAACAGTCAAAAGACGTGGGGACGAGAG
ACAATGCTCTTACCGGAGGCTGTAAATGGTCTAAAACCAACGTATTGTCCACAACTTTAA
ATATTGTATTTGAATTGTTGTCACATTTAAATTTCTTATATGGGCTGTTCACTTTTTTAT
ATTCACGAAGAAATCGTTCTTCTTTTGTCTGTATTTCAATTCTCATGTCAAACTCTGGAA
TTTGACGGGTACGTTTAAGGGCTGACAGTTTAATGTGGGCCAGGGGTGCACCCTCCGCAT
GCTTCATGGCAGTCGAGATAAGACATGACTCTTCAACGCTGATCATTCCGTCCGTTTTCA
ATAATCCGGGGCGAGGGATAGATCTTTCTCCTGATACCGGTTCGCAAGCTGTAACTAACC
CAGTTTGACTGTCGATATAGATGGTTACAGGTGTATAATAAGCATGATATCCCAGACGGT
GTCTTAATTTTGCTAGAGTCGTAGTGAGTAACGCTTTCCATAGCATGTGTTGGTCCGAAG
GGCAAGATGGCCATAATCCGGTTACAGATGCGGAATTGGTCATACCTGCTAACATTGTTT
CAGTAATCATATCTGGGTTCAGGCCCCAAAGTTTAGCCATGGATTTTCCGGAGAGGTTTA
CTGTAGAATATTGTGCCGAGTATTGACCGCATGTATTTCGAAAAAGTAGATAGCATAATG
CAGTGAGTCCTTCGGTACGATTTTTATTAGTCCAAATTCTATACACAGTCGTATAACAAA
TACATCCTCGCATTATCTGCATCATATTAGTTTTTGACGATGCTGCCATCGTTGATATGG
TTTGACGCATTCGGTTCCAATAATTATAAACGATGAAAATCTACAGCACCTTCTACGCGT
GGCCAGAGTGCTGACGGAATTTCCGCCAACACAGATTCCAAATCTACCAGATCATGATAT
ATACCCAACTCTTTGTCTAAACGAGATCTTAATAGGTCGTACCACTTCGGGCGTCGAATA
TCATAGCGCATATTGCGAAATAATGACTTGCTTTTCATCAAGAGGGTGTAGAGATCCTTG
TGAGTTTTGCATGACGTTCTATCAATACCCGCTCCGTCTAACAGAGCTTCTATCTCCGCC
TTCCGTAAATTCTTTACTTTTGTTCTACCCGGAAATGTTGTTGTACTCTTTGTGAGGCGG
AGTCCGAAGAGAATCTCCCATGTGACTTTAAATAAAGACACTGCATGGCTCTGAGTGGAT
GGTTGACTATGGTGAGAATTTTGGATCCCACTCAAGGCACATTTTGTTGCTCGCACAGGG
CGTTTTAAGGCAGTTTGGGCGTCAATCAAGTAACATCGCGCAATTTCCAGCACAGAACGA
GCATAAATATCATAGTCGTCTTTCATGACGTGCAACAGTTTTGTTGGATCTATATCAGCA
TTGGGTCCTTCTAAAGGGTTGATGCCCAATAATTCGGCCCATTTACAACATACCCTGTAT
AAGTCCCATCTTCCAGATGTATTAAAATCGCATGTCAGTATCGTTGTATCTAAGGTTCCA
CTTGGTCCAATTATAGGTATATTTCCAGATGCATAATAATCATATATACGACAAAATACC
GCTTCACTGTAAAGAGCCGCCGGGGTTGCACGACATGCTTCCAGCATAGTGATGTTTATG
AACTGTTCTCTAGTAATGGGTTCCGCTAATTTTGTTAGGAGTTCTGTGAGATCATTGGCG
AGCACAGTAGGTCTTAGATATTTCTGAACAAAACACGCTACCGCATCACTATCAATTACG
TCGACCTCTACCGGTAAAGGGCAGGTAGCATTTTTGCGCAGAGTTTTCATATCGCGTTGG
GCAGTTATAGAATCTGCTCTAAGAATTACTAAAAAATCACAGAAGGCTTCAGCATTTAAT
TGGAGATCACAGCCATCGAAGCGCACGTGTATTAAATTTGATTCAAGGAGAGCATGTAGA
ATATTAATACTATCACTTACATTGTTTAGTGTACATCGCTCAAATAAATGTTTGTACTTA
AATCGTGGGAATATGTATAATGCATCAGCGGCTCTGAACGTTGGTATACAATCTCTTCTG
AAATTGTGACACAACATATTGGTAACTTGAGAAAAGCGCGTTGGCCATCCTCCTCCATTG
GCGATTACGTGATTTAGTAGCATGGGCGTAAAAACCGGCTCCGACCCAGCTCCCGATGCA
TCGATATAAATTAGCACTTCATTAAGACGCAGTGATCTAATTCGACCCAAAGATTGGTAA
ACCGATACCATTTCGGGACCATTTATCGTAGGCTTGATGTATGCAAACATACTATGAAAA
TGGGAATCGTTAAAACTAAGACCAACGGTTACTACGGTAGTATAAATTACGACGCGGTAG
TTAGACCATGAATTTATATCTATTGGCGTATTTCTTGTGGAATTTAACACTAAAACCGAA
TCCGTGTATGCGAGGCAGAAACGTGCCACAATCTCTGAAAATGATATAGTTGAGGAAAAC
AAACAAATATTCAACCCCCCCTCAAGCCGTCTAGTGAGTTCTGAAAAAAACGTCCGATCA
TGGAGACTTATATCCAAAGAACCGTTGACGCCTGTACTCTGTTTAAATATAGGCTGAGTA
TGAGATGGAAGTTGTTTGAATTCATTCATCACCGAAAGAAGGATATTAGTTCCCAAACTA
CGGAGGATCGTACATGACCTTCTAGAAAACCCGGATGCTGCATATTCACCTACGATAACA
TGTATATTTTCTTCACCTCTCATGATGGCTAACATATCTATCAATTGAGTATTTATAGTA
GCGTCCATTGCTACAATCTTCGGACGATATCTGAGAAGAGATGTCAATATATTATCGACC
TGACATAAATGTTTCATAGTTGGAGAGAAAAGCTGGCCGATGGTCGACATGATTTCATCC
AATATAACGATGTCATAATTATCAAGAAGTTTCGAATCTACGCGATGTAGAGATTCAATT
TGTACTAAGAGTCTAGAAAACTCTCTACCTCGCATAATATAATCGCTGGATGACAGATAG
GTACAAAATCCTGACATGCCAGCCCTATTAATTTTTTCGGATAATGTATTGGTAAAACTG
CGTCTACAAGACACAATCAAAACGCTCATATTTGAATTGCATAAAATACACTGCAACCAG
TTCATGAGAGCAGTTGTCTTGCCAGATCCCATAGGTGCACGTACTATAAGGACATTGCGC
GTTCTCGGGTACAAAGGTGACGGAAAAGTAACGGGACCGTCGGATTGACGCTCTGTTGTT
ATTCCCGGTCTGTTCTTGATAATCCAGTCTATAAGATCCTCTCCATATAACATTCTAGAC
AAGGAGGCGCTGGATGCATAGTCTATCATTTTGAGTTGTCTCTGATTACTAACGTTACGG
AAGAAAGTCGCCCTGGCTGAGTGTCTATCGTATAACACTGATCAGAAAACTACCGGCGGT
CGTCGCTATGGCCAGTCGAGCACGAATGGAGCGGAATTACAGAGGACTGAGTCACATAGA
CTACGTGCACAAAAAGATGTGGGTAGTCCAAGCGGTGTGCTTCGGGATCGCCGTACTGGT
ATTCTTTGGAACACTTGTTGCCGCGTCTATAAATTTAACTGAGGGTTTCCCGTGCTTCTT
CGCAGCCGTTGTAGATTATAGAACAGTTAATACGACACTAGTGCACACGGGTCTCACCTA
TCCCAGGCTGGGGGGCGTGGTTCCAGTATTATTCTTCCAGACAAAGGCGGTAGTTTTTTT
CTTCTATGCAACGAGTATTGTTTTCGTGTTTCTCGTATGTTATATTACTGTTGGTGCCAT
TATATCGAGCAAGAAACATGTGGGTGCGGCATACATGGGGAGTGGTGCATTTGTGTTTTC
TCTTATGGCGTCGCCTCTGACAATCCTATTGGGTACCGTTTCTATATGGCTTCTACAAGC
AGTTGTTATAGTTCTTGCCCATAAGCTGATCGTACTAGCAGCTGCGGTTTATCTTGTCCA
TTTTTCAACGATAACATTTTTTTATGGGTATTTCTGTGGTAGGGGTGTAGATAGTAAGGT
CTACGCTGAGGATATTTCATCTGCTAAGGATATCGACGGTAGTTTGCACAAATTAATTGG
TAATGTTCGAGCAATGATGGTGAACTTACTATCAATTGTGTATAGCATAATTTTGATCAT
GTCGTCGCTAATGTTCGGAATGCTCTTAGCAAATAGTTTTACATTAAAATTTTGGCATGT
AATTGTCACTGTTCTAATAACGACTTCCGTTTTAACCCTGATATATCTTCTTGTCATCGA
GTTCTTAATCGCACGGTATGTACACATTATTTTGGGGGCATATATAGGTCTTCTAATTGG
GTATGGTATGCTGTGGACCACAACATGTGATTATGTAAATCGATTCTATTATGCAATGGG
TGCAAATGCAAGCAATTTGCGTATTGCATGTCATAGCGTCCTAGCCGTCTTTACAGTGTT
AATTTTATTAGCTATGGTAGTTCGTCTTATTCGGGCCAGTTTATATCATCGTCGACGATC
TACGCGAGCATATGCCAAAGCGATGAAGTTACAACAAAATGTAAAACACAGACTAAGACA
ATTGAGACGGAGTTATAAACAGCGGGGTAGTCAATCCGAGGATGAACGTGCACTTACACA
ATCCCGTTCTGCTGAAGCATCGGATGAGGATACAATATATGATCGAGTCTATTCAGGATC
TGAGAGCGAATGGGATGATTAGGAAAAACTGTGAAACCGATATAATAAAATGAACCATAA
GACTTAATGATTGTCTCATTCTTTATTAAACATCATAACATACTTTTCATGATCGTTATC
ATATTCCCTATTTCTTTTTCCTCTACGGCCATTTTTTAGTAATACAAACTTGGGTTGCAT
GAGAGGATCGGAACATCTCAAATCATCCAAGTCGACCGTATCATAATGTTCATCATCCAG
TTCGATTACTTCTCCAGATTCGGTCGTCAGTGTGTTTTTCTTGCAACATCGTCTAAGTGT
GTATGTTAAATACGACACTGCTTGGCCCATAAATGATCCACAAGTTCTCCAAATGCCCGA
TATCCAGATTCTTCTATCCCAACGTAGAAAGTATTATCTATGATCACAGGAGTGATGATT
AGAATGACAGGGATTGCTTGTTCGGGAGTTATTTCATAAACGACTTCCGAAGCTTCGGTA
TCATCGACGAACAATGAAAAGCACCGACCCAATTCGGTTTGTCGTCTATGGCGACCTATA
AATGTAGCTAGAAATGGAACAATCTTTCTGTTTCCGAAGTATCCAGAAGCTACATAGGAT
TGAAGAAAAATCTGTTTAAAGTTTTGATGGCGGGGATTTGCAAATATGGGTATACTCAAA
ACTCGTTCACCGGTATTCCATAAGAGTGGATATATACTGTTAGTTTGGAGGTCGGGCTCC
CCAAATAACCATACGCGGGAACTCATGTTCTTATTCAACGTCAAGTGATGCATCTCAAAT
TCATTACATTTAATTCTTGACTGTGCGGCATGGTATGCAGAATGGCCTACTTTCCAATCA
TCATCAGAAGTAATTAATGCTTCCTTTGCCCTAGGGTAATTATCGGGTCGAAAGTAGTCT
ACACAGGGACAGTCGATTGTATATAAAAACCTCCGAAACCATTGCACTGTTTTCGTTGCC
ATCAAACGTTCGTAGCACTGGGATAGTTCACTTCTCATTTCTGGACAAAATGCATATTTA
AATCTACATTTTATTTCATATGTTTCGATATTATTATCGGTAAGACAAGGCGCCAATATT
CCATGTCTATTGCGGTTACACATCACCATATCAAGGGACGCTCCCAACATTCCAGTTCTA
ATATCTATCATCAGACCACAAGAATATTTCTCTATGTCTAAAATACCGGTAGTTGTATTA
TCGAATTCGTTTTTCTTATCAGAGTTGTCAATTGTTCGGACGGAAGATTGGCTGACACAG
AGTGCTGCGATGAGTGATTTTGCCAATGATTCATTGCGTGTTCCAAATAGTATACTCTCA
GTTTGTCCCCGCGATGGTAGGTCATTGGTAATAAGTCCAGCCGTGTTGATTGTTCCATTG
GGGCTCCACTTTACCGATGATGCTGTCAGCAAACATTGTCTAAATATGTGCCACAATTCA
CTGTTCGCTTGTAGTCTAGTTAACGATTCCACCATTTTGCACCAGCGAGAAGCATGAATT
GATGGTGACAAATTATTTATACGCGATTCATCTAGGAGGATATGTTCAGTCTCAAGTATA
TATGAATACTTATTTTCGAGCAAACTTCCCTCCGAAATGCCTTGTTTGATTACATCCGCT
ATGTAGAATAGCCGGTGATACAAAGGATGAAGCGAGTGTCTGCAATCATTTGGATCGATC
TTCTGTAATATGTAGTTGCCGAAGGTATAATTTGGTACAATATTTTCACATATTTCATCG
TAAGGTTTTGTCTTAGTTGAGTTAGATTGTTCATCTCCTACAAGGATTTGTGAATCACAG
TCGATCGTAATGCCCCTCTTTCGTTTTCGGGACTCATCTTTGCAAGATTTGGAGAGTGGA
AACTTGGTTCCTAGTTCCATAACAACAAATCAGCCGTTCTTGCTACTGGGTTTGCGTGAC
AATAGAGAGCCGCAAGCTCCAACAGGTTGTTTAAATAGGGAAAAATGTTTAACGAATCAA
ATAGCTTTCTATGTGTGATGTCATACGCTTCCAAATATTTATCAAACTCGGCTCTGTGGC
GCGAGCTGTGCAATTGCAGACGAATCTTTTCTGCCCGTTCCCATGGGATGCCATTTTTAC
TAGTTAAGGGGGTCATTGGAAATAGATGCTGGTAGAGCATGCATCTGTATGCTAGTATAT
CTAAAAGATAATCTGCCCTCATCAGTCTATGATAATAAAAGTGTAGTGGATTACTGGAAA
TCCCGAATCGGTGTGTAAAATTCATACCGGCTGCTAGAATCACTTCCATAAGCGATTGGC
CCAATGCGTACATATCAATTGAAACTCCTTCGTCACTAGTCAATGGTGTCGAACGTCGTT
CGAAACCTACTCCATTTAAGGCCTTTATCATCAGTTCACAGGGCTGTGTTTGCCCATGTC
CCAAAACTAAATCGAACACGGGTTTAATATTTCCTCTACAAACTTTTAATGACTGGATTT
TATCAGAACTTATATTCACATCGAACCTGGATTTCAGGATGGTAGAGTTTGTGTTAAGCA
ATGCTAGACTAAAATCACCAATTACAGCATCTACTAAAATGGGATTAGGACCCTCGGTGA
CGTTAACAAAGATATTCCCACATTTGATATCCAAATGAGTCAACCCACAAGACACGTTTA
GAAACACAACTGCTTTGCCGAGATCCATGAACGTTTTCTCTATTGCTTTCCAATGTTGCA
CTGTTTTATCGATTCTTGCCAATCGATGATAATATGAATCCATATCCATATGATATGCTG
GAAATACTAGTTCTTTGGATGGTATCGAAAAGGCCAATAGTGGAATGATATTATTTATTC
TTAAAGTGGATTTCGCCCGTAATGCACATTCACCGGCTATCAATGTCATAAGTAACTCAG
TTTTAAAACATTCCAATACTTTTTTGACGGCTATGTCCGTCTTCTTAAATATTTTAACTA
CTCCGTAGCTGCCACTCCCAGCATATATTGGCATCTCTTTCAGATCGATATGGCTATAAT
GTAGCTCCGAAGTTACATTGAAAATAAATGTAGTCACATTCTTTATACGCGCCAATGTAA
ATACATGTTCCGGTAAGGACGGTCTGGATACAAGCTTGTCGCTCCTTTTTTTAGCCGGTG
TTTTGCGCTTCATACACAGCTGTCTGAGACATCGTCTAATATTGTCGGAGAAACGTCTTC
TGTGGTGTATATTTCCGTATGTATGCCGTCGGGATGTATTATGCGTTCCCTGGAAGTACA
TGTTATAACTTCGTGAGTTGACGGTTGTCCCAAATCTGTTGGTTGTACGAGATCGTCTTT
CCCAGTTATAAAAACGTTCCTCGATACTTTTGTCTGGAGTCCGTGTGCTGTGGGAGCAAT
TGCTGTTTTCGCCACCGTTGGTCGTTTTTTTGTTTTTTGATTCAGTATCCATTTTGTCAG
TAAAGCCTCGGATTCTTCATCTAATTCATCGGTGTTTGTAATGGAATCGTTAAGTGTTAT
ATCATCAATGGTTTGTGCTAGAATGTCCTCCTTTTCGAGAATAGCTTCTTCGGTCTGATC
TAATTGTAACTGAAGTTTGGGGTTCAGCAATTTCCTATTTATATCAAGTATGAGACGGCG
ATCTAGCTGCTCATCTATATGACGCTGTATAATCTTTGTCTTTCTATCGGTCGCTTCGAG
TCTCATGTTTGAACGCAGCTGTGCTTTGTAGTCACTATGGGCGTTTCTAGCTGACGTGAA
CACTTCTATAAATTCTGGATCATCAGTTTCTACACCTTGAGACAAAAGTTCGAGAGTCCG
TTCTTTATAAACAGCTTCTCGTGTTCGGCATTCCGCTAAAATCCGTCGCCTCCGCCTGCG
CATTGCGCTCACTGCAAACATTATCTTGTCGATTCTTGGTCAAGTGTTGAGATGTTTGGT
GGTTTACTTGGCGAAGAGACGAAGAGGCACTTCGAACGGCTAATGAAAACTAAGAACGAT
CGTTTAGGCGCGAGTCATAGAAATGAACGGTCAATACGAGACGGTGATATGGTTGACGCC
CCCTTTTTAAATTTTGCAATTCCGGTGCCCAGACGACATCAGACAGTGATGCCTGCCATA
GGCATATTACATAACTGCTGCGATAGTTTGGGTATTTATTCTGCGATTACTACTCGTATG
TTGTATAGCAGCATTGCTTGTAGTGAATTTGATGAACTACGTCGTGATTCGGTACCTAGA
TGTTATCCACGTATTACAAATGCACAGGCTTTCCTATCTCCGATGATGATGCGTGTGGCG
AATTCCATAATATTTCAAGAATATGACGAGATGGAATGTGCAGCCCATCGCAATGCATAT
TACAGTACAATGAATTCTTTTATATCAATGCGAACATCTGATGCATTTAAGCAGTTAACT
GTTTTCATTAGTCGTTTTTCGAAATTATTAATCGCTTCGTTCCGAGATGTAAATAAATTA
GATGATCACACAGTTAAAAAACGTGCAAGAATCGACGCGCCATCCTATGATAAACTTCAC
GGAACTCTCGAGCTCTTTCAAAAAATGATATTGATGCATGCCACTTATTTTGTAACTTCT
GTTTTACTTGGAGATCACGCAGAGCGTGCCGAACGTTTGCTTCGTGTTGCCTTTGATACC
CCCCATTTCTCAGATATAGTTACTAGACATTTCCGTCAAAGGGCTACTGTTTTTTTGGTT
CCGAGGAGGCATGGAAAAACTTGGTTTTTGGTTCCATTGATTGCTCTTGCAATGTCTTCA
TTCGAAGGTATACGCATTGGATATACATCACATATCCGTAAAGCAATCGAACCTGTATTT
GAAGACATTGGGGACCGTCTTAGGCGATGGTTTGGTGCCCATCGCGTGGATCATGTCAAA
GGAGAAACCATAACGTTTTCATTTCCCAGTGGATTGAAAAGTACAGTCACGTTTGCATCT
AGCCATAACACGAACGTAAGTATCGCATCCTTCACAAACCTGTTTCGTATACATTCATAC
GACGTTGGGCTGTCTGTCATTACATAACCTTGTCAGTCGAATGCACCCTTGGATCATTAT
CGCACTCCATATTTCGGGCAAACAGACCAAATGCCACCCACAAGAATTTACAGGAATATT
ACTGTAACCTACCCCGGCCACTATTACATCTTCGAGCCTCTCTGTAATGCGTGTTTCTGT
GGAGGGATTTGTTATCAGTCGGACAGAGTTAACCATGTCCATGAATAGAACGCAACCGAG
GCTCTTATCACCTTCCACCAAGAGATCCCTTTGACGGGCTTTTATCCACATACATGGTCC
TCGACAGAGACATGTATGTCCAAATGAACCACATTCCCATAAAACATTATATGCGTCTAT
GTGTAGATCACAATGTTCACGGCATTCACGACATCCACTCTCGTGATTAATAAATTTTGC
TAGAGTTGCACTTAGGCTTCGTTGCTGCCAGCCAGCGGGACATATTGCCAGTAAACTCTC
TTCCATTCTGAGATAATAGAACCTGCGTTTAGAGAAAGACCACCAAACTCCGATGGATAT
TGGTATGCAGTTGTGGGGATCATCAGGTGGCTGTGTACGTTCAACAAAAACATCGATGTC
AAGTTCTATGCACGGTGTCGTCGGTAAAAACTCACTAGTCACATCAGGGATAATGGCATA
TGCCTCAGTAGACGAGACATTGGAAAAAAATATGACATCTGCAGAAGATCCTTCATGTAG
AATAGGGTGTATACGTAGTGTGGCAGTCACAGAATATGCACGTGTTCCATTTGCGAGGAA
CAAGATATGAAATTCTTTTCTACTCAAATACAAGTTCTTTGGTCGCGTGAGGTACATAAA
TATTTCCACCCATTTTGCTTTCCGCGGTTGCTTATTCGGTGTTACGTATGTACATAAGCT
ACTATCTAAGGCGATTAATGCAAGCATTACAACCAAACGGGATTCGGCTCGCAGTGTACG
CCATATGATGATACGTTCGTTTAATCTACGAACGAATTCGATATCCATCCCATCACAATC
TCTTCCTGAGTGCTGGTGGCGTGTAGATCTTGGTATCTTCAGTCTCTGCGTAGTCATAAT
TCAATACCTGTGTTGAGGATTGGTCACATATACACCTCTGAAACGTAAGGTCGTAGCACC
TGTTGCATCTTGTTGGTGCGACAGAGACGTGAGAGAACTGCTTCAATTCGTGCGACAGGC
CAATTAAATTCCGTGTGGGCAGTCAACATAAACCCCGCAGGCAATACAATAGCGATGTGC
AAATGTTCATCATAACCCACACATATATAAGCATAACTTTCTCCGGGAAGAAACTTCTCG
CATGTGGCGTGTGGTACAAACCATTCAGGGAATGTACATGTCATGACAGACCGATTATAT
GGTTGCCTGTTCCATAAATCCACCCCCCCGTTTAGAATTATGGGAACGGGTCTATTATTT
AATTTTATACATTCACCCCCTGTGCTATAATAATCGAAGAGTACAAGACCTGGTATTTTT
GTGTTCACGAGCTGATAATCACCTCCTAAATGTTCCGCAGCATTTTCTGTTGTATATCTG
CGATATGCTTTCCCTCCAAATTTATTTATATATCCGGCCATATATGAGATTGCGGCGGAT
ATTAACGCACCCGTACTAAACTTTTCCCATGAGGAATTTGAAATTGCATTAAGAGTGGCA
CGAATATAATTAGGAGTACGATTGGTAATTTCTGTGATAAACGGGAGGTCGTATGCATGT
ATGTGGTAACTGATCATTTGGTATAAATTGGGTTCCATTCTCAAGGCCTCGCCGATGGCA
CTTATGACACAGTTTGAAATATGTGTTTTAAAATCGATCATTAGGTCAATTTCAGATCCA
GCTGAAAATGCTTGTAGCTGGTTGTGCTCTCTTAATAATGGGTCCGATAAAATAGGCGCT
TGTCTAGCTATATCAATCTTTCTTTCTTGCGATAAATAACACGGATGATCTACACCTTCT
TCCTGACATGCGATAGACAGTAAAATGTTTAGAGATGTTGGATTTGGTGTAAGATGGGAT
GAACGTCCTCCCAAAGCTACGGAATTTTCATATGCTACAATATAAAATTGACTTTTAGTG
GTAGGATGGACCCGAGTTACAATTGATATACTTCCACATCTCCACAGATTGGCGAGTGTA
ATTCCATTTCCTAAGATGCCAATGGCTGTCAAAAAAATCTCTTTGGAGTCTACAGGTTTT
TGGGAAGGGGAATCGAACATGAGAACGTCTTCAAAATTCGTTGTGATCTCTTTTAATTGA
TGGTTCATTGCACTGCTAAGACGTACATTAGTGTTGCCGTCTCCAACGAATCTAATTTTT
CCAGCGGGTTCCAGTCCATTCATAACAGCCTTCTGCTGTGTATTCTTGCTTGGTAAATCA
GTATTGTTTTTCAAACAAGCAATTGCTCCCTGCTTCAATCCAGATACAACCCCCAGAGAT
CCTTTCTCCAGTGAGCCGCTCACTGGTGCTCTTTTGGTAATAGCTTCGGCCGCTTTCTTG
ATAAGTTGTACAATCTCTGTATTATCCGCCTCTATTCGCGCAGCTATATCAGGGGTATCA
AATTCATGTTTATTATTTGCTAAGAGGTGCATAATATCAAATTGTTTTGACTGTGAATGT
ATTACATCATCAACGTTACCTATACATGCTTCTAATTTGGCTCCCAGTTCTATAATAGTT
ACGGGCAATTCCGATTCAAATTTTTTTGTATACTGCAAAAATTGAAGAAATAATGTCTGT
AATCGTTCCGTGTCGTTATTGTATCGAGTACCTATTGGAACTAACTCGTCTTGTGTAAAC
AATATATCTTTGTAGCTCTTATAGTCGCCGGTGCGGATATCAGAACATGGAATTCGAAGC
GCCACGGATGTAAACGGATCAAATCGATTTTGCGAGTCACATTCAATAGGAAGACTAATA
AATAAGGCACCCTGATCGCTTTGATTAGATGTCGAAAAAACTGCAGGATTCGTAACTTGG
GGTACCAATAGAGAGTGTAATGCACCCGACGGAACATATTCTCCGTATACATTACTCCAA
TTTGAGCATAGGCCCGTAGCATTCTGTCGTATTTGAACGCCCACGGAAACAGATAGAGAT
GAGTAAACACTGGTAGTATATCTTGGTGATGCATCTTTAAGATTGGTGAGATCTATTCCC
GCTGCCGATAAACATTCATCAGGTATTATTATATGTGTTAACAGATGTCGCATCGCCCCC
CGATCAAAGTTAGATAATGAATATATAGTTTCGCTTTCTATATGCGCCTCCATACTGGAC
GTCGCTGTTATCCGTCGTGTTGCCTACGTGCACCAATGTTGTGACTAAGGTCTAGCTGTA
GGATAATTATTATTAATGTTGAGGCTATGCCTACCTTCACCCTCCGATTCAATGTGATCT
CTTTTTTGTTGCGCAGAGCATTCGTGGACAAGATTTCAACTTACTATTTGTCGACGAAGC
GAATTTTATACGTCCGGATGCAGTTCAGACGATCATAGGGTTTTTGAATCAAGCTACTTG
CAAAATAATTTTCGTTTCCTCTACGAACAGTGGTAAGGCAAGCACAAGTTTTTTATATGG
TCTTAAAGGATCGGCTGATGATCTTCTTAATGTGGTAACTTATATATGTGACGAACATAT
GAAGCATGTAACAGATTATACAAATGCGACATCATGTTCCTGTTATGTATTGAACAAGCC
TGTTTTCATCACCATGGATGGGGCAATGAGAAGAACGGCCGAAATGTTTCTTCCGGATTC
GTTTATGCAGGAGATTATTGGTGGTGGTGTGGTGGATAGAACCATCTGTCAAGGTGATCG
AAGTATTTTTACGGCTTCTGCAATAGATCGGTTTCTTATATATAGACCGTCTACTGTGAA
CAATCAAGATCCATTCTCACAAGATCTATACGTTTATGTAGATCCAGCGTTTACGGCCAA
CACTAAAGCATCTGGGACGGGTGTCGCGGTAATTGGTAAATATGGTACAGATTATATAGT
TTTCGGTCTAGAGCATTATTTTTTGCGAGCCTTGACAGGGGAATCCTCCGATTCTATAGG
CTATTGTGTTGCACAGTGCCTTATACAAATATGTGCGATCCATAGGAAGCGATTTGGAGT
GATAAAAATAGCCATCGAAGGCAATAGCAATCAAGATTCTGCGGTTGCGATCGCTACTAG
AATTGCAATCGAAATGATATCATATATGAAAGCTGCAGTGGCACCTACACCACATAATGT
CTCGTTTTACCACAGCAAATCGAATGGAACGGATGTTGAATATCCCTATTTTCTACTGCA
ACGCCAAAAAACTACAGCTTTTGATTTCTTTATCGCCCAGTTTAATTCGGGGAGAGTCTT
GGCATCGCAAGATTTAGTTTCTACCACAGTGAGTCTTACCACAGATCCGGTGGAATATTT
AACAAAACAACTTACTAACATCTCGGAAGTAGTTACTGGACCAACATGCACTAGAACATT
TTCTGGAAAAAAAGGAGGTAATGATGATACTGTTGTGGCATTAACAATGGCAGTGTATAT
ATCCGCACACATTCCCGATATGGCATTTGCCCCCATTAGAGTATGATCATATGATGAGAC
CCGACAAGTGATGAGTTGTCCCTTAAGAGTCCGAATGTACGTGCGTTAATAATGAATAAA
ATACAACATACTAGCATGAATATGATTCTATCGAATTTATTTATTTAATACCAGTTTGCA
ATAACAGGACATAAGTCTCCCGCTTTTATATTGGCAGGGCCATCAAACGTGCATACTTTT
AATAGAGGATGGAGAGATAATACATTTCCTAAGTTGAGGGTCATAGTAATCCACGCGGAA
AGTGCCTCATAGACGGGATATCTTCTCCAAGCATCCTGCAGGGGTGGGGGATTTGGAATT
CTAATGAGTTGTCCGACAGCTCTTGTCGCCGTCTCAAGACCCACGAGAGCGTTTATATAT
CCATCGGATGCCCCCAATGTAAGTAGCGTAGGGATCATAGTATACAAAATCATATTTCCT
TCATTGATCGCAAAAATCATATTCAATAACAAAGTTCTAACGGTAGATTCTGCGGCATCT
AGGCTATGAAGCGTTGGACTAATAGTATATGATCTTCCATTATACATAATTGTTTCCGAC
TCACGACTGGTAGGAGGGGGCATTTGTCCTCTACCGATAGCTTCAATGGCACGAGATAAA
GTCTTCGCTAATATTTCGTTTGCAAGTCTAGTAGGAACAGTAACGGGAAATAGGAGCTCC
GTGTCAATAGATTCAAGCCGTATTCGACAACAGACGTTAGGAAATATGGGGGGCATTAGA
CAGACCGTATCTCCGTTGCATAGGTCAAACGGACCAGTATTTTGTAGCGCTAGGCCGTTA
GGAATAGATCCCATTCCCAAGACTACAGCGCTCATTCGGCCAGGCAAGGCACGAGTGATG
ACGGCAGCAAAACGAGTTTTGAATGTTGATAGGAGACTCAAGGTGTCCGGTTCGGTTCCC
GCAATATAAAAGGACTTATAATCTACATCTTTCAGCAATACTCTAGCTCTGACGAATGGT
AGGAATAGTACTCGCCCCTCACATCGTTGTAGTAAATTTGCATCGCATGTAGATAACTTG
CACGGAAGCTCAATCTCTACTATCGTGCCGTTGGAAGTACTCATGGTAATGATACGAGAG
ATGTATGCGTCGTGATCCTTCTATTCACGTTCGCGGATAACTATACGGGTTGACGGGACC
GTCGGCCGATATATGAATGAGTGGGCGGCAATCAGTATCAGTTACAAGCTCAGCATATGG
GCAAACATCCACCAATAGGCGACGCATCTCGAATTAAGTATTGCGCCAGGTGTGTTTCTG
GATTATCGGTAGTGCCTGTAGAATATGCGCGCAGTAAAGCTTTATCAGTTGCGCATAATA
TAGGATATGCCTCTTGAAATAGGGAACAGGGGTCCTCGGTCAATTCGGTGGATCCGATTG
GTCGTTTGAACTGTACCTCTCCATCAGACGCGAAAGATGCCAGAGCAGAACCAGCTTCAC
CAATCAGCTTATCTAGACATCGTGTTTTACAGCACACTTCTGCCGGGGTGAAAAATTTAT
ATGTAGGACTAAAAAGTGGAGATGCTCCGCTCAGATTGTAAACCCCGTTGTATAATTTAT
CTGCATAGGAGAGTCTTTGTGATGCCCACGGATTATTGGTTGCACGAAATGGATATGCGG
GATCCCCTTGTTGATGATCGTACATGACATCATCTATATCGGATGCTTCTTCGCCCGAAT
GTATCGCACCCGCAGCCCTCCCTCTTGGATTGCATGGTGTCCTAAAATACTCCAAATCAG
CAGAAACTGGCGTGGGAATAAACTCGCATATAGACATCTGCCCATGTTCCAGACCACTCG
GTAGATTAGGCATTAGTGTACCTAAAAATGGGACAGTTCTTTGAGGGGCTGCCCGTTGTC
CGCGTGTTGTTACTTTGCGTAAGAATTCATCTGCCTCTTGATGTAAAAGGGGAGGCGAAC
CTCGTGTTAGGTGCAAACTCTGAACGGTATTTCCCATATCTGTTATAGCATTCCGCAGGA
GCAAAGGAGTACACGTGGCTGTATATCCTACACCCAGGTCAACGTTGGCCCGGGGTTGTG
TAAGAGAAAACTGCACCCCTCCCGCATGTGGCCGCTTGGTGACTGAGACTTGTCCTAGAA
AATATGATTCCGAAGCGCGTTCAGCAAATAAACCCATGTCTGCTAAAAATCTATCCTGTC
GTATAACAGTAAATGCGATTCCTGGATGCAAACCCGTCCGAAGTTGGTGATATAGGCCTA
TGGGACTTAGTTTGAAATAGCCTGCCATCAGCGCGTATGATATTTCATTGGGACCACATC
GGCTCTCCTTTACATATTGTGCAACGGGCTGACGGAACGTGGAATAGTAATTTGCTCCCA
GAAATGGTGGAACTGGAGGAGCTCTATACAACAAGGTTCGAGAGTTACCAGGCAGATCCC
TGACTGCCGCTAAATGATCATGACATGCAAACAAGGCGTTCACGGGGACAGGATAGAAGT
ATGTTCCAGCAGCGACTGTTTCATCATTGCACGGATAAGCCATCATTAGGAGACCATGGT
GTAATGCCCCATCGAATGTTCGCATATGTCTAGTGGATGATGAGCTGCTGCCTATATCTG
GAGTACTTCCGTAGAGGATTGCTGTTGTCCGCTCTGCCATATTATTAACAGTTTCTTGTA
AAGTAAGAAGAGCATCAGCATCTACAGATATTCTAGCGTTATGCAACATCACGTTAAATG
TGTTGGGAACTAAATTTCTGCCATTTAAAGGATGCCTGGGATCTTCGGGACCCAGGGGAG
GTTCTTCATCTGGCTGGAGGTCAGGAATGATGACCGATTGCGAAGTAGCATAAATGTTGT
CAAATCGTATACCCATAGTACAGCACTGGCCTCTAGAGAAAGAGGGGACCATTACATAAT
AATAAATCTTTGAGAGTGTAGTCCACTCTTGAGCGTGATGAGGGACAAATGTTTGTCGAT
CTGCATCTCGTATTGGCCTATTATGAATGAGGACATTGCCAGTTCTCTGAAAATCGGCGT
CTTGCAATTCCAACCACGGACGCACGGCATAATTGTTTTCGCTCCCTACGTTTAGATATA
AATCCCTATCGCGCATACCTTCAGCTTGGTATATTAGGGGGTCACAATCCCATAATAATG
GCGGTAATATAGTTCTATCTATCAGAACGTGATTTAGTTCTTCATGACTCTGTCCGTATA
ATGGATCAGTTTGTACTGTATAGTTTCGGACAATTGATCGCAGAGCACGAACATGGTGCA
TTAAATCCTTGTATACATTGGTACATTCCTCTGGCAGTTCCCCACTACATAAATAAGTGT
CTATAAAGGCTACCATGTGAAAGTTGTTGACGAATGCAACTCGTTTGCAGTTATCCCAAT
AGCTTCGTATACATTGAATGACCAATCGCATTAATAATCCAAAATTACGTTCACTTCCGT
GAATAACAGCTTCAATGATATAAAAGGCAGTAGGATAGCTAATGTCGGAAAATGTTGCAG
ACACAGCATTGATTGTTGCATCACTCATCTTATGGTGAGTGGATGCAAGTTCTTGACCCA
GAGCATCTCTAAAATCGCTGTTGCAAAGAGGTAGAGGTATGTTACAATTACATACTCGTA
GTGATGCGGAAATGGAGGCCATAACTTGTGGGACGTTATGTGGTCCCGGGAGATCTACAT
CTCCCGGGACCACAAAAAAATCAAATGCTGGGTGCAATTCCATAGATAGATAGGGATTTC
CAGTAGATAAGAATTGCTCTACGGTCATATGACACTCATCTATCCATCTAGGGGGGTCGC
GTAGAAATTCTCCGATGTTTTCGAAAAATTGGCGACTGGCATCAGCTAGAGGCAACGCTG
GTGGGTTTGTCACATATGCTCCAAGAACACAAGACAAGGTGTATTTACCGTTACGTAAAT
TACCAACTGTCGCTTCCACATCTAAAAAAGATGAATGGCATAGAGTTCCGATTGCGTCTG
AAAGGGAGAGACTAATTACTTGATTGTCTTTGTTATAAAAATATATTTCTCGAGGAGGAA
AAATACGTATATCCCCTACATTACATCCGGGCCCGGGAGCATAGTCCCCAATATGACGGG
CATATCTATCACCCCGTTTTTGATATATTCCTAAAGGCATGATAAATGTTAAATCTACAT
GTCCAATTAATGGATATTGAACTTGGGTTGCTTGGTAAACACGCCGTTCCATGGATTCTA
AGAAAATAAGTTTATCGCCAATGGTTACTAGTTCTGCAGATATCTCTGCTGTTTGAGGTC
GGTCATCATCGACCCGCACGATTTCATCCGTACGATCAATAATATTGTCTTCCTTTAAGT
TGAGAATATATCGTGCAATGTCGTCCATGTTCCGTACAGCTTTACCCATTACTACAGCGG
TTACTAGATTGGTGCCCGATATTATCATTTCCCCGTATGTAACAGGTACTCTAGCAGAAG
TATCCACCACATCAAGAATTCCAGATAACAATTTCTGTCTTACCATCGTAGTTGTCACTA
ATACACCATCCACAAGACGCCCCTTTGAATCGGAATGTGTTAATCGTGGCATTGAAATTG
TTTGGTGAGTACAGTTGACCATTTTTGTGAGGAATGAAATTATAGTGTCCCGGTTGGCGT
TTGTCTTATTCATGATAAAGCTCTCTGTGCGCACTGTACGTTTGAGCTCGGAGACCAAAT
TTGCTCGCATAACCTGTCCAGCAATTCTCCCCTCGGCTTGACTGCGGGAAAGCGGTATCA
GTAGAGGAGCTGGTGGAGCTTTCTCTAGTAGAATTCTAAGCATTTGATCTACCGTACCTC
TTTCAAATGAATCTAATATCGTTCTTACATTTCTAGCTAACTGTTGTATGGCTCTCATTC
GGAGATGAGTGGATATTGCTGTCCCATCTAAAGACACTTCAGATAATAATGCGAGGGCTT
CTGCCGCGACAACGAAAGCTGCGCTCAAAGATCTTCGACATAGACGTTTTACCATATAGG
TATGAATGGGCTGATCCGCGGGATGTGGCCCTTCGCGCGCAATCATTGGCTGTTGTATTT
CAAATTGAACAGTTCCTTCTCTCATGTACATCAGATCTGGGGCGCGTGTACAAACACATG
CAACAGAAAGGCCCGTTTCTAGAAATCGAATTAGAGATAATGTATTGCAGTAAGTCCCGA
GAAGAAGATCGAATTGTGCAGCATAACGTCCATTATCATCAGAACTGAATTGCTTGAAAT
AGTCGAACATACATCGATGAGATGACATCTCTATAGTGCTCAAGAGTCTACCTGTAGGCG
CTAAAGTCGCTCCTATGTTGAACGGGGTTGAAAATGTACATGGTGCCACCGGCGGACAAT
CCCCTGCCGGGGGACAATGGCATCCGGCCATAATCGTCAATATACTCTGTCCGAGCTGGG
AGAAGTTCGTTATAGTAGCACGATCCGACGCTGTGGATAATCCAGGGCAGACTTAATCAA
TACTTGGAGATCGAGTCGAGGGTCTCGTTTTAATGGACGAGGTTATTCGAATATGACACA
TGCGAGTGCCGATATTGTAATGGGAGCATGTGATAAAACTATGTCCATAACGAGGGAAAT
AGAACTGCATGACAAGGTATTTGGACGCCCGCTTTTATCTTCACTATCAGACTCGGTGCA
CGTGGCCCCACAAATAAGGGCGACGCCCCTTACATTAGAATGGCACACACGATTTAAGTA
CTGCTCTTGTCCATAACCGAGGGAGGAGAAATCCAATTGCATCTGATATAGATGTTATAG
AATATGCGAGACTAGCTATCATCACCAAATATATTACAAATCCGCTTGTCTTCAAGTTTG
TATCAAAGGCCAAAATTTTTTTCATAAATGTTACATCTTTGAATATCATGTTGTAAGATA
TTGCTACGAAGATAATTGGACCTAGCATAGATAACGCTCCTATTAAAACTTGCTGGAATT
TACTCAGAGGCATTAAGTCGTATTTTATGTTCGCGTACATATAATACATTTCTAGCATCA
ATGTTCCATAGAAAAATGCAGTGATTGTTGTACCCAAAATTAAAAACCGATTGTCCTGTG
CGTATATGGCATAAAATAAAAAAATTAAACAGCATGAAGGTCGAAGAACAAACGTAGATA
GACCAAAGAGTACAACATACCGAGTAAATTTGGGATGTATGTCATAGCTGTTTGGAATTG
TAAAGACATAATCGCCTAAATAAGACGACATAGTTGCATAATCAACTGCATCATCCCAAT
CTACTTCCTCAGATAGTTGTGTCAATACAGACCCAAGAGTTTTCGCATCTGTATCCGATC
GTCCATCATCAATATCATCGAGGGGGATGGTATATTCATTAGCTTCTGTTGCATAGTATC
CAAATCCATGCTTCGACATAGTTAAACAAGGGAGTGGCCTATGTTAGTACAATTCGTCGA
ATAATGTGATGGTCTGAGACCCTTATTGCTTTGCCACAAATGGCGTTCAATGACGAGCTG
CAATACCCAAGCTCATTGTCGTTCATATGAACGCGACAGTAAATACGCTACACGTTAATC
CGTGCACCCACGTGATTAAACAGCAATCGCATCGTCTCATCAAGGAATTGCGATTTAGCG
CTACAGTGATATAGGTCTACGTCCAGAGAGTGACAGTCAATGGATATTAAATACGGACAT
GTTCTCGCTTATAGAAATGTCCAGTTTTATGTATCGGAATGTGGATATAAAGCGTATTTC
TTCTGCGGCGGTTGTCTTTTTGCTGTAGGCAGGCCTCGTATAGATGATGAGTATCTACCA
GAGCTCGCAAAAATTGGGTTGGTTCTACGTGGTGGTCAGTCCAAACCATTGGCAGCTCAT
GTTCGCCGAGAATTACTTCGCAGAGGTATGAAGTGGGCTTTTTCTTCCGATGAAGATGAA
TTGTTCATCGATAGTATAGCTGTGTTAAGTCGTGATGGTATATGCAGTGAACGTGAGCTT
TGTGGGCTTCTCTGTCTGGAAACGTATGATCCGGATATAGCAAAGTATATGGTACCGACA
AATGCAATTTCTGGGTTAACGATACAGGCCGCATACGATTTTCCACATGATCGTACAATT
CATATACCCGAATTCCCTATAATCACGGACATATATTCAGATTTAGTATATGAGTGCAGT
CGTGATGCATTTGTGCTAACTTGTGCAAGATTGACTGAATTACCTAAGTCTTTGAGTGAC
CTCGTTGAAGGATTATTTGATGGCATTCCCACTCCTAGAGAAGCATTATCATCAGAGATA
TTCGGCAGGCGAGTCGATGTTATAGTTACAGCAAAGAAAGCTGCAAACACGACGACTGTG
CAACGCGCATGGGATATTCTACAGCATGGATGCCGGGGTAAATTGAACGTAAACAGTAAC
AGGACAAATCCAGTACAACGGAAAAAACATGCTCGGTTCAGTTCTTTCGTACAAATCAAA
TATATACCACCCGTATTTAAGATATGGAGTTGCGATACCAGCTCTTGTATGCCCTCTACT
TCTCTAAATAAGTTATGGGAAATCTTCTGGAAAGTAGACTCGGTTTTTAATATGAACATG
CTCAATTTAAATTCTAATCTCTATACGGAGAATGGATCTCAATCCGACCTGGAAATTATA
CAAAGTGAGTTGGGGATGATTTCAAATGCTTTATTTGGAAGACACGCATCCATGTTTGTT
GGAGTTGGACCAGAAAACAAAAATATATCGCCCAGTCAGAAGTTTTTGTTGCTTCAGTAT
ATACATATATTAAATCGTCTGCCAAATTGTTATGACTTAATTCGCGAGTTGTGCGATCAT
CATACCTCTACCATTGAGGGGGAATGCCCTACTGCCATGCCCGACTGTGCTCTTGCAGAC
ATGACAAACAGTTTATTCAGAGCGATTTTATTTCTTGGCATGGCTACTGAAATAGTTGTG
AACTGGATGCCTTCCTCATTGGAAGAGCCCACATCGCGAGTTCCTAGTCCATCAGCCTTT
GCAGACGCGACTACTTTATTGGATGTGGCAGAAACATCTGCACCAAAATCTATACAGGAC
CTCAAGATACGTAAACTGGCTCTTATTCTAGACGGTCTATATAAAGACATTGATCCCATA
GACGTCGCGTTACGAGAATCGGTGGGAGAAGATACGGCAGAATTGCTATGCGCGGCCATA
GATATATCAGTTTTATCAGCCTTTGAACATTGGGGGTATTATAGTCGATACATGCAATGT
ATTATATCATTGATAGACACTCGTTTGAGAAACAGTGGGTGTATTACAATATGTTCTTAA
TCGAGATAATACGTCAAACCCTCATAATGCATGGATCTATTACCGCTGTAATACCTGAAA
TGTGATCGGACTTGGGAAAAATCTTCACGCGAAATAAATTCTATACATAGCTTGTTATTC
CCAAAGGTTCTTTATTTATTTTTGCATTAAAGATCGTCGTACAGGCTCAATTTCTTATAT
CTATGATAATTGTATCTAAAATTATTAATAATCATTCTTACAGTAATAATTGCTATTGAT
ATAGCTATCGAAGCCCCGGCTGTAGCAGTTGCGACGTAAGTTGCAGAGATAATAGTTACT
CGTTCCGATTCAAAAGCTAAGATCCGTACGATTGTACCATTTGGGTACAATAGTAATGAT
GTTCCGTATATTTGGGCGATAGTAGGGTTAAAATACCGAATGGATGAATTCCCTCCTGCA
ATCAGTTCTCGCTGCAAATCTTGTGATGAAATATAAATGGTGTGTCTAAGGTTTCCGTTT
GTTGAGTATCTCAAAAGGACACAACCACAGTAGGGACAATCGCTTCCGAGTGGTCTAGGT
AGTACCATGGGAACAATGTTACCGGCTGTCGTTGTACACGGTAGTCTAACATATGTTATA
TAAAGTTGATTGTTCACGTCAACACCATCCACATTATAGACAATACCTCTTATTCCAAGT
TGTCTTGTCACAACATAACTCCCTAGTCCAGAAATGGGCAAAACTAAAAGCGCTGTAGCT
TCTAAAATATCTGCATCAGAACAAGTCACAACTTCTGATGCATATATAGTCAACCTTCTC
ATCAATGGTGTTTTAAGCTTGGTGATTACCAATTCTGCTTTTGTTTCTAATTCTTCTTCA
GCATCGATACCACGGGAATCATTTTCCAAATACTTCTCGATTACTGGATGTAAAATCACA
TCGGACATTGCATATAGTCTATGATGATGTTCGGAAATATCCATCCGCAAAGCTGTAACA
CACGGTGTATATACATCTAAAATATGCACTGGCGAGTTTTTAACATTGATTTTGATATAC
ATTTCCTGTATGACCAGTTCCGTAGCTACGATATGTTCTTCAGTACACATTGAAGACGCA
AACAATAGAGCCTTGCGAGCAGTGCGAGATGCATCCCATTCATTCGGAGGGCGTTGAAAA
ATACTCGCAAACGCATAATATAAGGCATGCCTCGCAGAAGTGTTCCATGCAATTGTGTCC
CTGACGGATTCCTCGTGAAGAGCTATAATGAGCTCTAATGAAATGCTCGAAACATGCTCC
CCCAGATTTCCACTCTCTTGGGATATGTTGAATGCATACGCAGACCTTAAAACATATAGA
TGTTGCAGAATAGATAAGGAAGCTGTATTTTTGGATGCATTTATAATCGTCTTTCGAATC
AAAGATTTTATAATATCAGCATTTTCATTCCGCAAATGCATTCCAGATAACAAGAAGTAT
GTACCAGGGTTTGAATGCAAGGCAAAAGTTGAAAGAGTTTCGGTAATCATTTTTATATTA
GCTTCAGTTTTAATTATTTCATCGAAAGAAATATAGCCAGATTGAAACGCGTTGCGTACA
GATGCTACTAGAGACATAAATAAGCGTGTAGTTACGACTCTAAAACAATATATATCATTA
ATATCAGATATCGGTGTGGCAGCAAATATAAAAAGCTGGGCATGCGTTTGAGCAATCTGG
AAATCATAATTGGATGATTCCTCTACACTTTCGATCATATTAATATATGATTTAATTTCC
ATATCCGATGCGTTCATATGTGGTCCTAGCAAATAAATCAAATACGGACGTCGAGTAAAC
TTATCCACGGGTTCATAAGGTTTCAGCGCTGGCCAGATCAACGAAATATTTCTAGCTCTT
TCCGATAATATCAATTCGACGGGAGGTGCCGATTTCATAGAAATTGTAATGGAGGCAAAT
GTTATCCCTATCTTCATTATAACTTCAGCGCCATCGGAACCAAATATAATCGTTCGTATA
TGTGCATAATCAACCGGAATGAGCATGTCCATGGGATCCACAAAACATACATGTTTTACA
TAGGTTCCGGTCAATTCACTGGTGAGAATGAAACGATGTTCAGGATTAACAACATCAATA
GGTTTTAGGTTCTTCAATTCTGTTGGAGGATTAGTTCCTGTAGGTTGAGCGTCGTCTTTG
TCATCTAATTTAAGACCAGATCGGTCCGAGGGAATTTGCACATTTCGTCGGTAGGGTGGC
ATGGCCGTCATGAACGAGTGATTGATGTACGACCCCGTATTTAAAAATTTGATTAGATTA
TTGGACGCCAACAGTTTGGATACCGGCCGTTTGTAGAAAGTCATTTGTTGTACATGACTT
GTTGGCATATAAAACAACACACCATTTGCTGGGCTGGATGCCCCAATATACACAAATGTA
GTATTGTCACGTACCCAGGAGCCTTGGTTATTCGCGCTTCCATCGAGAGATAAAATATTC
AGTCGCAGAGAAGGCAGATCTGTAATTCCCAACAAGGACAATAACGATGGTAGTGTATTC
GTTGGTGTCTTCTTTGCACAAAATGCATGGATCATTATCAAAAAAACTATACTACCGGGA
AGACCCATGTTGGATATGTAGCCATCCAATGCAACTTGCAAGTGCTACGATCCGTATGAA
CACACTTACTAAATCATAGATATTTATTGGATCTAAGGACGCCAAATTACTATCTTAATA
TAAGTCAATATTGCCGCATCATTGTGATGTGGGCAAGCTAATTATAGAAGCGCGATATGA
ATGGGTAGTTTTACATAGCCATCTCTTTATTATAGGCTAGTACATCAGCTTCAATCTCGA
AGGCATCATTCCAGCTCATATGTGTTACCAATCTCTCCGACATAGTATCCATGAACGATT
CTACACACTTTGTTGTGGACAGGCCAGTAATATTAAATCGTTCGACGTTAATGTTCCGCA
GTTTCATTAATAATCCCCACAATATCCATGCATGCGTTGTTGATAAGCTACCATCTTCGG
CACATAATTCTCGCCGCTTAAATATCGCTAAAAGCGTATGGTGTAATGACACCCTACTAC
CGCGATAATCAGTACGAGGTTCGTTTATAAACGTTGTGGCCAAAGATGTATCAAACCATG
GTAGATCCAACCATTCAGATTCCCATTCATCCTTACTGTAGGGACAAATATGATTTGCGT
ACATAATAGTGTCTACTAAACAGGAATACACTGCATTAAGTGCCCTGAGCATTAGTAGAT
CTGTTTTCTCGCCGGTCCTATTCCGTGAAGATAGACGGCTAACATGCTCCTTTTCGTCAT
GTAGATCGACAATCACCAAGTTGCATCCTGGCGGTTCCTGGGGCAACCTTATTATCATAC
TAATTAGCATCTCCAAGGAACAATCTCCAGTTAAATGTCGAGCAATGGGAAAACATACGG
TAGCGGATATGGGATGTCGATCTAGAATTAATATAAGCGATGGATTGCCACGTGTTCCTG
TTATGCGATGACACTTCGACGATAAGCGCTCATGAAATACAAGATAGGGATCTGCAAACT
TTGATTGTAAAGCTGTTACAATCATGCTAGATTGAAATAAAGAAAACTCTCCCCTGCGAC
GACGATCACATGTATCATTTACGGTCGTGACCAAATCAGTAAAATAATACCGCCAGTATT
TCATAGGTTCGAAAACCTTTAGTACGGGTACTCCCATTAAAGAGTGCGTCGGTATCTCAT
TCAACATTGACGTTTTACCTATACCCATTGATCCATCGAGGTATACACGTATGAGCTGTG
CAGATGTCATCTGAGATGCCATTACCGACCACGATTGTGGCTCCGACATGTTCAATGGGA
GAGAAGAACGTACTCAAAAGATATCGCAGACAGGTTAGTAGCACTCGAAATTTCAAACGG
CATGTAAATACGAATGTCCTTAGAAAGCGACGTTTAGCGGCTGGTGTTCGATGTCACGAT
CGCTTTTACAAACGGCTTTATGCAGAAGCGATGTGTCTAGGATCTCAGGTGTATGATTGG
CCGGGGAGAAGCTTTGCCAAAATTTTTGGGAAGGTCATGGTATTAGATGTATTTAAACAG
TTGACGGATTTTCGATTGGTCTTCGAAGTAAACCTAGAACGACGTAGACCGGATTGTATT
TGCATGTTTAAGTTGCCTCGTGATTTGTGGGAAGTAGGCTGTGATGGAGTATGCGTCATT
CTAGAACTAAAAACTTGCAAATTTTCTCGTAACCTGAAGACACGCAGTAAACATGAACAA
AGACTCACCGGCATAAAGCAGTTATTGGATTCCAAATCTCTGATTGGGCAAATTGCGCCT
CAAGGATCAGATTGTATCGTTATTTGTCCAATGTTAGTATTTGTAGCAAGACGAAAACTG
TCTGTTCTACATGTGATGTGCCTAAAGAAAAGGCACATAGTGACTGATTTTCATAGACTA
TGCTCTATATTGGCGACCGCGTCTGACTATAAAGCACGGATAACTGACACTCATAAAATT
TTAAAACGTCATAATACAAACACGATACATATACAACGACGCAGTGGAAAGGCGTCTGCT
AACGTAACGGATTTGAGGAATCATATAGCTTGTAATAAAACGGCTACTTTATCATTTTCA
AATAATCAGGAGAGAACGGGAGGTACGGCTATGCGAAACATGGCTAATATTATCGCCCGT
CTTGTTCAGAGACCGTAACACTTTTATAAGCTTGTGTAGTTTAAATGTAGTATTATTTTC
TCATGTGGCGTTTCCCTGTAACTTCTGTCTGATTATATCGAGTAGCACCATCATGGCAAA
CTTTATTTGGGACGCGAGAATATTGACAGGCGATGGAATGGAAATGTTCCCTGCCGATGT
GAAGAACTTTATAGCTCCCCCATGGCCCATCGAGTTCTGGAAGGAACCGGTATTTACATC
TAACCGCGCCAATATGGAACGACAACTTGCGATCATTACTGCACGAAACAATGCCGCCAC
TGCAGCATTAAATAATTTGGATGGTCATACCGACTCTATTGCAATAGAAATTGACCGCAG
ACTTCGACCAATAGAAGAAAAAATTGAATATATCGCAACAGCGTTAGCGGATCTGGAACA
TGCAGCGGCTGCAGCAGAACTTGCCGACGCTGCAATGGATATTGCCGTTAGTGCTGTTGA
AAAATCTGGACAGCACAAGGAAGACGTTAATATCACTTCGGCCCGTGAGATTCAAATCGT
GAAAAATGATCCTTTGCTCAGATACGACTCTAATTTGTCTGTGGATCTCTTGAACTTAGT
CTATGCAAATAGGAATGTAGTGAACTCCGGTGTCGTTTTCGGCACGTGGTATCGTACTTT
ACAAAATGCTCTGGTTGCCGACAAGCCCAGCGTTGCCAGAAAAATAGACTATCATGGTGG
AAGAATGTCGCGAACGTTTATTGTGACGGCAATCACATCTTTACAATCATGCGGACGTTT
ATATGTAGGCACCCGTTATTATTCCTCTCTAGAATGTGCGATTCTTTGTTTATATGCATT
CTATGCAAAAACTGGGACTAATATTTCTCATCCCACTAACTTTATGAGTGCGATTGAGTC
GGTTCCCACTTATTTGGAGCATCTGTCAACGAGACTTGCTAGTTCTGATAGCAGACAAAA
ATATGGTTTCGATTGGGCTCGACTTCCAAAAGACACTTTCGACTCACCGTGTGGAAAATA
CGAACGGGGTGCATTACACGATCATAGCATTTTAAGGGCTTTAGTAAATTCCCGAGTTTT
GCCCCCCGGTGCGGGATCCCTTCCCCGTGGAGATGTAATTCCAGAAATTGATGCTGAACA
AGGCATACGCAACGACGAAGTTAACAGGGCTGCTGCAGCGTTACTGGGACGAGCACAACC
TCTCTTTCTCATGGAAGATCAACCATTGTTGAGGTCTACTATTGATACAATTACGGCATT
GCTTTTACTTCACCGTTTGCTTTGGAACACTAATATCTATTCGGCCAGGGTAAAAAACAT
ATTTCAGTTAGGAGCATTCGTTCCGGGTATAGTTCCAGATTTAACAGTGGGGGCATCTGT
AGATACGCCGGGGGATATAATTAAAAGCGACGGCAGAAATTTGATGTTTTTATTTCAAAG
ATATGTAGCTCCCATGTATGGTACTGTGAAAGGAATAGAGTTTACACAATTATTTCCGGG
GTTGGTAGCTTTGTGTTTGGACGTCCCACTTTTCAGCGGAGGTATATTTAGTCATAGAGC
ACCATTATCACGTGTCGTTGATGTCTCTCTGGGTAAATATCAAGCCTCTCTTGTAAAGCT
CATTTCCCTGGAGCTGGAAAATAGATCTCGTGCCAATATTGTATCTGTTTGTGAAGTGAT
TACAGCGCATGATTTGGTGACCCTTCAATATGAACAGGGGTTAGAATCATTGATGCAGAT
ACAACGACCACGCAGCCGCTTGTTCGAGACTAAGAAATTGTCAGCTTTCAATGTAGAAAC
GGATTATGATCTAATTTATTTTATTTGTCTGGGGTATATTCCGAAATTAATATCTACGTT
GTAAAGCTCGGAAATATTGGTACATAGCTCAATTTTTATCTGAAATGAATCCGGCCGACC
ATCCATCGGTGTATGTAGCGGGCTATCTGGCATTATATGGGGCGGATGAAAGTGATGAAT
TGAATATCGACCGCAAAGATATTCGCGCCGCGATTCCGACACCAGCTCCTTTACCAATAA
ATATAGATCACAGAAGAGATTGCACAGTCGGAGCAGTTCTTGCGCTAATAGATGATGAAC
ATGGATTATTTTTCCTGGGAAAGATAAATTGTCCTGTGATGGTACGTACACTAGAGACAG
CCGCCAGTCAAGAAATATTCAGCGAACTTGATAATCTTAAACCAGATGATAAATTGCTAT
ATATAATTACAAATTATCTTCCATCGGTATCGCTGTCCTCACGACGCCTAGCACCGGGGG
AAACGGCAGATGAGACTTTTTTGGCACATGTTGCTTTGTGTTTATTGGGGAAGCGAATTG
GAACTATTGTTACATATGATCTCACCCCGGAAGAGGCTATAGAGCCGTTCAGAAAGCTTT
CTCCAAATTCTAAAGCGACCTTGCTATCACAGGGCAAGGAAACTGAACGGCTCTTAGGTG
AGATGGTGTGGTATCCGAGCAAAAATGCAATAACCAAAGCGTTATTAGGAACGGCGGTTA
ATAATATGTTACTGCGAGATAGATGGCAAATTATCTCCGAACGAAGACGCATGGCTGGTA
TAACTGGACAAAAGTATTTGCAAGCATCATCTTTTACGGCATTGACCGATTCAATGACGT
CAAATAACGTGTCAGTCACCCACCCAATTTGTGAAAACGCAAACCCGGGTAACATACAAA
AGGATGAGGAAATGCAAGTGTGTATCAGTCCAGCACAAACGAGTGAAACGTTAAATGCTG
GAGTGCTGTCTGGATGCAACGATTTCCATAGACTTCCCCACTCCGACCCTGCATCAACGA
GCGATCAAACCAATTTGCAATCGCTAATAGAACCGTCCATGAACACTCAATCTTCTCGCC
CACCCGGAGACGATTTTATTTGGGTCCCGATTAAAAGCTATAATCAGCTAGTATCGAGAA
ATGCTTCTCAGCCAACGAATATTCCCGATATTGCAATTACATCGAATCAGCCTCCGTTTA
TTCCCCCGGCGTTAATGAATACATCGATATCAGGTCAACACTCCATCCCAAGTGGATATG
CCCAATATGGGTACCCTACACCCGTAGGTACCCATAACTCTCTGCTTCCATTGGGACCTG
TAAATCAAATGGGCGGATTTCAATATGGACCTCAGGTGTACCCCTTGTCATATGGACAAT
CGCCTTTAGAAGCAAAACTGACAGCCTTACTTGAATGCATGACAAAGGAAAAGAGACCAG
TGGATGAGGAGCACAGAGGCGACGATATGCATACTACTAGGGAAGAACGAGGACGACGTG
GACGTAAGCGACCATACGAATTTGACAGATCTATCGAGTCTGATCTTTATTATCCCGGTG
AATTCCGTCGGTCTAATTTTTCTCCTCCTCAAGCCAGTAGTATGAAATATGAAGAAACTA
CTGGGGGTCGGCATGATCTGAGTCAAACAGGACCCGTATTAAATAGTCTAATGGGAGCTG
TGACTTCCCTACAAAAAGAAGTCGAACGGCTAAATGGAGGAAATTTACCGATATCAAATG
CACAAAGTTCATATGGAGTGCCCAATGGGATGCATGCCCCAGTTTATTACTCATACCCTC
CTCCGGGAACACATCCCACAGTTTCATGGCCCATGGGAGTCGAACGCCCTATGCCTTCCA
CGGAAGGAAAAACTTCTACCAATTCCACGGTCATTCCTGTGCCAGTTTCAGATCCGGAGG
CTGGTCGAAATGTACCAATAACTGCGACCATCTCTCAGGAGCGTTCCGACGGAATTCAGA
AGGAAAGCATCGAGCAATCACGGGATACCATGAATGCTAGCGCCGTAGCTGGTATACACC
GCACCAGTGATGCCGGCGTCGATGTATTTATTAATCAAATGATGGCGCATCAATAATACA
GGGAGCTATGTTTTTAGCATCACGTTCGCAATATATCGTATTGAATATGCTTTATATCTC
GCAATAAATGAGTAAACCATATCATGCTCTATGCGTTTTATTCAGTTCAAATATAATAGT
GCCCACTTACACAGCATCATCTTCTGAGTCTGAATATGTAGTAGGTAACTTATCATATTT
AGGGTTACTATTTTTAATCCTCATTTTTGCCAGGTGGTCCGATAGAACGGCGGTAGTGCC
TCGCCTCTTTCTCCGCAGTTTTTTCTCGTGGCGTTCTTCCGCGGAGACTAACGCCATATA
TTTTATCATTTCTCTAGCTTCTTCTAATTTTCTTTCATCAATAGATGTTCGTTCCAAATC
ATCTGATTCCTCGCCATGCAACTCACGCGTTGCCTGTGCCTTAAGCACTTCTGTTGTCAT
AGGATAAAGGGCTTTCATTGGATTGCTTTTAAGCTTGTTTACATAACGATATGCTAAAAA
TGCAGCCACGAGTCCTGCTATAATGATTAAACCGATTGCCAAAGCCCCAAAGGGATTTGA
CATGAAAGCAGAGACACCAGATATGGTAGATACGATTGCACCGGCAGCCCCTACTACAAC
TTTGCCTATAGCTTGCCCTACCTGACCCATACCGTTAAACAATTCGGCCAAACCGTTCAT
AAACGCGTAATTTGTATCCACTTCTATTACTTTGTTTATGTCATAAAATTTAAGTTCATG
TAGTTGATTGCGGCGAGCTACTTCTGCATAATCCAATACACCAACATCACGCAACTCTTC
TTTTGTGTAAACGGATAAAGGCAAAATTTCCCGATCTTCTAGCAGGGTTAGATTAAGCTC
GACAAATGTGCTAGCAATCTGTATATCGGCAGCGTCTACCATCTTAACAAAATTATAGTT
TTCAAATAAAGCATAACCGGATCCAAACAGAAAATATCTACGATGATTAGCCGAGCATGG
CTCTACAGCCTCTAGCGTTGGAAGCAACTCGTTGTTTTCACCGAGTTGTCCCTGTATGTT
TCCTTGGTTTTCTCCATATGAAAATAGAACCAATGGTCGGCTATAACATGTATTAGTGGA
TGTGATAACTCGCATAGAATTTTGCAAAGTGACGGATTCCGCATCTATAGCAGTGCAGCT
CGATACAGCAGCGACATCCCCCAACATCTTTGCAGCCACTCTCCTTCCTAATGTTGCACT
CGCTGTAGCGCTAGGATTAATCTTTATCCCTTCGTGCCATAAAACAAGTTCTCTATTCTG
CAATTCGCACCAAGCTGTGGCAATCCTACTAAACATATCATTAATATGGGTTTGTATATG
ATCATAAAGAAATTGGAGCATGGCGAATTGAACAGACGATGTCGATTTAATAGCTGTGGT
GTCGTCTAATGTTATTTTTCTATTTGGTGCATTTCGAATATCTCGCCGCAATCGTGACAA
TGAGGTAGCATTTTTCTTATAAATTGCATGCTTATTGTTTACCAGGTCGAGCATCTCATC
GGTCCTGTTGTCTCTCATCAATTCTCTGAGGTACATATGAGCCAGGGATTTGGATAGAAC
AGGCTGATATGCTACAATAAATCCCCCGAGAGCCAAGAAATATTGTACATGTCCAACCTT
GACGTGACTGTCATTATATTTTGTCCTAAATATCTGCTCGATTGCTGCTTCTGCCTCGCG
TTTAATACATTGTCCTAATATGATGCGATTTGGATCAAACTCAGTCGTATTACTGATAAA
CGTTGCCGAAAGTTCACGGGCCATAAATCTGTATCTCCCATTAACTGTTGCACGCAACAT
TTCAGTCACCTCTTTCCACTTAGTCATTGAACATACACGAGTAGTTTTTGGAGCCCAGTC
CCACCCAACTGTGAAGTGTGATGTGATGAGAAAGTTACGCTTGACTGGAAGGCTTGCTTT
TCGACGCTTGTCCAAATCCATTGAAAAATAGCTATCTAGTTGTTTGAAATTATCCTGGGG
ATATCCCATGGGTTCTGCGGCAGCCTCTGGTGGGGATAGACCATAAAATGGAGATATGTT
CGCGATGTCGCCATTGGCCATTGCAAAATATGAATACGGAAACACAGAGCGGGCATCCAT
TTCCTCTACTATACAATTGACGGAGGTTCCCGTTCGATATATCCATGGTGATCCCCACAC
GGTATACGTCTCATTAGTCGTGTGCCATGCCCTAGATTCGGGCGTGTTGAATTTTGATGG
TTTTAGAAGTACTTGTTTTTCTCCCGCATCCCTGTCAAACGCTTCAACATATACATTGTT
TCTAAGGTATCTTGCTTTAGATGAGCATCTTCCTTTGCCGTCGATTAGATCCGTGATCTC
TTCAATGGAAACGGGCGTCCTATCTGTATATCGATTAGTGATCTGTCTATATGTCGTCCC
CGTCCATGTCGTCGTCTGAATGATATTTTTATAATAAAGCGTCACTTTAAATTTATATGG
ACTGATATTCTCTTTAAATAATATCGCGATTCCTTCACCCCACTCGGTGGCTTTTCTAGG
TTCGGGACATTTTCGCGGCGGTTCTAGACGGATCACGGTTGAACCCACTGGTGGGGGACA
AAGATAAAACGTAGACTCTTCCTCAGACAACTGGACGCTCGAAACAACTTCTCTTGATGT
CACATTTTGGGTACTCGGAGATGAGTTCGTACCATATAGAATAACTATAAGGAAAAAAAT
GCAATTCCGCCTAAAATAGTGCATAGTGAGATGATCTTAATGATGCTGTTCATAAATTGT
GTGAGATAAAATGCAGGGACACAAGAATATTGGACGGGTCAGATGGGGGCGTGGCTGTTG
GTAATCTGTTCTACTCGCACCTGATCTGCCGTAACGGGGGCCATATACTGCAAAATAGAA
TAAAGCAACGAAAAAACATCTGTATCAATAATTGCAGTCATATTTTGCGTTTCTGAAGTG
CTTGATTCTGACCCCAGAATCATTATAAGTGGATATTCGGTTTCATATGTTATATATATT
CCATTTTTCCATACATAGTCTCCATTGCTGTTGATCTGCAAACTGTCGGCACGACAGATG
TGCAATTCGCCACATTTAAATACAGAAGAAAATAAAGCTGTTGCAAAAATCAGTTCTTTG
ATATATTTCCAAGCCATGCGATGGGCCGCAGTTACATTATCTATAGTGCTAAAGTCATAA
AACCCTCTAAACTTACTGACGGTCCAATCTGTTTTTCTACTGCTATGAAACATGAATCGA
GCCATTTCCTCCTTTAAGTGAGGAAGCAGCCCTACATTTTCAACACTAAAATATAATGCT
GTATTCGACGGCTGGGCGAACCGATGTCTATCGTGACTAAACATCGGTCCATTCACAAGT
TGAAAAAATTTGTGAGTGAGACTTGGAAGCATAGCAGGATCTATTCTGTGTTTCAGTAAT
GATGTTTGCATGAACCGATGAGCATCAAATGCATCGTCACTATTACGATTATCAATGATG
TTTGCACAGCAATTTTTAACCGCTTCCAATAATCTTTTCCTGGAACGGAACCCATTGAAT
AATGCCGTATAAGAGTCTATCAATACTTCGCCATATACATTCACACGCAACATTTTTTCT
AGTTCATGTCTTTGTTCGGTAATACATTTATCCAGACTCGCTAGGGACTTCTTTGTTAAA
CGCTCTGCATACATTTTACGTCTACGAGCTACATCACTTGATGCCGATTTTACCATCTCC
AACCATTCATCATGGCCAAGGGAGGTCGTCGACATAGCAAAACTGTCATTAGTACGAAAA
TGCCCCGTCTCGTTCATACGCTCTCCACATGTGCCGTCGCCATCTTGGCATTGAATGTCA
TTTCCTATACAATGTGAAGAAACCCGCTCCAAAACAGTTTTGAGAGCATCATGCGCCGCT
TCATCGGGATATAATAGGCGTTTTAGTAATGGTGCCGACATATGATGATCATAACATGCC
TTTATTAATGCTTCAATGATATCATCGGGTGCCGCTGCCCTACCCCCTAAAAGTAATCTA
TCGGCTGCATTCATATGTTCTATTTCCTGGGCAAATACACGTTCAAAGTGATCCATACGT
CGATCAAACACGGCTGTTTCTACGATTGAGGTTCTCAGATCGAAAAGACGTTCTTTGGAT
ACCAATGCCTCGAGATTATCAGCAAATGATTCTACTGTATTTCCGCGTGGTTGGTGTAGT
TTCCGTCCGGATGAAGCAATCCAAAACTGTAATTCGCTGATAGCATATAAATCACCCGAG
GCTGGAAGAAACACGTTATGAGCGTCCAAAGCAGCAGCTGCGGCTTTCGAAACAGAAATG
TTACTATCATTCTCGGTAGTAGTGTCTCTCATTGTAGACTGGATTACATCTAGTGCAGTT
TGGGCGGTCGTGCGCTTGTCATCGGGCACATACGTAGCGTGTGGTAAATGTGTTACCATA
TCATCCGAATTGACACGAATGTTTATTTGTTTGGTTATATGATCACAAATTTTTCTGACG
ATACGCTTATGTGTTGAATCTCCACTATTTGCTGTTACACAAAGTTCTTCAAAACAAACA
GAACATGGTTGGGAAGGGTCATATAACTCTGGTGGGACGACTGACCCCGAACCTAAAGTT
TTAAGTAGATAATTGTCTAGACTCACCATGAAATTTTCCACGGTATCGGCTTTTAAAATT
AGATGGCAGTAATTGAGCTGCTTCAATACATTTTCCACATCATGTAGAAACTTTATTTCG
GTGGATACCTTCCCACCATAAGTATCCAACTCGACTGTGCTGTGATAGGGACAGTCGCCA
CACATAGACATAGATTTTCTAAAAAAGTCTCGCAGATTTCCTCCATCCTTAAACTCGCAC
AATGCATCCAATAACAATTCCCCTTCTAATTTGGCCCGCCGCAGAGCCAACCATAAGCCA
TAGGTTAAGGGGGTAAGATTCATCTCACGTTGTTCCTTTAATGCAGGCACCATCTTCTTT
TCCAGGTAGTATATCATAAGAACATTCAACTTCAACCGATTGATCATCCGCACGCCTACC
GTCGGATCGCATCGTTTCAAGAGTTCTACCTGAAACAAGTATGATTGTATCTGGCCCCAA
ATAGCGAATAGTTTCTGAGTGGCAAATTTATCATGCTCTGTACCCTGCGACTGCAACCGG
TTATGAGACATTCCCAACATGCTTCAATCCCGCACAACCGACGTGTGAGAAAATATAAAG
ATTTGTGTGGAATATATCAGAGTTGTCAAAATGTTATTACGCCATTTCCGGAATAAAGAA
AGATTACAAGTCGCCACAAAAATATAGCTATAGCTTTATTGTACATGAATCGAAGACAAT
GGTATACATGCCCGATGTAACCTATCCAGAATTACAACATATCTACAGATAACACTGGTA
CGCGCTTCTCGGGAATGGGCTCCAGGTCAAACACATTCATATTCGGACGTTTTAAGTTGG
TTTCTGATATGGTCTGCCCATCTGCATGTCCTTCCAAATTCTCGTCACATGCATCAAAAT
CGAAAGTAGGTCCATCCGTGGGTATGGACATGGCCATATTAACCATCTCCTTTGCTAAGG
TCATCGCCGCATCTGCATTCCATCCACCCTCTGCCTCTTCTACCTGTTTGTTGAGCTCGT
CTATCAACGATGAGATATACTCATCATTTGTTATTTCCATCCAGTCCTCCAACTCCATTT
GACGCACACGATCACCTACCATTTTTAATGCGAGCATGTATACCGCTGCATGTGGTGCTG
CGGATTCCTCGGATAGCACCATTCGGACTCTATCTATAAGCGTGGTTTCTTTTATTCCCG
AGGAAAATATTGGCTGTTCTGCTACAAACCCAACCCGAGGGCATGTCATTACATAGCGAT
GTGTTCTATCAAAAGACATTAATGAACACACGTTTCTCCCACCCATTATGTTGCCCCAGT
TGCCGGACTGGAATACTTTAGTACTGCCAGCCATTCCGTGATACTTGCTGATACTTATGC
CTATTACAACAAAGGGTTTCGTAGTCATAATTGACCCAACTAGATTGGTAGAAGAAAAGG
TGGCACACCATATATCTTTATGGTCAGACATGGATGCAATGAGCTGCTGGGCGGCAGGGG
CCACGTCTTGCCCTTTTGTTATAGGACGTTCAATCCAAGGCAAAACGATAGCTGGATCCC
TGGGTCGCCTGGAGACAGCAACCAATGCCGAAATTGTATTAATAAAAAAGTGTTTGTGGG
AACAGTACTTCAAAATAGTATTTGCTAGATAAAATTGTGCCAAATCACCAAAGCACGTGG
GACTAATATTTATGTAATTCATATCAGCATAACTCTTTGTGAATTTTTTAATGAACAAAG
ATTTATCTTCTTCTTCCTTAGAGAGTATACCAGCTGGTAACTGATTGCGTAGGAGCAGGA
TCCAAAACCAAAGAGCATTAGGAGTCGCCCCATTGGGCATTTTAACATCCGGGAACAATA
GAGTGTGATAGCGCTTCACTGCAAATCCAAGCGGACCATTGAGAACATGCATAGTCTTAG
TCGGTCGTTGATACGCTTCTACCATACCCGCGAGCCTAGACTTTGTAGCTTCCGATGCAG
CACCGGCGATACCTCCGCCGAACAGCACCTTGTTTTTTACTTTAAGCTCTCTGAATATCT
CGACAGTCACCTTTACTAGATCCCCTTCCATATTCGAAATCACGGAATCATATTGCGATT
TACTGGGGTCTGGAACACATATCTGTTGGTCTTCCAAGGTGACCGTTATAGTTTTAGATG
TAATAAACCCGGCATTCTGTAATTCCAATACCCGTCGTTTCAGTACTGCTTGGAATTGAG
TTCTGAAATTTCTAGCTTCAACTTGCTGTCCCTGCATTACTATGGAACACTGGCTTAGGG
CCATATCTTGAACAACGGCAATGATGGTGCGCCTGGATAAAAACGCTAATACTGGACATA
TGCCGGAGGCATATGGTTCTACTGCCAGCGACAGGGTATGATTTGCATCACCCAGACCCT
CGCGTATATTATATTCTCGAATTTCTGTCAAATTTCGCATAAGCTGCGAAGCCTCACTTT
CGATTATATTTTTCATGGTCGATATAGCACGTATGAATGAATTGCCATCTCTAATGTTAG
CATCCGCGGACGCCATGTTCGTAGGATCATCACAAGTTAACAGACCTTCCTTTTCCAATG
CTTTCATCATTCGTTCTACCGTCAATCTATACGTATCCTGCATTACGCTACGGCTTGCCT
CGCCTTCTGATCGCTTGAGGGTCGAAAATTGAGCGTAACTCCCAAGCGCATTTACATCAC
AATAATTATTTGTCATTGCTCCAAATAGACCCATAGCCCCACGCATCTGGTATCCGAATT
TGGGCAAGCGGTATACTAGGCGCTTAATTGTAGTATGAGCACAGTATATACGCGACGTCT
TATCACATAATTCGCATGGCATGTCGGCATCTATGGCCGACGAGACAAACTTTACAGTAT
CTAAATCATGATGGCAAGCTTTGGCACCACCATCACATCGTTCCAAATAGAATAAAAATC
TAGCCAACAATTGCGGACAAAATCCACAGGCCAAAATTAGATAATCCAATGAATACTCGG
ATTGACTGGCGGATGTGCTTTTGGATAAATTTTCTCCTGAAACGGGTTTCCCATCTCGGT
CAACTAATGGGTTGGCTGACAAATGCGGTGCCGCTATTTGGAAAAATCTATAAAACGATG
GAGCAGTTGTACTCGTTTCTTTTCCTTCCGTGCTACCAGCTTCCCCTACTTCTGTCATGT
ATATAACTGAATTGGAACTGAACACCATCGCTCCTACCAGCCCTGCCACGCGGGCCATGT
ACGCCGATAATGCTTCTATCCTATCGGCATATCCAACTGGATTACAATATATCGGCCATT
TATTCACATCAGGTATAGGGTCCTCATATACCGATGCTGAAATGACATTTTCGATAGCCA
AAGTAGCATCCGACGCCATTAAAGAAGCAGTGCGCCGCTCATAACCCCCACCAGATACAT
CAGATCCTTCCCTTTTTCCCATTTTAGATTGACCCTTAGTAGTTTCTGCCGCAGGAGTAA
AAGCGGTGAACGTTGTGTCAGCGGGCAGTAATGTCCCCTCGTGATTTTCATCGAAGCATA
AATGGGCAGCACCACGTGCAATAGCATCGATATTGCGAACACGAAGACCTACAGCTGTAG
TACTGAGCACATAGCCATGCAGTAAACGACATAAGGAATCGTTATAAAAAGCTTTTGGCA
TTATTGCGCCTTCTCCGAGTGCTCGGGGTTTTTCGCTGAAAGGTTCATTGGTAATGCGAT
TGAAGTCTGGTAATACTAAATGCAGAGGGTAGATAGGGATCCTGCGCACATCAGCATTGT
TAATGGTCACAACGTCGCTGCCTCCAAAGTGTAAGAACGAATTACATAAATATATGACCT
CTTTAAATAATTCGGTGACTACCAAGTACAACATCACATTTTGGGCATCCATTTCGAGAG
CTTCACAAATTTGTTGGCCGGTGGTTTCAAACGCAGTCGGGGCGGGAGACGAATAGGCAC
TATAGCCAAACCTTTCTCGTGCCAAATCGCATGCTTTGGTGAGATTTGGAGCCTTCGTAC
AAGGTTTTATGCAATCTCCGCCGTAAAATACAAAAACGCATGGATGGTAATGTGTAGGGA
CGAGCTTAAGGGTAGTACCCCCACTGCCCAAACCCGTCGTTTTCGTTCCCGCTACCGCTG
CCACGTTCCAAACGAAGTCTGACTCGACCGTAAGACCTGCAACCAGCGGTAATACAGCAT
CATCACAATCATTGCTTTTTGCCGCGAGGATCGCCAATTCATCCACGGGAACGCTACATT
TGGGCGTCGCATATATATAGCCTATCGGTCCGCCGCAAAGTTTCACGCTTTTTCCTACAC
CATCCATAATGTTGTTGTTGGATAGTTGACAGAATCTAGTGCGAGAGGAATATAGAATCA
GAGTAGCAGATGCCACAAACACTATCTCCGCCCGAAGACACGGTACACTTCATCATGTGG
GCTGTTTTAAAGCTATAGTGCTGAAGGGGGATGTGACGCAGCTATGTTTATGTATGACAT
GAGACACGTGGGATAGTGTAGGTGTATAATAACTCTAAGTCACGTTTATGAAGTAGGATT
GGGGCCCAATTCTGACGATATCTGCATTGGCTACTATGTCAGTAGACGGAACTAAAACAT
TTTTCAATCCGTACATCGGAGCACGAAAGAGGAGTCTTGAAGCAAGGAATGGCTTATCAT
TTTCCACCGGACAAAATTATGATGAAAAGAACAATCGACGAGATCGTAATTCAATCACGT
ATGTTACCACTATAGATGAGTTTAAATATATTGCTCCCAAATGCCTAGATGACAAAGATG
TAAAACAAAAGGGAACTCATATCGGCAAATTGAAAAGATCACCGGTACTATACAAAAATG
GTGAAGAATATGTCTTTCTAAACTTTGAGGATTGTGAGGATGTGTGGCCGCGGAGGTGTT
CTATATGGAATAATAGATCATTCCTCCCCGCAGACTTTGATCCACGCTTCTCTAGGTTTC
ATGTATATGACATGATAGAAACTGTGGAATTTGCAAGCGCCGCCATAGACAGAGACAAAA
ACCGTTTTTTGGAGCTGCTTCGCCCGATGGGGACAATTGTTACTATGATGGGAATTACAG
AATGTGGCAAGCGAGTAGCTGTGCATGTATACGGCATCAAGCCATATTTTTATATGCGCA
AAGTCGATACTGATACCATCTGCGGAAGCCGGTGTCCTCGTGAACTTGCCGAAAAACTGG
CAAATGTCGTACGTTCCTCAGTAAACGAGGTTGCGAATGCAAAACGTTTTTGCACTCCGG
TCACGCGTACTGTATCGGCAGACTGCTTTGAAGTAGATGTCGTACAGCGGAAAGATATAT
ATTATTATGGAACTGGCCATGACGAATTTTATAGGGTAAAATCCCAGAGCGGCAAATTCA
TTACTCTTTTATGCGATAACTTCTATCCCTCTATAATCAAATATGAAGGAAACATAGATG
CCATCACCCGAATGGTTCTAGATAACAACGGATTTAGTACATTTGGATGGTACTCTTTCA
AAGTTGGTAATAATGGCGAGAAAGTGCAAGTACGAGCTCCTTGTCATCATTGTACGTCAT
GTGACATCGAAATTAATTGCACTGTAGATAACTTGATTGGATATCCCGAAGATGATGCAT
GGCCAGATTACAAACTTCTATGCTTTGATATTGAATGTAAATCCGGAGGAGTAAACGAAT
GTGCATTTCCATGCGCAACAAATGAAGAAGATGTGGTCATTCAGATTTCTTGTCTCCTAT
ATTCTATTAACACCAAACAGTTGGAGCATGCATTATTGTTCGCTCTTGGTGCCTGTGACC
TCCCACAAACCTTTAAAGAGACGTTTCAAAGTAGTTACAATATTTTGCCTATAGTGTTAG
AATTTGACAGCGAATTTGAGCTCTTACTCGCGTTTATGACTTTTATTAAGCAGTATGCTC
CAGAATTTGTAACTGGGTATAACATTGTCAATTTTGATTGGGCATTCATTGTTACCAAAT
TAACAACAGTATACAATATGAGGTTGGATGGTTATGGAGTGGTTAATCAAAAAGGGATGT
TTAAAGTGTGGGATGCAGGAACTAATCGATTTCAAAAAAAAGGCAAGTTCAAAGCCACTG
GAATGATAACGTTAGATATGTATTCAATTGCGACAGAAAAATTAAAGTTGCAAAGTTACA
AGTTAGATGTCGTGGCCGAGGCTGCATTAGGAGAACGGAAAAAAGAATTGTCTTATAAGG
AAATACCCAGCCATTTTGCAGCAGGTCCAGAAAAACGGGGAATTATAGGAGAATATTGTC
TTCAGGATTCATTGTTGGTGGGAAAATTATTTTTTAAATACATTCCCCATCTAGAACTGT
CCGCAATAGCAAAATTAGCTGGTATATTGCTGTCAAAGGCTATATTCGATGGACAACAAA
TACGCGTGTATACTTGTTTGTTGCGTTTAGCGAGATCGCATGGCTTTATTCTTCCGGAAA
AGAATAAGAAATTTGCCGAAACGGTGTCCCTTACCTGCGAGGAAGATCAAACAGAAATAT
GTGAACACGATTCTCCCCAAGAACCCATTCATAATATAAAACAATCATCACTTTGTCATA
GCAATAGTGGCAGAACTATTGGCTATCAGGGCGCAAAAGTACTGGACCCCATATCCGGAT
TTCACGTCGATCCCGTGATGGTCTTTGACTTTGCCAGCCTGTATCCAAGTATAATACAAG
CACACAATTTATGCTTTACGACACTAGTACACGATGATACAAATTTAAGCAATTTACGTC
CCCAAGATGACTATTTGGAAATCAACGTGCAAGGCAAGCTATTGCGCTTTGTGAAACCGC
ATATTCGCGAAAGTTTATTGGCGATCTTATTAAAAGATTGGCTGGCCATGAGAAAAGCAA
TTCGTGCTAAAATTCCTGAAAGCTGCGACGAGATTGCCGTTCTTCTGGATAAGCAGCAGG
CGGCCATCAAAGTTGTATGTAATTCGGTATATGGTTTTTGTGGCGTATCGAATGGTTTAT
TACCTTGCATAGATGTCGCTGCGACTGTGACTACTATAGGTCGCAATATGTTGCTTACAG
TACGTGACTATATTCACAAACAATGGGGTACTAGAGATGCTTTGCTCCGCGAATTTCCTA
ATTTGAGTAACTTTATGCGGCCAGAGGATTATTCTGTCAGCGTTATTTATGGAGATACAG
ACTCCGTTTTTATCAAGTTCAAAGGAGTAGATATACATGGACTCGTAACGACCGGGGACG
ATATGGCAAAGCGCGTATCATCAGATTTATTTCCCAAACCTATAAAACTTGAATGTGAAA
AAACTTTCAATAAGCTGTTACTTATAACGAAGAAGAAATATATGGGAACTATTCATGGCG
GAAGGATGCTAATGAAAGGAGTAGATATTGTGAGAAAAAATAACTGCCGATTCATAAATA
CATACGCAAAAAAATTAAGTGACTTGCTATTTCTGGACGACACCGTGGCAAAAGCTGCTG
CTACAGTTGCGGAAAAACCTCCGTCGTTTTGGGCTACATCTCCCCTTCCAGAAGGGCTTA
ATTCTTTTGGCGGTGTCCTGGCCGAAGCGTATACTCGAATGATGATAAACAATATAACTG
AGGTGGAAGACTTTGCCATGTCTGCCGAATTGAGTCGGCCGCCCGACGCCTATACTAACA
AAAGAATTCCTCATCTTACCGTTTATTACAAATTGGCCATGAGGTCCGAACAATTGCCTG
TAGTGAAAGATAGAATATCATATGTTATAGCTGCGGCTACACCAGAAGTAGTGCGGGATT
CTGCCCGTGTAGCAGAATTCAGAGGGGAGTTGGATCTCTGTCATCAGAATAGCAACACTT
CCTGCCCGGGGGATTCAGTCATGACTAACAAAGAAACTTATGTGCGACATTCCCCCCGAA
ACAAGTTATTGATTTCCGATATGGCAGAAGATCCTAAGTATCTATTAGCGAATAATATTC
CTCTCAATACAGATTATTACCTCTCACATCTGTTGGGGACACTATGCGTAACTTTTAAGG
CTTTGTTCGGAAATGATGTGAAAATAACGGAAACTGTGTTGAGAAGATTTATTCCAGAAA
CGTTTACAGAAGATTGTAGTTACACGGAACGTGTCTCCAGTGAAATGTTCACAACGATAC
GAAGCGGAATCGGTTTACAAGTCAACGAGGAGGAAGAAACTCGTCGAAAGCTGAATATAG
CTTTCCGTATTCTAACAGCAACTCCCCATCGATATTAAGATCGCATAATTTACAATAAAC
ATCTTCAGCATTAACCGCTGGCACATCACAAGAATCTGTTTGTCTGTCATATTCCTTTCT
AATTACTAACAAAAAGTTAGTACGCCATACATGAGCAATTATGCGGTAGCTCTTACATGC
ACTCTTCATACAATCTATTAATCTGTAGTGGAGGTGGAGAGCCTTTCCGGGGAAAACGAT
ATACATCATATATTCCGACGATCCTGCTTCACGATCTAAGTAAAATAGCACTTTCACGTT
CTTTATCCCTGAATCAAGTAATACATAATAAGCAAAAAATAGTTCTGGTATTGCTATAAT
ACGAGTAAGTATAGATTCCATATCTTTATCCCGCGCATCTCCCCGCAGTCGATCTCCCAA
GACAATTATAGAAGCCAAAAAAATCCTATAATGATAAATGTTATTTATCTGTTGTACATA
TGCCAATATTAAAGCTGCTCTGTCGTTTCGTCCCAAACGTGGATCTCCACTAGATACGCA
TGTAGGACAACATCCACCAACACCAAGATAATATCCCATCCCAGATAAAGACAAACAGTT
ATCCGCAACCGCCTCTGACATATCAAATGGTAATGATATTGACGTTGTCTTGATAAGCGG
TGTAACTAAATCCTTGACTAACATCAGTTCATCAGCTGGAGACTCGGCGATGAATTCAAA
ATAGGCACGATATATATCCATATTAGTCCCTTTAGAATTGCCATAAGATGGTAAATTCAT
ATCTCTCCATTGTCGCCGACTCCGTCCAACTAGCCTTTTATCGCGCCCTATAGATTTGCG
TCTCACTAAGGTATGACCAGTCATATTAAGAATTAATATATTACACGTAGACTCCTAATG
TATGCTCGAGAGATATCAAGGAGATGGAATGTCTTTGCAACAATGCCCCAGCGTCTTTAA
CGAAAGCAGACAGTGCGGTTGGACGGGGAGGAAAGACCTGATAAGTTTTAAACGTATACG
CCAAAGCCCAAAGTCCAGCACATACGCGACCTTCAAAATGGTTCTGACTGGCGAGACGGG
CTTTATATAATGCTAGTTCGTCATGATTGGTGGCATCTGGGTGATCAAATAACGATCGTG
GATTGGTCTGGGCTATTCGTGCCGCACACATTGGATCGCAGAATAGGTGTTTATAAATGG
CCTCCGTTCCCGCGCTTTTCATTAATGTTACAAAACATCCTTCGTCCCCCAAATCTGTAC
GATGTCCCTGTGATCGCCAAGCATCTAGAACAGGTTCTATGCTATGAAATAAACCTATAT
TGTTGGCCGAATATGTGATGATATCGCGTTTAAATTTACGCATTGCCAGCCAATATGTAC
GTATCAGCAGCAGGTTACATAATAAACACTCCGCAGATGTTCCTCCTTTTGTTATCGCGT
GCTTTAACTGTGTTATCATCAATGGGCCTAACTCTAAATCGGGTTCCGAATCCTCACCGT
AACATGCACTGTATGCTGCAGTAACGTCATTAGCAAATTCCCTTCTATGATTTTTCCAAA
ATATATCCACCGTTTCCCTTCTAACTTTTGCGGCCATGAATGCGAGTTCGCTCGCTGCCT
CAGGTGCAGACCCCGTTCCCGCTAATAACAATAAAACGAGGTTGCCATAACCCATTGTAC
AATCCTCATTTCTTGCATGTTCATGATGTTCGCATTGAGACGCATCTATCTGTTGCATGT
CCTGAACATTTTCCACCACATTTAACTTTTCTTCACTTGCTCGGAGTTCCCACTCGTGTT
CATAATCATTATCCTCGGACGATGCGCGCAAAGTACAACTTTCCAGTTGAAAAAAGTTAC
ATTCTACGTTTTTAGCACAATCTTTCCAGCCCGCCAAAGCAACGGAAAGAGTAGTTGGGC
ATGAGTGGACTGGTCCAACGGAATGAATGACATGCGCGACCCTTTTCCTACTCTCTATGC
CATCCCTCAACTCATTTCGAACATCCCCCGAAATAGACTTTTGTCGCCCTTCGATAACTT
CTAGCGGTGCAGAACCTAAATCAGATAAGGTCATTAACAGGGCTCGTGTAGCACTCTGAG
CTAAATATGAGTAATTACTGTACAAGACTTTGGCATCACCCGCAGTAGAAAATTTCCCAC
GTCGCCCTACTAATCGTCCTTGCTTAGAACGAGACGTAATAACTTCATCATGGCGTCGTC
CAGGAACGCCCCCGTCCGTTCGAAAACAGCCATGCAGAAAAAAATGTCTCTGAATATCTT
CGAGAGTTAAAAGTTTTTTTCCAAAGGAGCGTACGAGTGTACAACCATGATCGGATAGAA
AGTGTTTATCCATTATATATACGAATTCAAACGCGGCTATAAAGGTTGCAGTTGCACATG
GTGGAGAACCAAGACATTTGGAACATAAAAAAGCATAATCTGCCATCCATAGAGCTGATA
AACCGAAATTGCGCCTGTACATATCTAGCACACGACAAACAAGGCATTGACGATCTAAGG
CATAAACATCTGCAGCAGTCTCTATAAAAGTTACTAATTCCGAATGTATAACTTCATTCC
CAATATCTCCCGCATCCTCCACGGTATCATCACTCTGAACATCCTGTATACTGTTGATCT
TGAGCGCGTGGGCGGAGAGTAATAACTCGTTAAAAAGCGTGTCATTATACATCAAGACGT
CCGGATTAAATGCCACATAGGGTTCTTTGAAGGACTCCTCTATCCATCCATCTGCTTCTC
CAGAAGATCGGATAAAAGCTGCCAACTCTGTAGGGCGGTTGGCCATGGCCGGTGAAAATA
CCTCTCGTAGAACGGGTTCCGCACGTTTGGATGAAGTGATTCCAGAATTCGAATTAGTAT
CGACCGATGTTAAAATTTTAGCTGAGAAGTATCTTCAGGATGAACGCATATATCGCATAT
GGTTTGAATATTTAATACCAGATGAGATCGATTTAATTTTTCCGACTACAGATGGGAAAT
TAAACTATTTGTCATTTACTAAAAGACTCGCTTCAGCCATTCGGTATGGTCGGATCAAAA
CTGCAGTGAGTAACAATAGCTCCTCAAATTCGTATGGAAGCACCGAGCACGTCTGCGATC
ATGGGACCTCTTTATGTGGGCGGAGCGAGAGATTTGCATCTGTAATTAATAGGTTCCTCG
ATTTACATCAAATTTTGAAAGACTGTTAGGACTGTTGGGAAATAAGGTGGGGCAGCATGA
TTATTATATAATTGTCATCGAAAAGGTAAACCATATACAAAGGAGCGCCGCATAGATAAA
GATGGAAGTCATTCCGAACATAAATAGTCGCCGTGCGGGATTAATAGCGCGCATAAAACT
TATCGTCCGTGGAGATTTAACAACTGGTAATTATGATCCTGTATTAGCAGAGTCATTTTC
TGGTTGTATACCTACGCGGAGTGCGTTTCAGTTTAGTGGAGCAGACGGAGTAGAGAGCGC
ATTCCCAGTGGAATATGTGATGCGTATGATGAATGACTGGGCCAAAGGCGAATGTAATCC
TTACATTAAGATACAAAATACGGGAGTCTCTGTTTTGATAGAGGGTTTTTTTGATCCTCC
GATAAATGCGACTAAAGCACCGCTGTGTACCGATAAAGTCAATGTGCTCTTGAATACTAC
AGAGTCGACCGGCATTGTTTTATCGGATATCAACAAGATTAAACAATCCATCGGTGTAGA
TTGTCGCCCATTCCAGGCTTGTCTGATTGTGAACTGCTTTGTAAGATTGCCTATTGTGCA
ATTGGCCTTCAGATTTGTCGGACCTAGTGATCCTGGCCGAACAACTAAGCTCCTTGATTC
GGCAATAGCAGCATATGATGCAAAAATTAGACAACGCAGGAAAAGAAATCTACAAATTAT
GGAAAGTAAATCGCAAGATCATACATCCGATGGATGCATCCCAATACCGATAATCGATGA
AACGCACAGAAGTGGCATAACCGGAGAATCTAAAAGTCTTTTTGGTATGTTTAAAAACAT
TGCTAGTGGCGAATGTGTGACGACGATACGTATACCGCGCTACATAGTCATGCTGTGGAT
ATTTAGTGTACTACTAGCAATGGTCACATGGGGCAGCTATCGTTTGTACTCTTAAACTTC
ATGAAACAATGATACAGTTCCCAGTCCTACGATAACATCAGAGAGACATCATCGAAAGAA
TTGTCCTTATCAGCTTCAATGTCTCGTGCATCATCCCAACAGGCATCGCCTACCTCGCAA
ACCTTTGATCCCTCTGATTTGAGCACTTATACATTAGATGTGCTACATCATTACCCTTTA
GTGGACCTGCTCCAGCAACTCAATGCCATACCGAATGATCTCAAAATTCCGGATACTTAT
TCTAAAGTAGAACAAGCAGCAAGAATCAATGTTCTGCGTGCAATTTGTGTTGGATTTGCT
GAAGTACGCCGACATAACGATAATCGGACCTTGCAACGTTCGACCATGTTTGCAGTCAAC
GATGCCGCTTCGCGGATACGACCATCCATTGGCTTGAAACGCACATTCCCAACGGGTATC
TTTTCGACTACTATACATGGATCGCCGTCAGATGATGATATATCGACGTCATAATAAAGT
ACAACAATAAAGTGTTTAAACAGTATACCGACACCTAATTCCATTCTTTTTTATTTATCC
AGTCAGGATCATTTTAATTTTGAAAAGCTCTATTGCCAATGTTGCAACTTTAGTTCTCAG
TTGTTCCCTGACATATACAATTTGTCTCGCGACTTTTTTGCATGCTTTTGTAAGCGCATA
CAATGCACCTCTACTGGCATTCCTGAAATCTCGTCTAGTCAGTAATGCATCTGCAGGGAT
CACACGAGATGTACTGGATCCATCTGTAGTCGTATCGGTACTACCAGAGACGTGCAAATG
CGAATCGTCCGAATCGGAATCTAATGATGTCAATGATTCGGATTCAGACGAATGGCGCAT
CGGTATGTTATTGTATCCAGGGATGGAATTCTCTTTGGTGTCTGTTTTGGTTATAATGCT
ACTTATGTGCATATCAGAATGTTTGTCATTAGGTGCTAATCCTGTAGGGGTCTGATGATG
CGTGTCATCATGTTTCGGGTATGCGACAGTTGCCTGTTCAGATGAAAGATATTTCAAGTC
AATAGTTTTTGGTGACGTAGAACATGCCCCTTGAATACATGGTGGCCAAAAAGAAGAATA
ATCATACAATCTGCCACGTATAGTACCCGCGTCCATGTTTGCTTTTTTATCACCGGATAT
TGTATGTGCCTTTAGTCGCTGTAGTAGAGGAGACGGTTCATTGGTTGGAGATGCCGTTCC
TACCAAAATATCGGTGATTGATCTAGATGAATTATTCTTACGACAGTGCAATCTAGTCGT
GGGCGAGCCTTGTCTAAGTAATCCAGTTCCATTTTTAAACCTATATTTCTTCAAATCTAT
CCCTCCTATTCCACCATAGTCATTGTTTGTAATAAGCGATGAAGAGGCATTGGCAATGAC
TGTTGGCGTAGACATCCAATCCAAATCCTTCCTATGCTCACTATACGATTCCCTGGGAAT
GGTTTCTGACTCATGTCGATATCCTTCCTTGTCTATTAAATTATCAAAAGTGACTATACC
GGGAGAATATTGATTAAGTTCCATATCATGCCGAGAGGAGGCTGCTGCAGTACCAGTCCA
ATTAAAAGTCGTATTGTAAACAGCAGTATGAGTATTATGCATGTGCTTTCTAGATTTTTC
ATTTCTATATCTACTTTGAGAGCCTTTTCTCTTATCATCAGTTTTCAGTGTCGTATAACC
GTTCTTTACACTATCCGGTTTAGTTATTAAAGGTATAGCAGGCAGATTCGATTGACACGG
TTTGGTTTCCTCGGCAATAGAGGAGGTTGGAGGGATCTTGGAAGCCGAAAAAGTATTAGG
ATTGGGGACCGGAGAGGTTTTGGAATCGGAATTAGGAAAAGGTACTGGAAGAGGTTTGGA
AGCAGAAGGAGACTTGGGCTTGGGAGCCGGAGAGGGCTTGGAATCGGGAGTCGGCGGAGG
TTTGGGCTTGGGAGCCGGAGAGGGCTTGGAATCGGGAGCCGGCGGAGGTTTGGGCTTGGA
AGCCGGAGAGGGCTTGGAAGCCGGAGAGGGCTTGGGGGCCGGAGAGGGCTTGGAGGCCGG
AGAGGGCTTGAAATCGGGATCCGGCGGAGGTTTGGGCTTGGGGGCCGGAGAGGGCTTGGG
GGCCGGAGAGGGCTTGAAATCGGGATCCGGCGGAGGTTTGGGCTTGGGGGCCGGAGTGGG
CTTGAAATCGGGATCCGGCGGAGGTTTGGGCTTGGAGGCCGGAGAAGGCTTGGGGGCCGG
AGTGGGCTTGAAATCGGGATCCGGCGGAGGTTTGGGCTTGGGGGCCGGAGTGGGCTTGGG
GGCCGGAGAGGGCTTGGGGGCCGGAGAGGGCTTGAAATCGGGATCCGGCGGAGGTTTGGG
CTTGGGGGCCGGAGTGGGCTTGAAATCGGGATCCGGCGGAGGTTTGGGCTTGGAGGCCGG
AGAAGGCTTGGGGGCCGGAGTGGGCTTGAAATCGGGATCCGGCGGAGGTTTGGGCTTGGG
GGCCGGAGTGGGCTTGGAAGCCGGAGAGGGCTTGGGGGCCGGAGAGGGCTTGAAATCGGG
ATCCGGCGGAGGTTTGGGCTTGGGGGCCGGAGTGGGCTTGGGGGCCGGAGTGGGCTTGGG
GGCCGGAGTGGGCTTGGATGAACTTTCACTGGTCGGATCATGATCACTGGGAAACAAATT
TGAATGTTTGGGGAATGGAGGGGGATTCGATGAGGTTTCATCAATCGGATCACGATAGTT
GGGAGATATATCCAAATGTCCTATCTGTGGATAATTCATGTTTTCGGAAACATGGCGATC
GTTGTGATGAATTATGTCTCCAGGCAAAAGTAATTGTACTTGTGCACCTTCCATATCATC
ATTTTCTACCACTCGATCCCACATGCTTTCAGGATCTATACTTAAGTATCCGCTTCCCAT
AGAATCTGCATAGGTATCATCTTCCGAGTCTATTCTGTTAGATGATATATCCGCGTCGCC
ATCCCGAGAAAGATCGGGAGACACACATTTATTGTATATAGGACATGGATATATTCTGCT
TTCGTCAGAAAAGAATTTAGACGCTTCTTGTACATCGGCAATGACCATGTGTTCATTGGC
CAGTTCCGGTTCTTTTCGTATACCCGCATCGACATAAGGCAATTCTGATATAAGTGCATC
ATCCTCCGAAATTAGCCGTATTAGAGGAATGGGGTCCAATATTTCCTTGGACCATAGAAC
TTTTATGGGAGCCATTCCTGAATCGACTATTAATAAACATGGGGGTGCGGAAGCCAAAGG
TTTGGATGCAACAATGCGGGACAAATGTTCCAACTGCTGGCCAAGGCAAGCGTTTTCGAT
CGGATTGTTATCAGTTATCAATAACTTAGTTCCCCAAGATGTCATATCAGATGAAACGGC
GGTTGGTTCCAAAAAACATCCCCTAGAACCATGTCTGGAATCAAATAGGCGAATGCATAG
ACTTAACCCAGATTCTGACGAGTAGGCTTCCGGACATTCTGCTGCGATTACAATACGTGC
CCCAAATAAAGTCGCCGTTGTTGCTATATCCATCGCATTCACTCTTAAAACGCGGCTTGG
GGGCGTGGATACTACTGTAAAAGTAGTTACATTTCCCGTGAGGTCATATAAATTCGGGCT
ATCCGTGATCGATGATATATTTTTATTTTCGGAGCATGATAGAAGTGATGTTGTCACATC
TAAACTTGATGCAAGATCACCGCGGGCCGTCACTACATCATCATAGCTCTTGCAATTCTG
TTCTAATCCGTCCGGTAGCAATGAAGACCATATTACAGCTAATGCTGTCGGCGGTATGCA
CATACGCGCCAATACCGTTGTTGTTGTCAAAAGGCTTGATGGGATAGCCGCGCGAATTTT
AGCAAGGCCATCGGCTGCATCTCCATCCAGGTCTTCCCATAGTTTTAGAGGATCGGTATC
GGACAATTTACCTTGTCTCCAATCGGAATAACGTACTGAAAATAAGGAGCCGCCTGCAGG
ATCCCATACACTACCCGTTAAACTTAATGGTCTACAATTCGGGTCTGGAATATTATCTTT
GGATAGTTGTACTGATAAGCAATTCACAAACGCTACTGTGGATATCGAGTCTGTCATAAC
TTCATAAATAGTCTTGTCCATAAAATCATATTGATCGATTAGATCGAGCTTTGAAAAGGT
TAACATGTGTCCGGGTATATTTGCCATAATGGTGACCATTACATCGGCTGGATCCAATCG
AACAACCTGCTTCCCTCGTCCGTTCGCCGCATTTTTTTTTAATTCTTTTTTATCTACTAT
GGGAGTTCTCCGCCCGGGAATAAAATATATGTCTGATAAATTACTCCTGTTTTTCCGCGT
TAATGTTATTGCGATTAATGCACAATATATAGTACCTAGTGCTTTAATGTAATCACTCTG
CATCCAATTATGTCGTTTTGTGCGAACATACTTCGTAAAAGAATAGAGATGGTTAGCCAT
ATCATGAACAAAACCCAATCTGAAAGTCATGATATCGCTTAACATGCCTGCAGCGGCTTC
CGTTTCTTCGGTTGTTATAGGCTGTATAGGGATTTGAGGTTTTATCCCTATGGCGGCAGG
TTCGCACAAACAAGCAGCTAATTTTTCCCCAACCGTTCGAAAACAGAGAGAATACCTCAA
GGGTTTATCTGTTGAATCTAGATATGTTAGGCATCCAGGACTATCTATTTCAGAAAAAGC
TTCCTGCAGTGTAGCTACGACTTTTGGTCTGATCCAACTTGCAACTCTATGTTTTAAGTA
TCTATTTACGACTCCCACGTTTGATGTGTGATTCGCTCCATTGTTTGCATCTCCTGCATC
AAAGGGCAGCAACATCGGATCGCCGACATTCCCCTCAAATGTGTTCGAATATCCAGCATA
TAAAGCCAGTCTTAATGTTAACAACCGCGAATATCTTGCTACACGCTTGGTGTACCATTT
TGGAAGACGTTTAGCGATATCCTCAAACTGTGTATATATTTTCTTAAGATCATTTATGGC
AAAGGTTGACGGGATCTTCTCACACAAACCCTCCATTTGTTTTTGGGTGGCCTCTATTTC
CTTGACTGTGGTAAGGAAGGCGTCAAGAACGACGACCCTGTCTCGGTACTTGGTATCAAT
CAACCCTATTATTTTAGCCGGCAGTCTGGGATATTCCGCATTACTACGCAAAGCATTTAT
CATATTCACAGATACTTTTGTCCGAGCAGCACTTTCTCGAGCTGAAGAAAATCCTTCGGA
ACTCTTATCAATTCTATCTTTATCATGTACAAATGTGGCCCATGTATCATCCCAAGCAAC
TTCAGCCAGCGCTAGTTCAGATTTTAACTCTTCCAGGCGTTTTGATAAATTAACTAATGC
ATCTATCCGGTCTGCATATATTGACATAGGACCACTTTCATCTATCCTAACAGTCAAATC
ATGAGAATCTATAACTGATTCGGCATGTCTCAACCATTCAACAGTTTGCGAGTCCAACTC
TTTAGTTTCTTCGACTTTAGTTAAAAGCAGTGCTGCTTGAGTGACGATATCATTTACGGT
CTCTGACCTATCAATAGCCTTGGCTATATGCGATGGCATCGAGACCAGTCTCAATAGGTT
TTTAAGATTAGCTAAAAGTTCCGCAGACTCTCTGTCTGCAGCATAAGATGCTTCGGCCAA
ATTCTTCAGAATAGCTTCTCCTCTCGTCTTTGCATCTTCAATAGCAGTGGTTACTCGATG
TATTAGTGAGGTCATTGCATCAGTATCCCGTCGGAGTAAATGAGCACCATATTCTGAATA
TGCTGTCCCCTCAAGCTCTTCTACGTGATCTTTTTTCAATTCTTCTGCTATGGACATTAT
AGTGTTTACAGATGGAATTATAATAGAGACCCCATATTCTAGAGCACGGCGAGCTCCCTC
GGGGCTGTGTGTTCGGGCCAAGTCCTCTAATGCGGCACTTATTTCCAAAGCAACTCTTCC
TGATGCATGATGCGCCTCTACTCTTCTTTGCTCAAGGTGGGCCAAAAAACTCATAAATTT
CACATATCCGCTTCTATAAAAATTCACATATTTCACTAAATTGGGATAAGATTTCAGAGC
AGACTCAAGTTCGCCCATTAACAAATAATAATCCACATTGCCCGAGTTTGCATTTGCATG
TCTTAGAATAGCAATTGATATATGAAGCAAATCCATTACAGTATCGCAATTGACACCAAA
GAGCTTTGTGTAGTAGGGAGCTGCGGTCATGAAAGAGTCTCCCCACGTAATGCTTTTTAA
TGCGGCTATAGGAGGCGAAAGACCGTGTACCATATTTTGTGTTGAATATGGATTAAATTT
CAATACAGATTCTATCGAACTTTCAAGTACGCGAGCATGCGCAATAACAATTTTTTCGGC
TCTCGATTTATAACGGATAGTGTCATAACCACCTGTCCTGGCGGCATCTTCTAATCGGTT
TATTTCCATAGCATCAAATTCTGATTTCACTTCAGCATTCAATAATAAAGAATTGATTGA
GGAAATCCATAAGTCTTCGCTACGTGATCTCTCAGCACTGATACGATTGTGCTCATACGT
CTGAATAGCTATATCCAATTCTCCAGCTCGCTGATTTGCAGACCTTATTAGTTTTGAAAG
TTCAGCTATCTTGCGTTGTATGTGAGGATTTGAGGTGTATGTCAGACCTTCAAAAGTAGA
GAGGGTTGCAGTAACATTACCTACAGTTTGGATCGCATTAGAGAACTCAACTTTAGCGCT
CGCCACAACACTGGTATCATTCTCGGAAATAACCTCTCTGGGATTTAAACTTCTGATCTT
ATGATTCGAAGTAATTAGATTATCAAGTATAGTTCGCACCGACTGGATAAGAGACTCCAA
ATGTTGTCCACGATTTGCTACGTCCGCTGCAATCTCCGCAGTGGATAATAAAGCCTTTAG
AAACAAAAAGGCATCGCTCCTTTCTGTAGATGAAATGCTCATTATTCCCTGGGGAGGGGC
GATTGCATTGGCCCTATCTATATCTGATATGGCGGCTTTTAATGTTGAAACTACGGCCAT
CGTCTTTTCGACAGACATTGGTTCAACGGCTGCAGCAGCGATTGTTGCCGAAAGTACATC
GGCGTGCTTTCCAAAGAAGACTGATGCAGCGGGATAGCTTCCCTGTGGACCAAATACTAA
TCTAATAGCTAGTGCAAATGGAACACCTAAACCAGATAATTCTGCTGCTACTTCTGTAGT
AGGGCGGGATAATATTGTTTTATATTGAATAAACAGTACCCATAAATCTGATTGGAGGGA
GCCTATTATGTCAGATGGAGCAGAAGCTAAAAAATTTTCGAAAGAACCCATCCCCCTAGG
AATAGATTCTGTTATGACTTTTACTTTTGAATCCAGAGCACGTAACCCAACAAATTTTGG
CAAGGGACGTAATATTTTGCGAATTGAGGAATATAGGTCTTCGATTGTCGATTTCACTTC
CTGGTACCGCTCTCGGAGATGTGTAATAAAAGTTTCATTTTTACGACGCGTGTCTCGGAG
TTTCTCCCGCACATCGGAACTTAACGAAGTTGCATTTTTCTTATCTTCCAAAACTATAGC
CAATTTAACAATGTCTTCTCCAATTTTAATCGCTTCGTCTAGTTTTTGTAGTTCTACTGT
CGTGTCCAAATCGGTATATGAACCAAATCTAGTTTCCAGCTCATTTAGACGTTCTAGTTC
TGTCAGCACAGTTTCATGGCGAGTTGCCTTCTCGTTCACAATATCTATCTCTTTCATCAA
CATATCTAATTCTCGCCGACTGATCCAACCACCAACTTGCATTGATGTCATTAAATTTTT
CCACGTTGTTAGTTTTTCCGGAACGTCTAAATCGGAACCAATTTCTAATAAATTCCCAAG
CAGCTCAGATTCGAAAGCCTGTGATACAGGTGATGGTACACGTGCGTTACTACGTGATGC
TATTAACACCATCACGTCATCTATCACAGATAGAGAAGATGCAAATCTGTTTATTTTTTC
ATATTGATCTGTAACAACTATTTTAAATCTTGATACGTCGCTCGAGCTGGCGGTAAGTGC
TTTCACACTATACAAAGCCACCTTTAAATAGTATTCCCGGAGTGAATGACCAACGACATC
AATGACGGTTTTTCCTATATCTCCCAATCTTTGTGTAACAACAGCCGATGAAGTTTTAGC
CACAATGTCCGCTGCATCTATCATAGGACTACTGCCCGATCCTCCCATTATAAACGCGTC
TAAAGTTGTATTCATCCATCGAACACCCGCCTCAAGTGCTTCCATTTCTGCTAGGATTAA
TTCAGCCTTTCGAATAGCAACGGCTTCTATATCGCGTATTAATGTACACAGTGATATAAC
TCTGTCAGTCAATGTTTGATTGGAATTGGAAGACGTCTTTTCAGAATACAATTTTCCGGA
GTTATGATAGAGTGTATCTACCAAAATGGCGGCCATTCTTTCATAGATTCCATAAGGATC
AGCGGTACCCACTTCCTTTTCTATAGCGTCCAAAGATTTATGCAGTTCATCGGTGACTTC
TTCAACTTCCAATGCCACTAATATCATCTTGCTTAAAGCTAAGTTTCCTATCTTGGAATT
CTCCGCAAGAACCCTTTCTATAAGGTCTATAGATTCAGATGCTTCAGAAAGAACCATTCC
TGTAGACGCGATGAAAGTAGTAAAATAGACAGGTATTGTAAAGGCTTTAAGTAACGCCGC
CATTTCATAGCCTACAACGGATTCTCTATCCGATGTAGTTCTGGCCCCATTCTCTATTAT
ATAATTAAATAATCTGGCAAAAATATCCATCATGCATACATATAATAATCCCCCATCACT
ATCATACGGACTTCCTACATGGACTATAATTCTCAGTCCTGAATCTATAGAACATGCAAC
ATCCTCTATTTTATCGCGGATGTCAGCCAAAGGATAATGAGATAAATATTCATCACTCCA
CAATCGATCTTGCACTAATCCATCTTCATCTTCTGTCAACGATTTAAAATTAAAAAGTGG
TCTATTTTTTAACAAATGTTCAACTGTGGTATCTTCTCCACGATTTGAAGTAGTTGGCGA
TGAACCTAAGGTCGGCTCATCCGGTATATTAGATATGACAGGGGGGTAAGTGTCTACATT
CTCCGTCACATCTGACGATTCTGTAGAAGTGACGGCTTCTACAATTCTAGATTCCAGAGT
TCGTTTAGATTTTCTCGAGTGTTTCCTGCTCAACGAGCTGCTTGATCCATCTAGCGATAT
ATTTTCCGAACTTGATTGTGGTGTCCATAAAGGACGACGCCTTTTATGTCTCGCATAATT
CCGTATGCAACCTTCGACAGATGTTGTACCTATTTTATTTTCAGCTACTTTTGCAAATGT
GCCGAACGAAAATTGGAAGTTGGTTTTTGGTGGCGGATCCTCGATAACATCCGAAAATAC
ACCCTGCCACGCGGTCACTGAAATTGAATCTTTAGTGGATGGATCAACAATAGTGCTATG
GGTATCGTCAAGGGTTTCTCCTGGGTTCTGAATATTGATGCAATCTCGACAGTCTTTGGT
CGATGGAGGTGCCACAGATTCGGTATTGGTAGGAGCATCATTATACGAAAGATTATGATC
GAGTGGTCTGGAATCCTCGCCATTTAAATCTTCTGCTTGTATGCAAGGATAATCTGAACC
TTGGATAGTTGTATCTGTACTACCGATGACAAGTTTGGTTAATCTCGGTTGTGGCCTAGA
AGGCGGATCAAAATCTGCCGACACTACTTTACGGTTATCTTCCTCTCTAGCTCGACCCAA
ATCTAAAACTATATCGGAGGTCCCATAGATCCGCGAAACGGTCGATATTATCTCGTCTCT
GGGTGGGCAGATAGAAACCGTTGATACAAAGTATACAAATGTTGCAGACCAATCGGGTGT
TGCGGAGGGGTCGGCATACGATGTGAGATATTGATAAAAATAACCTTCACTTACACGGAC
TATACATGCCTGTCCTATATGCCCATGTCCATGCGGATCAAAAATATAAATTCCATCGCC
GGATCTGTACACTCCAATTCCTAAAACGCCAACCACAATTAAACAATAAACATCACCCCG
CTTTTTTTTCCATATTTGTTCTATGAACGTCCGCGCAGATATTTGAGTATCTAATATAGT
GGGCGTGTTTTCTTCTAGATAGAATTCAAACTCCCCATATGAACTCGAAAATGCAACACA
CAAATTTCCTCCTGCATCTTTTGATATAATTCTATTCGGCAGATCATGCGGAACGCACGT
TGTATATGTCCCATCTTCAGAAGTCGCTATTGTCCAGGCCTTTCCCTGTAATAAAAGTCT
ATCTATTGCATCTGATGATATGACTGTATCTAATCCATACGCAAAAACTATACGAAGAAA
TGCCAACGATGAACGTAAACATGAAACTGAAGACGCAGGACTTAGGTCCGGAGCAAACTG
GTTTCTAATACCAACCGCCACTACCGTTACATCAGTCGTATCTATCACCATCTTTGCCCA
TTCATCTAGAATTACCTCAGGGTTATCCATAATTTGCCCAAAATATGGGTCGTGTTTTCG
ATCAAGCGAACAGAGTCCAGACGTCGATTTATCTCTTAACACGTTCGCAGCTAGCATGGG
TGCGTTCGATGTAGTTCTTGAATATTTCCTGCAATTTGTAGTAGCTTGTCTGCTGTCAGT
AGAATCTGTCATTTTACACTCAATTTATATGATTGAAAATATGCGTCGAAACGACATAAG
CTCCACTGCTGCCATAAAGTATTTATACAAGTCATATACTGGGCTGAAGTTAAATTCGGA
TATTTGACGAGGCGCAACGTTCCACATCAAACGTAACTAGTACAACTACGTCGTCCAAGA
CGGGACCGTTGACATAAACGCCCGGATGTGGAGAATAGATTTCATATTATGCATTATCAC
CGTTTGCCCTCCTACCAGTATTAAACACAGTATCTATAATATTTACGAGAGCATCCGCTG
TTACTCTTTGTTTAGTAATGAAATCTCTAGCAAAACTAGTCAGATCTACATCATCTGGAG
CTATAGTTTCGATGTCCAGTGTACAAAAGTTTATTTCATCTCGGTGTGTTAAATTGTGTC
TTGATGACAAGGTAACTACGAGTGTAGTGTCATCCTCAGTTATTACTGGGTAGTCCCGCA
TCACAGATTCTACGGCAAATTCTATTTCACCGGCCACGGATTTATCATCTGTACCAATCG
AGGCCAGATCATGGTCCATCATATCTTGCAATACTCCTCCTACATTTTCTATAGCACTGA
CCAATTCATGCGAACTTCTATCGCGATATGTAGAATTAATTTCAGATAGTATCGACCATC
TTCCCAAAAGCCAACAAATGTCCTGCATTCCTGGTGGAGTATTACATGATGTCAACTTCC
TAATGTGCAGATCCAGTGAATTTTGCAGACGTGTTAAACCAGCAAAATCGGCCCCCAACA
CAGAAAAAAGCTTCACAGCATCTTGGCCTAATGCATTTGCTTGTTCCATTATATCATCAC
ATAACAACAATTGTTTCCCAGTTTCTTCTATAATTGTCCGCAACTTCATCGAGTCGAGTC
TAATGTCTGCTATAATGTTGTTTGCCGAATCATAAAGCTCTCGAATAGCTGTCATAACGT
CAAAGATTTTCCAGGTTCCCAAAGACGAATGCAGTTCGCTATGATGATAAAGCTTGACAG
TCCCCCCAGATATACCAGATACAAATTTGCAGGTAAAAAAGTCTTTAAATATCGATGCAA
ATACAACCAGTTGCTTGGATTTATTGGATAAATGTTCCACACAATCAAATGTACGTTCCG
CCAAGTAATTCAATTGAAGATGCAATGCCGTTCCGTGCATACTAATTAAGACATTGCTAT
TCGACGGGTCTGGTCGAGGGGGTAAAAATGGTCTAGCTTCCTGGGGTAACATACTTATAG
CGACACTAATTACATCGTATAATTCTCCCAAAAGCATTTCTATATTCAATGCATCATCGG
TAGTAGGCGCATTTGATATGTCTTGTGTAAACGGAATAATCGCAGAAATGAGAGCGTTTA
GTTTACCCCGGTGATTTATGAAACTGTCTAAATATGGCATACCATAATCTCTAGCCCAGG
TTAAGACTTTTAAAGCCGTACCTAAACGAGGTGTAGAAAATATAGCTGTCGTTACACTTG
TAAGTGCATCCAAACACACAGTAGCTATAATATATTTCAAGAAATGAGGGGTTGTGCTTT
CAGGTGTGATTGGCATGGGTTCGGGATACCGAATTGTACTAGCGAGACGAATCATCTCAC
TCTCACGTTCCCCATCAAATTCATCCTGCTCAACATTGCTGTCGACATTAGAATAATCAG
AGTTGGGCAAATTTGCATCCAAATTTAACACATTTGACTCGTCTGGTGGAACAATACCCC
AGATTTCATTGGCTCGATTGTCAAACCATAACATGAGTGACTCTTTTGCAGACCTTATTG
ATTGGCGGAACCCCACCGCTTCACTCTTACTTGCGACGTGATCCATTTCAGCTACAAGGA
CTGCTCGCGCAGCTTTAATGTAATCCTCATGGGGGATCGGTGGAATGCATCGACCTATTA
TTTGAGATATTATTGCCCGTTCTAAACCTAATGCTTCTATAAAGTGGGAATCAGATTCGG
AAATTACACAATTCTCCATATAATTGGATAAATATGTCATTCCGGGTCCGTAGCTTTCAA
TCAACCCAAAGACCACGTTACCGATGACGGCAACGCATCCAACTACCTGTTGTACATCAT
CAAAAATATCACCTTCATCCACAGAGCCGTAATTTCGTGTAAAATATGTTTTTAGTGCTG
ATTCATACGCACGGCATACCTGTCGTACAAACCCACGCTCTATAAGTGCCTCCAATAATT
GTTTAGGAGATGAACTGTATTGGATAGCATCCCAAGCCCGTCTGGCAGAATTGGAAAGTT
TTGCTTTGGCCGCATCAATAGCACCGTTATCTTCCTCTAAACCAATGTCGGAAATAAGTC
TGAGTACAGCAGATAAATGAATTGCTAATGAATCTTCTGTCAATGAGGTATCCGACATAA
TAATATCCGACCCGTTGCGCAACTTATCAGCCGCCATGCCAGGTTGTATCGTGTGTACAA
ATGGACTTTCATATGCTATGGCGGCAGATGCTCGAACTTCATACGATGTGCGTTTAGTAC
TATTCGCTTCCAAGGCAGGGATAAGTTCTTTCGAACCCAATGCGCCAACATCTTCTGCAA
AGCGATCCTTTATTTGAAAGGGTTGGGGGGCATGCAATCCTCTAAAGTATTGATCCACCA
ACGCTATTGTAAAGAGTATCCGTGTAAGGGGCGTGAAAACTCTATTCGTTGTACATCTAT
ACATGATTACAAAAGGGGCAATCCAACCACTGGCTATAGATACCAGTCGAATACCCTCTT
GAACAAACGGAAAATCATATATGAGTTCAAAACGTTTATGTGCCAAAGAGGCGGCCAGAT
CCCCTACATTAAACGAAAATTCTCGCTCAGAAAGTAAATGTTCTGGCGTATACGTAAAAG
CATGATTGGCAGCATCCTCAAAAACAGCAAACCACTCACTTATTAAAGGCCACATAACAC
TCGGTCCAAATGGAGCTGATATACGTAAATTGTTCCGACTAAGCCAAGAAATAGCTTCTT
CTCCCGTCATTTCGGCCACCAGCCGACGCAAACGATGGGAATTCTCTTGCCAAGAGGTCT
TATCCCACCTGACAGATATGCGCCAGAGAATTAAACCGACGAAATTTTGTGCCAACATTG
ATGCTTCTGGACTCCTCGTTTGTTTATACACCTCGAGTATGGCAGAAAATGTGTCACGCC
ATGTCAATTCTACTTGCAGAATACTCATTGTTCCCGAAGCTAGAAAAAAGGATCCAATAG
CGGCTCTTGCCTCCGCGGTTGCAGTAGCACCCCATGGTTCTGTCGGCGACGTTCTCGAAG
ATAAGGACCGTAGCGTGTCCAATAAAACTTTCAGTGGCCATATTTCATCGGTCGTTACGA
CAGACATTATTCAGGCAACTATCGCCAACCCTCTGTTCTCCCTAGATGCGATCGATATTA
GAAAGATCTATAAAATGTAATACGGCTTTCAATACCACAACTCCTAAAACCAGTCGTGAT
TACGTAGTATAGTCATGCCCATTTCAGAGAACATACAATAACACAGTAAAATCCTACTAA
ATATTGTATCTGCACTATTACTTGACCATGCCAGAGTAAATCGTCATTTCTATTATCGCC
ACACAAACGACAGCAATACATAATACGCCTCAACCCAACGTAATATCTGCAATATCGGAG
TTATTTACAGCCATTGCCGAACACGGGACAGTATTTTTACTAGTAGCTAATTTCGATTTC
CGTCAATTATCTACATCATGAAACCACTCTTACGATCGCACGAAACACAATACTACAGTC
TGTATCCTGACACGCTGAACGGATTACACAACGTCTTCCGGACCATCGGAAATTCTGTTC
AATCTGATACCGTTCGACGTCTTAACCTAGGCTATCTCGATGGGGACAACAGACGAGGTA
ATTTGGCGGGTGGATTGGAATTGTTGCGCGATGCAACCACTCCAAATGCATCCCGAATGA
ACATAACTCGCCCTCTCGATACCTCAACGTCTGGCGCAACTGCAATGATTATGCAATCTC
TGCGTACAGATGTTGCCGAAAACATCACTTTACTTACAGGCGATAGTCGAGCTACAATTT
CCCGACAAGTTACCCTAACAGATTTCTGTTTCCCTGATGCCGAAATGCCAGGATTGATAA
TATTATCTATTCGACACCCACTAGATATAAACAGTGAAGCCCTCTACGCTACTCCAGCCG
GACGTGATCCGCGAGTCATGGAAACTGTATGGTACGAATTATCGGAGTTGGCAGCAGTAT
CAGTAAATAGAGTAAACGGGAGTGGAGTCCGGCCCTCCTTAGTCTCTCTTTCATTTCTCA
TCGCTGCCCGCGCAAGCGACTACGCAGATAAGTGCGGGGCCGAAGCACTAAGAGCACATG
TTATTAGTAATTATGGCCGACGGCGGATGGAAGAAAAACTTGATAGATTCGGAATTTGTT
TAATCACCATGTTAAGGTGTCGCGTATTTCCACACAGACACTTTCAGCTATTGGGAGGAC
TGATTTCGTGGATTTCGCAACGCGAAATTGCAAGCATTACTGCCGTGGTTAGAGGGCCAC
AGGAAAGCATCAAAACAGAGCAGACTGCCATGCCAAGGTCCTCCGTATATGTTCCCGCAT
GTGCCTATATCGATTTTGATAAAGATATACGGGTAATTCACGAGGAAAGGTCTTCATCAT
CTCTATACCTTGTGTTCGTATATACACAAAAATTCGGGCGTGAAACTGTTCGGATATATG
TCATGCGAAGTCGTTTGGGGGAGTGGGCATTCCGAGAAGGGCTAGGTTACATGTATTCTG
GAGTGCGGTCCAATAACGCTATTACTGGTGTGGATGGCCTGATAGTGCCACATGGGGCAA
ATGTAAATATGGAATTTCCATTAACGAAAACACTTGATCTCCGCAACCGCGATCGTAGGT
TGGGTATTGCAGCCAGATCTAGAGATTTAAATAAAGCCGACTGGAAAGTAGATCTACGTG
GTCGTCCCACAAAAGAATCTTGCATGTATGCTGCATATTGTCGTTTGGGACATTTAGATG
AAAGTTCGGTACCAGTCAAAAAATTCGAACGTTGTGGATCCCTAGATATCCCCGTTATAT
GGATACCGGGTGTAATTTGGAATATAGGTACATGGATCGAATGTTATTAATGATAAATAT
GCAATCTTGTTGATATATAACCATATTTAATAAAGGCGATCAGGCGTACGTTGTGCATAA
ATATGATTTGGGAATGATTCATGTGTTGGTTGGGGAGGAGTTCACAATATAAAAGTCAGA
GTCTGGCGGTGAGTTACTTTGGTCACGGTTCCGTTACCGGCGCGCATTCGACAAATTATA
CGGTCATCCACTCTGCGACTAAAAATCTGCTATGGACCATTCAGATGTCTACGAACCATA
TACTTTCTCAGGGAAACATCACGTTAGAATGTACGACTTCTCAAAATTAACACCGATGTG
GAATAAAGATGCATCTACCCCACCGCGTAAATTTGCCGATATGCATATAGCATCGACTGT
AGCCATGGAATTGTATAACATTGAACGGGAACTTTTGAATATGGGCCACTTATCTGGTAT
GGAGACAATGATGGTCGACGTTCGAAAATCTCCTGAAATGATTCCGTCGACAATTAATAT
GCGAGACCATATAACACGCCTAGTAAATAAGATGAAGCCTATCTGCCGATTTGATGAACG
TCTTTACTCCCTCTGCGGAGAATTGGTTCATTTGCGAATCGAATTACGCGAAGTTCCTCT
AGATACATGGCTGCTGTCAAAAAAGTTAAACCTTAAGTATGAAGTTGTAGATAATATACG
GCGCTACAGAGCACATATTGAGATGGATATGCTTCGTTTTTATGGGAGTATCCATCCCTG
GCTGAAACGGTTAGGATTACAATCAGCATTGAAATATGAAGAATATCTCGTAGAATTGGA
AGATGGGAAAAAAGAATCCCTGTGTCAATTCTTCGTTCGATTGGCGGCGGCAGCTGCAAC
GGAGGCGTCGATGAAAAAACCTTTTATGACCACCTTAACAACGGGGGTAGCAAATTGGAG
AACTACATTCACAACTTTTTTTTTGGCACTCGCTAACCAGCTATTTGTGCCGTCTACTCC
TTGTATGCTTTTCCTAGGACGAGAAGGAACCTCTACTGCGAGCTGTTATCTTATGGATCC
TAGAACTAATAATACACAAGATACACTTAAGGCAATTACCGAGGATGTAGTACCCCATCT
TCTGGCGAGAGGAGGGATAGGTATATCGTTGCAACATTTAAATGGGAAATTTGGTCTTAT
GCACGTTATGAAAGTATTGGATTCGTTAGTTATGGCGGCAAATGTAAATGAATCCCGGCC
CACAGGCATTTGCGTGTACCTGGAACCATGGCACGCAGATATTATGTCAGCTCTAAATAT
GCGTGGGATGGTGGCAGCGGAGGAATCTCGCAGGTGTGATAATGTGTTTCTTGCCCTCTG
GTCATGTGATTTACTTTTTAAACGATATCTGAGACATGTAAACGGAGAGAAAAATGTAAT
ATGGACCCTGTTTGACTCCCGCGCATCTATACTGACCAAGCTCCATAGTGAAGAATTCGA
AAAGGAATATGAACGTTTAGAATCAGAAGGCTTGGGTGTCGCTAGTATCCCCATTAGGGA
CATGATGTTTGCAATAATCAAAAGTGCAGCCTCTACAGGAAGTCCATTTATTCTTTTCAA
AGATGCGTGTAATAGACATTATATTACAAACACGCAAGGAGATGCTATAGCAGGGTCAAA
TTTATGTACCGAAATAATTCAGAAAACCGATGCTAACACAAATGGGGTGTGCAGCTTGGC
GAGCATCAACCTTGCCAGATGTGTCCGCAACATAGATGGAAACCGCCAATTTGATTTTGA
TGCTCTCAGATATGCTGTGAGACTAGCTACCGTTTTCGTTAATGCCATAATGGAAGGAAG
TGATGTACCGACGGAAAAATCTCATTCTGGCCGAGAACGTAACAGATCGATGGGCATCGG
CGTGCAGGGCTTTCATACAGCTTTTCTATCTATGGGTCTTGATTTATGCGATGAACGCGC
TAGATCCCTCAACAAGCTAATTTTTGAATTCATGTTATTGGAGGCGATGACAGTTAGTTG
CGAATTCTGCGAACGAGGCCTGCCGCCGTTTGCTGATTTCTCTAACAGTTATTATGCACG
AGGACGTCTGCATTTCGATGGGTGGGCTAATGTAGAATTGGCTGCAGTGGAAGAGTGGAA
TATGTTACGAGATAGAATAGTGTCCGCTGGATTATACAATGCACAGTTCATAGCTCTAAT
GCCTACAGCCGCGTCAGCGCAAGTCACTGAAGTCAGTGAGGGATTTTCACCCCTCTTCAG
TAATATGTTTAGTAAAGTGACAAGTACGGGAGAATTGTTGCGCCCCAATATTCAGTTAAT
GGAAGAATTAAGAACGATATACTTAGATAATGAAAATCAACGATTGGCCACAATTGCCGC
ATTAGAATCCGCAAACTGGAACATACAGACTGCTTTAGGAAATAAACCCGAATGCCATTC
CCTACTTAAATACAAAACCGCCTTCGACTATGACCAAGCCCTCCTAATTGATCTATGCAG
TGATAGGGCACCATTTGTGGACCAGAGCCAGTCGATGACTCTGTTTATCACGGAAACCGC
TGACGGTACGTTGTTGGCATCACGCGTCATGAACCTGCTTCTACATGCATATAAGGCTGG
TCTCAAAACAGGGATGTACTACTGCAAGATACGCAAGGCCACTAATGCGGGAGTATTCTG
TGGGGACGGAGAATTGACCTGCTCGTCGTGCGTCTTGTAAGATCCTGACACGTGCACAGT
AACCACATCATTCTTCTAAACGCACAGAAAATATGAGCGGCCCTCCGTCACATGAGATCG
GCATGCTATACAGCCTTGCTCCATCTGTAGATATGAAGTCCGAAAACATTGAAGACTTGC
CATCGGAAAGCATTCCTACCACCAATCACTGCGCATCAAATTACTTCTATGCACCCGAAT
GTCCGGATATAGGACACCTTCGAGCGTTGAGTATTATGAATCGATGGACGGAGACCGAAT
TTGTAATCAGTGACGATCTTAGAGACGTTTCAATGCTTACCGAGGAGGAAAGATATTTCT
ACCGATTTCTTTTTACTTTTTTATCTGCCGCTGACGATTTAGTTAATCTTAATATAGATA
ACCTTTTAGGCTTATTCAGTCAAAAAGATATACATCACTATTATTTTGAACAAGAGTGTA
TAGAAGCTGTCCATTCGCGAGCCTATAGTATAATCCAGTTAATGTTATTCGACAATGACT
CACTGGCACGAGCAGAATATGTTAAGACTTCCTTGAATTCCCCCGCTATCCAGTCTAAAC
TAGATTGGTTGAATAAACGTGTCATCGAGTGCAGCTCAATAGCCGAAAAATATATTCTTA
TGATCTTAATAGAAGGCATTTTCTTCTCCGCATCTTTCGCCGCCATCGCCTATCTACGGA
TCAACAATCTATTTGTAGTTACATGTCAAATTAATAATTTGATTAGCAGAGATGAAGCAA
TACACGTAGAAGCATCTTGCTGTATTTTTAAGAATTATCTCATGGGGCCCAAACCATCTA
TCGGTCGTGTTCAGGAATTGTTTAAAGAAGCTGTCCAAATCGAATGTGCATTTCTTCGCA
CAGCTGCACCACGCAACAGCCAGTTATTGGATGTTGAAGCAATATGTAGTTACGTACGTT
ACAGCGCGGACAGACTACTGAAAGAATTAGATATGCCACCTATTTACAACGAACCTAAAC
CTACAGCTGATTTTCCGCTAGCACTGATGACAGCTTCAAATAATACCAACTTCTTTGAGA
GAAGAAATACTGCATACTCTGGAAGCGTGTCAAACGATCTTTAATTTGTCTAGATTTTCA
TCATGTCAATATAACAATATTAATAAAATTATCAGTCATTAGATCGTGTTGTCTTTAATG
CATCGTTCCCCCAATACTTCAACAATATATGATTAAGAGGGCGTACCTCCGGTATACGTT
TTATAAATTGGGATACGATAGTGCTAGCTTCATCTACATCAAATATGTTGCAAAAGATCA
AGTCTTCAACTGCTGTCTCATCACGTCCCTCTTGCATTATAGGGAAGCGTTTCAAAATAC
TAACCCTGGAAGTTCTGCGCTCTGGGATTATAGTAGCAATGACATGCTTAATAAATTTAT
ACTCTAGAATTTCACATCTTGTTCGAGGGGGGCGTAAAGATTTTAGCGCTTTTTGTACAC
CTCTTATAAGGTTAGTATCCGTGTAGTTGGAAACATCATTATCCCAACAACTCGTTTTTG
ATTGATCTTTGCGAATATGAAGATCAAAACCTTCAGAATGGTAAGAGTTTTCCCCAGTCC
GCCGATCTTGCTCTTCGTATAGAGGTCTGATACACCTAGGAACATCGTCGTCAGTTGCAC
AATCCGTATCGTGCAAACATCGTTTTGCTGACGAAAGATTAATTATTTCTTGCATTGATT
TTAGTGTAGGCTCGCGATGTAAATCCGTATGACAGCGAACAAAGTTTAACAAAAAAGTGA
AATAGTCCATTTGCAGAGCTGCTAAAACATCTCTGCAATAAATAGTTGGCGGGAATATCC
GTGTGAGATCGATAATAATATCACATCCCATTAATATCAAATCTGTGTCCGAAGACAATA
CATATGCGACCGTTTTTGTATGAAACAGGTTCGCACAGATATCATCTGCTTCCATTGTAC
CGGCGTCCACATAAGGATATCCCATATAACGGATTATACTCATGCAAAGTTGATAAAGTA
TTTTCGGGGTTTCAAACCTTTCGCTCCATCTACAAACCTTCTCCCCGGGGTGTTTCCTCT
TACACCGCGCCTCTCCAACATCCGTACTTCCACATTCATCAAACAATCGTGCATGTAGTC
GCCCAGAACCTCCTCTAGTAGCAATGCAAGTGGCCGCTATCGCTTTAGCGCCGTATAGTG
TTTTTCCATTCCCATAAAATCCCCGATCTGCTACAAAGACCGGATAGTATGATCGCTGGT
GTAACAAACGCAGAAGACAATATAAGCACCGCAGTGTAATTATCGAATCGTCGACTCCGT
CGATCTTTCCCGGATATAGTTTTTCTAACAATCCATACATAACATTCCATAAGTCTACGG
CAATAGGTGTCATATCCCCCCCGGATATAAAGCCCGATATATGACTTCTCACTAACCCGT
TTGCATATGCAAAATTCATACATCCATATACTCCCATGATGACCCTCGCAGTTTTTAAAT
ATAACCTAAATAGAAACCTGAAATTATCACAAGTACTACAGTTCTGTCAGATATATCCTA
ACTCCTAATAACAAAGTACACGTGAAATAGGCCTAACAGTGAAACGATATACTCGGTTAC
TACATTAAAATATTAATCGGAATTACACTTCTGAAGGATCTGGTTCATGTAAATCTTAAC
CATTCTATATAGCAATATACGGATTCTATATTGTCTTATAAATAAGTAAATTGCATGTTT
TAACCTATAATTAACTCGTTATAGGTAGACATGACTCATACTAGGGTTGATTTGCACATA
GCTTAGCCAGATGCAGTAAATATATTGTCACGTGGCTAAAACGTGAGTAGTAACTTATAT
GGCGAATTAAACTTATATCCAATGGCGTTCGCGGACCTTCACACGGAAACATGTGTGGTG
CGACATTCAAGTGGTTATGAGCGTCAGTTGAACGTAGAACATGCGCATTGCAATTATGTC
CCAGAATCCTCCCCCATATAAATTCGTCTACTGAAATTCAAGAGCACTTGCTGTATTACT
TCCACTTCGACGAACAACACACAAGACCAGTCAGCCGCGAACGGAAATAACGCCGAATCG
AGCTCCTCTAATTCCGATAACCGGCTGTTGTCAATGGCAGGAATAACTATGGGCAGCGAA
CACATGTATGATGATACAACGTTCCCAACAAACGATCCTGAGTCTTCATGGAAAATTGTT
TTGGCTGGAGAGAAATTTATGACAGCATCGGCTGCATTAAAAACAATAGTAGGTTGCGTG
AAGAACCCATTAATTACATTTAGCGACGACGGACTGATGATACAGGGCACGGTTTGCGGT
CAACGTATGTTTGTTCCTATCGATTGTACTTCATTCAGTGAATATGAATGGCGCGGGCCC
ACAGCAATATTCCTAGCTCTTACCGATTCTAGACGTACCCTCTTAGATGCATTCAAATGC
GATAAGAAAAAAGTAGTAGAAGTTTGTTTTACCTTTCGAGGAGAACCACCATGCCGACAT
CTAACACAAACCGTCACATATGCAAATGATGGATGCTCATTTTCGAGTACAATCGTCAAA
TATGAATTATGGAGCGCATCCATCATTTGTCCTCAAAAAACTCCAGATGCTACATTTTCA
TTAAACAAACAACAATTGAGCAAAATTCTAACTGTAGCTGCAAAAGTACAACATGAAGAA
TTGATCTTTGCTTTGAAAGCTGAAGGAGGTTTTTATGCCGGAACGATTTGTGATGTGATA
AGTTTTGATATAGATGGAAGCGCAATGGTCCAATATCCCTATAATGCAACAAGTCATGCT
TCGTCAGCCCTCATCGTGGCATGTGGGAAGAAAAAAACAAATAAAAGTATAGCTGTAACT
GCATACGGCAGCGGGAAACCTTTCTGCCTTGCACTGGAAGATACTAACGCATTTAGAAAT
GTCGTGCAAAAAATTAAAACGGGAGCCGCTGGGGCGGATTTGGGATTTTATACAACGTGT
GATCCACCGATGCTGTGTGTACGTCCGCACGTGTTTGGAAGTCCCACGGCATTCCTGTTT
TGCAATTCAGACTGTATGTCAATATACGAATTGGAAGAAGTGAGTGCAGTATCTGGAGCA
ATAAAGTCGAAACGCATCAGCGAATATTTCCCCAAAGTATCAAATATCGGCTCCCGGAAA
CGGGGACCATCTTCACCCCCCTTCGAACGAGAAGGGAAACTTGCCAAAGTTATCAACCAA
TGAGACTTTCGTGAGGACCTGTAAGTATGTCATGGAGTGGGAGGGTTCATTTATATTGCA
TGTAAGCCTTATAGAGGATACACCAGAAACTCATAGTTGTGCCAATTCAAACGACACCGT
TCATCTGAACTACAAAACAGAATACCGCTATCAAATTGGAACATGGATTCTGTCAACAAC
TCATCATTACCTCCGTCTTATACAACCACTGGTAGAACATATGGACATTGTCTGCAAATG
CTCACATGCCTCGAGCCACCGTGTACAGCAACAAATGGAAACGGAATATCAAACAATCGA
TGTCTAAAATGTATCGTAGTAACCATGTGTTCGATATTCTCCATTGCAGCTCATTTGGCT
ATCACCCTGTCATGTATAACCTTGATTCAATTTATTGACCAAAAAATTATCTATATAAAC
TGTACTATTTATGCTATCACCGGATTTCTAATTGCCTTCATCGTGCGTCTTACGATAAAA
TCGTCAGAAGTGCTGACATCAATTGGCAAACCGGCACAATTTATATTTGCTTTAATCTCA
TCCATAGCAGATACGCTTATTACAAGAAATATGTTAATTGACAGTAATCCATCTTATGTA
AAAATATTGAGAGCAATAGAGATGACATCTTTGATGTGCTTTGTCATGCTTGGAGCATTC
ATTGCATCCTACCACTATGTCTGCTTGGCAACGTCTGGAGATTTAACTTGGAAAGCTGGG
TTTTTGATATTGACCGCCGGAACAATTATCGGAATATCAGCTCCATATGGAAACATTTCC
TCCCTATTCGGATTTCTATTTCTATATACTATATTAGCCATAAACGTTGTAAGGGATGCA
AGTAAAGCACTGATGAATACATGCTATTATCGCATTTGTCGTGCAACGACTCTACGCCAT
CCCTCTCGCCTCGGCTGCGGTCGTATGTCCTCGACTCAAGATGTCAATGCAACGCATGAA
GAAGCCATATCAAGCGCAGATACGATTGATGGTCAGATTCCTATGGTAGTTATGAGCCAC
GCGACAGGCGTATTAATTCCAGTTGTTATTGCCTTGCAGAGGTACATGACAAAGAAGACT
GTTAGTTTGACATCGACTGATATGTTACAGGGAGTCTGTGGCGTTTTAGTGGGGGCGAGT
GTTTCAATATTTATCCCGTCACGTCGCGACGAAAGTTTATCCCGTCCAATTATCATTTTA
TTGTCTATAATAGGAGCAATGGCCATTACTTTGGCAGGTTTTGGTTTGGTACTCGGGCCA
ACTTTATTTTCCGCATGTGCAGCAGCTTTGTCATGTTATACCTGCATTAATATAAGGAAT
GCAAATAAGGGAATTAAACAATTAGCAGCTGCCTATGTAGTGAAATCTATACTGGGATTT
ATCATAACTAGTTTACTTGTTTGTATATTAGTAGCGCTATCTTGACCAAATCGTTGTTCA
CATCTTGGCCATATACGTATTGATCGTTGTTTCGAACCGCGAATAAAACTTTCATACATA
CTAAACGATGGAGTTGTGTTTTATGAGCGTTGAAAACAAAGGTACCATCGGTTTAAAACT
AAGTTGCATATCGTAATCCACAAAAATCATTTTATACATCATCCCGAAGAGACACCAAAC
GTAACCCTCTACATATCTTCCCTCATGCTCACGCCGCGTGTGTTACGAGCTTTGGGGTGG
ACTGGACTCTTTTTTTTGCTTTTATCTCCGAGCAACGTCCTAGGAGCCAGCCTTAGCCGG
GATCTCGAAACACCCCCATTTCTATCCTTTGATCCATCCAACATTTCAATTAACGGCGCG
CCTTTAACTGAGGTACCTCATGCACCTTCCACAGAAAGTGTGTCAACAAATTCGGAAAGT
ACCAATGAACATACCATAACAGAAACGACGGGCAAGAACGCATACATCCACAACAATGCG
TCTACGGACAAGCAAAATGCGAACGACACTCATAAAACGCCCAATATACTCTGCGATACG
GAAGAAGTTTTTGTTTTCCTTAACGAAACGGGAAGATTTGTTTGTACTCTCAAAGTCGAC
CCCCCCTCGGATAGTGAATGGTCCAACTTTGTTCTAGATCTGATCTTTAACCCAATTGAA
TACCACGCCAACGAAAAGAATGTGGAAGCGGCGCGTATCGCTGGTCTCTATGGAGTCCCC
GGATCAGACTATGCATACCCACGTCAATCTGAATTAATTTCTTCGATTCGACGAGATCCC
CAGGGCACATTTTGGACGAGCCCATCACCTCATGGAAACAAGTACTTCATATGGATAAAC
AAAACAACCAATACGATGGGCGTGGAAATTAGAAATGTAGATTATGCTGATAATGGCTAC
ATGCAAGTCATTATGCGTGACCATTTTAATCGGCCTTTAATAGATAAACATATTTACATA
CGTGTGTGTCAACGACCTGCATCAGTGGATGTACTGGCCCCTCCAGTCCTCAGCGGAGAA
AATTACAAGGCATCTTGTATCGTTAGACACTTTTATCCCCCTGGATCTGTCTATGTATCT
TGGAGACAGAATGGAAACATTGCAACTCCTCGGAAAGATCGCGATGGAAGTTTTTGGTGG
TTCGAATCTGGTAGAGGAGCTACGTTGGTTTCTACAATAACATTGGGAAATTCAGGAATT
GATTTCCCCCCCAAAATATCTTGTCTGGTTGCCTGGAAGCAGGGTGATATGATCAGCACG
ACGAATGCCACAGCTATCCCGACGGTATATCATCATCCCCGTTTATCCCTGGCTTTTAAA
GATGGGTATGCAATATGTACTATAGAATGTGTCCCCTCTGAGATTACTGTACGGTGGTTA
GTACATGATGAAGCGCAGCCTAACACAACTTATAATACTGTGGTTACAGGTCTCTGCCGG
ACCATCGATCGCCATAGAAATCTCCTCAGCCGCATTCCAGTATGGGACAATTGGACGAAA
ACAAAATATACGTGCAGACTCATAGGCTACCCCTTCGATGAAGATAAATTTCAAGATTCG
GAATATTACGATGCAACTCCATCTGCAAGAGGAACACCCATGGTTATTACGGTTACGGCA
GTTTTGGGATTGGCTGTAATTTTAGGGATGGGGATAATCATGACTGCCCTATGTTTATAC
AACTCCACACGAAAAAATATTCGATTATAATCTCATTGTTATGTAGTTGTGATTTATTAA
ACATATTTTTTATAACTCTAGTATTCTCCGAGTTACTTATATATTTATTTGTCAGACAAT
AATGCAATAGTGGAGAAACGTGAGGGGAGTCTGTAAACAGAATACGTATAATCATCTATT
TGAATAAAAGATTGTGGTATAAATGAAGATAGCAGCAAGTCATTCCAAGCTCTCCATTCT
ATTTAAACAATGTACAGTTTAAAGTTAGATATTTTAGGATAGAAATTAACATTGTCCCAC
AATGAGTAATCATGTCCACTTCGGCTAGTACCAAAGCGAGATGATCGTGTCAGTCACCAC
AATATTTTCATATCGAAACAATAATCTATCACTTTGTCATGGAGATATCGTCGACATACG
TATTATTAGCACTGTATACGGTATCTCTTTCGTATATCAGATAGATGATATACGTTCACA
GACTAGCGTCCATGAAACAGAAACTGATACAAATACTGGCAATCCGTCACTTTTAAGAGG
AAATATCTCCGTCGGGCTGATTGTATAGACTCTGTCAACGCATTTCTTAGCCTTTTAAGA
ATTCATATCGTTTCTATGAATATTAGTTTTGTCATTGCATCCAGCCACACTCTATCAGTA
CCTTTCGATATAGTGCATTAGACTTACGGGTCATATGGAAAAAATAAGTATCGAAAGTTT
CCCAACCTATGACAAAAGAGTTGCACGGATCGCGCCCCCACCGACAAATACGTCGATAAC
AATTTTACAAATCGAATACGAACATGCATACCGTACAATCGCTAAATATGATCGTATATA
GTTACTCAGAAATATAACCACGAATGTACTCCATAGACATGATCGTATAAGAATGATGTC
GCCTACACCCGAGGACGATCGCGATTTAGTGGTAGTACGTGGACGTCTCCGAATGATGGA
TAACGGTGCCGAACATGATCGAGAACGGCGATCATACACCGCATGGCCCCATTTGTGTTG
TGGATGTACCATCGGAATTATCTTAACTATGTTCGTCATCGCGACAACGTTATTATTAGC
ATCATTGTTTGCATTCTCGTACATGTCTCTAGAGTCGGGAACATGCCCTAAGGAATGGAT
TGGATTAGGGTACAGTTGCATGCGCGTGGCTGGAAACAATGCTACAGAACTCGAGGCATT
AGATATGTGTGCCCAGCATAACAGTAAACTCGTAGATTTTACTAACGCAAAAACATTGGT
TGAAGCAATTGTCCCATTCGGCTCCACGAATGCTTCCTTTGGAAATATATTTAGACTACG
GGACAGTAGATCTACCTGTATACTACCCACCATTGGAGGTCCTATATCGGTCGATTGTCC
AAGGACATGCAGCGTTGTATGCCAACGCCCCCGACCATTAAGTACCGCGGCTTCTATAAT
CAGAGATGCTCGTATCTATCTTCGTTTAGAACGACGCGATTACTACGAAGTTTACAGTTC
CATTCTCTCGAACGCAATTATGAAATAAACACAAAAATAAACACTATTCTTAAAGCGGTT
CTTTATTTCTTTAATAATCGAGCATGAAAGGTGAAAGGGTATACATGTTTGGGACAAATC
GTTACGCTAAAGATAAAAACATATATGTTTGAACATAGTATCAATCGGTAGCCACCCTCA
ACCTACGCAATATTCGTTCCACTTTGGATGATGGAGATTTGTTTCGTGCGGTTTCTCTGC
ATACATATACCGATTCGACGGCAACTGTAACAGGCGGTGTCTCAGCTACTGTAGTTGATG
ATTCAACTTCGGTTGGATCGAGGGACGCATCGGTCACTCTCGTTGGAGAACCGTCTGAAG
CTGTCCCATTATTTGTTTGACTGGAATTTGGAGTGATCGAGTCAGCTGGCTGTGGGGCTG
GACATAAAACTCCACCTTTCATTTCCACGTAATCGTTTTGGAGTTCGTCCGCTGACCACA
AAGCGGTAGCGATTGAAGATAGTTGTCCCGAAGAACACTCAGGAACAATCGCTTGTTGAT
TATTCTGTAATGTACTGTGTATATGTCCCGAAGAAGACGGCATGCTGGTAGATCGTGTAA
ACCTCGTATCATGCCTTTCTCCAATTTGAGTATGCCTTGGTTTACATAAAGGTTCAAGGA
CATTATTGCTCACAATGGACTTTTTGAGTAAAGAGCCGTGAATTACCATTGACTTGGCTA
ATGCAAGTTCAAACCATGCTCTGATGCTAAATTCAAGTTCTCCCCATGCCGTGGGGCGAA
TGGATGGGAAAAGTCCTCCCAAATAATGTTCAAACCGTTTTTGTTGTCGAATTGCCGATC
TTAACATAGGATTACCCAAACCCCCCTCCAACCATCTTGCATATCCATTAAAAGTAATAT
TGATAATATATTGACAGTGATGGTGCAAGAGAGAAACCAACGCGACAATGCTAACTATAG
GACGCAACATTTCTCCATGTTTGGTTTCGCGCCATTGACAACATGTCCACAGAGAACTAA
TATGGATAAGTGAAGACAAAAGGTGTTCTATGGAGCGACAGAGCAATGCAGTGCTCATCC
ACTTATCTGACGATAACGAACCCATAACCTCAGTAAGATTTGAAAATATATTATCAATGC
TGATAGGTACGCGGGTGCCGAATTTGTTAGAAACAATTCGCGTATCTAGCAAGTCCATTA
ACCACATTGCCCACATGTACAGTGTCTTCACATAACCAAATAACAACTCCAGTCGAGCGG
AAGTATCGAGACTAGGTGTTGTTATTTCGTCAGGTCTCATATAATACACATACTTCTGAA
TAAAATTTAACGCATCCCATATTTCCGCCCAGCATTTGACGAACATTTTGTTATCTTTTT
GAAGCCGAAATGGTTTTTGTGTTAAGGGATTTCGTTGTATAGCTGGATAAAATAGCAACG
CAACGGTGGATCTGGCAGGTTCACGAGTTCCCGGGAGATCAACACAAGGTATACGCCGCC
GCTTACAGACATAGCGCTGATACGAGTCTGTGTAGTAGTCTTTTACCACCGCAGGTGTCA
ACGCCGCCCGTTTCAATCTGCGTTTCACATTTGCGCTGTATAGGGATATATACTCTCCTC
TAACATCTCCCAACGCAAGATGAACAATAACAGATTCTGGAACCTTATTGGAAAGAGTTT
CACACAATACCGATTCCCTTATACCCAATGTCAACCCGGATGGCAACTTCTCTATAAGGC
TGTCCTCAAGAGCTCTTAATGCAGACGCAGATACAGTTAATTCGTTGGGTAATATACATG
AATATTCTTGTGGCGAATCTCGGTCAAACAGTTCCAACGACTGTTCAGAAGAGCTGAGCC
GCTTCATTATAACCCATATGGATGGACACACTACAGAGAAAACTGAAATATAGTACAGGA
TGCTGCAAGAGTCCCGGTTTTAAACATGTACCACTCTTAAATGCCATTATTCTACATCCG
GAGTAAAAGTCCCGCCCTCTTCCCTACGTCAATTCGCCCGTTGTGGCTCACGGCGGGCGG
TTTCGACGGCTCTTTTCTCGAATATCACATCACTCGCATCTTCTATCGCATTCCGTAAAG
GAACTAAATTACCTAGAATGTCATAATTAATCGGCGGGGGTACAAGTTTCAAAGATTCTA
GTTCTTCACTTTTTTCATCTTCATAAATCACTGATGCCATGCCAGTAGGTGGATCGCCTC
GTGCAAATTCAAGTGTTAAATACTCCATAGTATCATCACGGTCATTTATGTATTCATCAA
TGGTCACTGGTCTATATAAACTTTTACAGACATACGATAGATATTGATACATCTTGAATG
TCTCTGACCAAACATCCACGTCTTTTTTGTGATATACAGATCCAATAACCATCTGCGCGA
TAATGATATTTAAATGGCCGAGCAAACGCTGTAAGACAACAGTTGCAGCAATCACGGCAG
CGGTTAATTTTTCTCCCAGCTTGACATTCTGCTTCTCTAGAAATAAATCACTGTTTGATT
GAAACTCATATATTAACTCCGTAAATGCAGATCTTGTGGCAAGATACGCTTCTACAAGTG
TTCTCCCTAGAGGTGTACCCTCTGTACCATACAGAGATGACTCTAACCTCCCAAGGCAGG
CCCCCTCTGCATAAAGGAGATCCGTACTTGCCATTGGTAACTTTTTACTTCTCTCGCTGG
CAGTTTTCAGCCATATGTATTCACGATTGATTTTAGAACTGTAAAGTATTTGCCATAAGG
AAGTGTATAGAAATTGCACAGCTATACATGCTGCCACACATTCCATCGTAATGCACGAGG
ATAAAATTCTAAGTTCACTCTTATTCATTGACACTCTTTGGGAAGAGATCCTTGTAAGTA
GATATATTTCTGCTTGCAACATAGCCACAATGGCATATCGTACAATTCGTTTGTTCTCAG
ACCCTAATGCACAGCGAAGCTCTGGCCAATACGCAAGCGATCCATAGGAAGCTCGTGCAG
CCGAAGCCATAGGGTCTCGCATTGTATGTATAGTACTATTTTCGAATATTTGAGCATCAC
CTTTCCGAACGTGTGGCATTGTGGATAATATTTTTACATTTCCATATTTATGCATTTTAT
TTTTATGTATACAAATTGCTATTTTTAAACAGGAATTAAGTAAAAATAAAACTGCATTGC
TTTGATTCAACTCACGCAATGACATTACAGAACTTCTTAAGGAATCTCTGCCTAAATGGA
GAATAAGAGCATGGGCCTGTTTCGCGGTCCGTTTCCAAGCGAGAGCATTCTCAGGCGGGG
GGGAAGTATACATCTTCCCATTGGCATAATCTGGCCGGCTGTTGGAATACCAATGTGACA
CATATTTGAAAGTTTTTGCAGACATATACAATAATTCATCTTCACGTATAGCCTCGGATC
TGGGCACAGATTCTAACATTCGCAATAATGGAATATGGTTGATGACATCTGCGCTAAGTG
TTTTATGCTCGAGAAAGGAGGCCAAAGCCGGACTCGTACCTTTACTATCACCAGTGGTAC
GCTTATAGGTTTTTAGCGACTCTGTTCTAGTATATAAAGCAGAGGGGGTTGTATAAATTG
AAGTGGCCCTATTGCGAGAAACTAATCGGTAATTGTCTTCTCCAAAACTATCATCTATGG
GGGATTCACGAGTGCCCCGAGACGATGTATCTGAGTTTTTTCGTAACCGTTTTTGATCGA
TATCGGATATTGGATGTTCTGCACTTCCACTGGGAGTAATGGATGTAAAAGAATCTCCGT
GACCACCGGCCCTAGGTCCTCGCCTTCGTGATGACCTACGGTGGCGCCTTCTAACACGGC
TTGATCGTGATGCATGATTATATTCTCCTTCTCTAGACGATCCTAGACTAGATTGGGATA
TTCTTCTATGTCTATCGTGATTTATCAAATTTTGAGAACCCGTTGCAGATCGTCTGGAAC
CCCCACGAAAATGCATATGCATGCTGGCATTACGATGGCGTCGTCTAGATGACGAGCGTC
TTCTAGACCTCGCTCTCGATTTTAATGATGCATTAATCATATCACGAGATGTATCACTAC
CGCGACGACCCGAAGGTTGCCTCTCAGTGAAAGTATCTCGGAGATAACCTAGAAAACTAT
GCCCATTGCTTCTGCCAGATCGTGTACGGTCCCGCCCCCGTGAATTGTCAAATTGTTCCT
CATTAGGAATGGTTTTTACAAACCCATTATCCTCGCTCTCCTCTAGCGTATCGTATGTAT
CGTCATCATAGGCAATCGCCGGTGCTCTTGTATACACACTCGCCATATTATGCGGACTTC
GCGATATACGATTGCGTGATCCACTTCTAGTCGACAAGTAATTTCTGATTGATTGGTTTT
CCCGTCGTTGATTTTGACCAGGATGTCCATACCGATGCATAGAAGGCATTTGCATTCTTC
GGTGGAATGTGCTACCAGCATACTGTTATCAAAACTACGCCGTTTTATAATGTATTGATC
TAACGGCGGAAGTGTAATTGCATCAATAATATTACATCATTGATGGGACGTGAGAAACAA
AGACAAAGCGAATACGACAAATTCGTTTATTAAACGTCACATTTACGTATAATATCATTT
AAGTATAGTTTCGTTCTGCCAACTCACCATCATACTAATAGACAAATACCTCCTTATAAA
GTACTGATAGTAGTGGCAACAGGATCACCAGGGGAAATTGAATTTCTGTCTGAAGAGTCC
ATCAACAATGCTTCGACAGTAGTTCCATAGTTTGGCGGTGATTCTAGCTTTTGAACATGT
ACATGTTCCTTATGCACATGCAATTGCGGGTTAGGGGGGTGTGATAGAGAATATACTTCC
AACTTTGATCTAATACACTGCAATAAATATACTGATGCCCGAGGAGCATCACCTGAAAAC
GGTGGGGGCGAGATCAACGGCATGTCAGGCTCTTCTACTAATTTACATCGTATTAGAGGA
AGACCGAACTCGGAACGTATATAATTCTGAGCCCGGAGTTCAGGAGCAGTCAAAACACGC
CCTTCGACAATAACTACGCCATGGTTAAAAATTACAGGTTGAAATAAACAATGAAAGTGT
CTTTCTTGTAACCATTCGCATTTCAAATATACAAATATATTTTGTCGTCCCATTTGAGAT
GCTTCGAGTCGCTGTGATACATCCCGCGTGGTAGAAAGGTATAAGTGCACATATAAGAGC
TTCGCAAACCTTGCCGCTTCTCGATAATACCTTTCGGCGATGTATTGTCGTGCTTTACTA
CACGCACCAATATTTTTATCTTCGACTCGAGCGTCCCGAAGATCTTTAATCGCCGACTGT
CTAATATACTCTGCCAGAGCACGACAGTATCCATAAAACATAGTAGCATATGATTTCTCC
CTTGCTTCTAATTCTCCCAAATAGAAGTTTTGTATGTCGTCTACATAAGAAGGTAAATCG
GCCTTTGTTGTGGGAGGCATGGGCAGGGCCATCTCTCCATGTTCATTTAAATTTAAAGCC
GTATACGTCCATGTATTCTTCGACAACTCTTCCAATACTTCCGAAGGAGATACAGATAAA
ATTTTTGCATGTTCATATAAGTGTTTATTATGAGGGAAACATGAGAATAGATCTACATTT
ATTTTTTCCAGACGTGCTAATATAGACGGGCCTTCGACAAAATCCAACTCATGCAACAGT
CTAGTGTAGAGAGAATTGGGAGGAGCTGGAGATGGGGATGGAAGTGACATTTTAGTAACA
GACGGAGCAACCAGAGGCGATGGAATAGATTGGGTTCTGACTTCAATTTCAGAGAGAAGC
GTTTCATCAAATTCTTCAATTGTTCGTAGGATATCAAGATCCGGGGACTTATCCATAGTA
TTCGCATACGCCTCAATTTCAGCGAATAATTGGATAGGACTGTAGTAATCGTTTTCAAAA
CTCATATTTGCCTCCATTCACACTATACAATAATGAGTAGATAAGATATATATGTACTAG
TTTTTAATTCGGATGTCTATAAAAGACGACTTACTTGCAGTAGTAGGGCTGTTCCTATGT
TACATTATTCGCTATCACTGCTACGATATCCGCGGGCGGATGAATGATGGCGACGCGAAG
TTGCGGGAGTGCGAGGGTTATGTGTACGATGAGATCCCGGATCTGGCGATTTGATTTCAA
TTTCACCGCCGCGTCTTGTACGTTCAGATTTGGTTGTACGTTCAGATTTGGACTTTACGT
TCTCGTTCCCCTGGGATAATCCAGACTCTTCCAATAGTTTGCGGGCACAGGTTTCGGCTT
CCCCCATCAAATTTGGACCCTCTTGAATGGTAATTTTAATGACAGCTCTGGAAAGAAATG
CATCTAATTCTTCATTTGTTCGCGGAGGATCTTGACGCCAAAGGGCGAGCGCGCCTTGGT
ATGCGTGATATTGAGCCACAGTTGCAACCGCTCCGCAAAACATACGCTGATTAAATGCCA
CTGTATTTGATCTCCAAGTGCTAGATGCTGATGAAGGAGCCGTACTGAAAGCGAATTTAT
TACTTTGTACAGCTCTGACCCCGGGCTTGGCACGGGGTTTGTTTGTAAAGCCACCCCGGG
TGGTAGACGAAACGTCTTCCGATACGGCTTTCGCCGATTTATGTTTTTGTGTTGGATGGT
CGGTAAATGGTCCATGTTTTGACAAATCATCCTGGTTTAAATTTCGCTGAGTACGTGTTG
ATGGTCTGCGAGCAGGAATCGAGACGTCATCATATGCAGAGGGATATCCAAGGGAACGAC
GCCGTTCCGATTTCCGCCTTTCAGAATCCCCCATGATAACTAAGATATAATATTAAACAG
TAAGATATGAACAAGTGCACCTTCTATTGTACCGTGTGGCGTCTCCAACATATGAATATT
GGTTCAAAGTCAACAAATCTCTTATGAAGAGATAAGAGATTTGTCCACGCCCACATAATT
TACCACTCCTCTTTAAACATATCTGCGGTGAATAGTCGAAAGCATGCGTGATACGAACCC
GCTAAGAGGGCGGAGATTACCGCCACCAGACCCATATAAAACAGCACAGAAAACCCAGAT
GAAAAAGCTATTGACACGCCTACTGCAGAACACGTAGACTCCCAAAAATCTCCCATACTT
GTGATTGAACTTCCCCAATCGACAAACGTCGCTTGCGAAGTGGCAATCAAAATAGCAACG
CCGATAACTAAACTACAGACTGCATTATGAATGTCCATGAGTCCCATCCTCGTCGAGATC
GTGATTTGGAGAATATAACGTTGGAAGCACTAACAGTTCCCTGGCGTCTGCAATTCCGTG
TCGATGAAGCGTTATATGCAGTAAACCCAAACGGTTGGACCTGTTATATAGAAGAGCGTG
ATCAGCGTTGTCTTCGCGTTACCAACAATTGTGTGATCTCGTTACTGAAATCGGATTTAA
AGCGCAGATATCAAACGTGTACATTGAATATCGGAATACGAGTTGCCGTTCCTCAGAATT
ACGTGGTCATTTTGGCAAAGTTAACGGATCCAGACCCAACTTCTCGAGGTATACCCATCA
TTCAAGTCGCCAATGGATTGATAGATTCAGGATATAGGGGATCTATCCGAGCAGTATTGT
TTTTTGAAAAATCATGTATCATTCCAAAAAATGGGCTGGCTATTCGTTTATCACTAGTAA
AGCTGGCATCTCCCAATTTGAACACACGAGTGCTATTCAATCTGTCTGACATTACACCCC
ACCTAGAATGTGGTCCAGACTTTTCAACTTCGATAGAAACTGCTGTCAGATTAGGAAGCG
GGGAGACCAAACCACTGTTGCCGCCAAGTGGAGGTGGGATATGGGCAGGAACTGGATGCC
GAGCGCTCGCATGCTTATACAACGATCGGGTATGCAAAGCGTCGCATTATACATCATCGG
ATAAAAATATCGCATTTGTAGTACGGTATAATGATTCCACAAGTGTGTTAGGACTTAAAG
ATTTTCCGACTGCCGAAGACGAAACGTTTGTACGTTTCTATACATCTGGTCAATTTGCAA
CTCTCATTCCTTTCTTTGAGACCTTTACTCCTAAACGAACAGAGGATGCTGCCTACGACA
TAGCCGCCCCAGGTGATATTCGATTGGGGGCATTATCGTCTACAACTATCATGATACAGC
AGCGATATGTATGTATGGACGACTCTGTAATACCTTGCATATTTGGACGCTCATCCATGA
ATCTACGAGGCTTGATTATAATCCCCAGTAGATGGCTTCCAAATTCCTGGCTAACTATTA
CTATATGCAATTTGACCGAAATGACCGTTATGATAAGATGTGGAGACCGTATAGCTCAAT
TGTTGCTTGTAGATCACGAATCGGCCACGCTAATTCCGCCCACAAATGATACTACTGGAA
TGTTTCCCACAGTAGGTAAATGTCGTCGCCCTGGCGCATCGGTCGGGGAGCCGAAATGGA
GGGAAACCTTAGAATTTGATACAGAAGCTTACAGCAGCGAGAGACAGTTTTCCGGGTTTG
GATCCACCGGTATATAATTGTATGAAAACGCCATTCATGTACAAAGAATTATTACTTTAC
AACAATAAACGAAACATACTCGAGAGTATTTGCTTCTTTCTTTATTATAATTCGGTAATG
AGATTATTTTCCCTAGAAAACTTAACTGGTGGGCAATTATCCTTTGGGGTTACAGCCGGA
GTAGAAATAATTGTACGTTCCCTTTTTGACTGTGAGAGTAAGGGCGAAGATATTAGGCGA
TCGATGGTTGTATTATAACCGGGTTCCATATTCACAGCATCGTCCTTATTGTCATTCATA
TGTGACAATACTGCACAATTTTTCATCCCGGTTGACTCGTCCATTGATGCGGGCGATCTC
TCATTATGTGGATGCGTTAAGCCCAACGCTCTCTCCACCAGTGCTATATCGCTCATCGCA
GTTTCGGTAGCAGCCGTTAATTGTATTGCATGTTCTACAAATGCATCCGTTCGCCCTGTG
CCGATAGACATATACATATGCAAGAGTGCGGCAGCACATGTATCTGCAACTCGCTGTGCA
TTCTCCCGATGCGTTTCAACTACCGCATCCAATCCAGGATTTCCCCGTCCTGGAACATGT
CTAGATAGACATTCTAAATTGCGAAGGCATGCACTGTACGTTCTAGCCAATGATTGGCCA
CGAACCAGTTTCCGTACCCCGTCCGCAGATAATAAAGCCATTTCTAAAGTGATGGGCGTG
GGAAGAAGAATGTTAACGGCATGGACCGCCTCCCTGAGACGATGCATAGCTTTATCAGTA
GAAGATGATGCAGACAATTGTTTATATTCTGCTTTGAGTCTTCTGTAGTCGTATGTTCTT
GAGCTGGTTTGCATTATGGCGAGATTTTCGTCTATATCCGATACGCTCGAAAGTGATGAC
TCGGGAATTAAGGTCTTATTTGCCGTAGATGGTTGTGCCGTGTCGTTTTCCCTGGCCCTT
CTTACAGGTCAGATACCCTCTACTAACTCCGTTTATGTTATCGGCTATTGGGATCCAAGC
GACCGATTTTCAAGCATACCCTTTCTCGACGGGGATCCTAATACTAATGAGAGAATATCT
ACCACCGTTTGTAATTTAGAGGATGTTCCCAGCCCTCTAAGAGTAGAATTTTGTCTTCTG
AACCAAATGGCATCAGGTATGGGCGGTGCTGATTTAAAACTGAGAACACGTGCAATATTC
GTATGCCGATTTACATCATGGTCCGAAATGAACGCTATCGCAAATTCAATAATTTATGGA
ACGCCAATTCAAGCCGGTGTTTTACAAGCAACAATATCTGAAACTGAAACGTTCATGTTA
CATGATGAATTCAACCTTGCTCTTCACGTCTTTCTCAATGGGTTATCTCTGAAGGGTCGT
AACAAAAAAGATGTTTGTATGTCATTGAATCACAATTATATATCGAGCGTATCTGAGAAT
TTCCCAAGGGGTAAACGAGGTCTGACTGGACTCTATTTACAACACGAACAAAAGGTCACA
GCAGCATATCGGCGTATATATGGTGGATCTACTACAACTGCTTTTTGGTACGTGTCCAAA
TTCGGACCAGATGAAAAAAGTCTTGTTTTGGCCCTACGTTATTACCTTTTGCAGGCACAG
GAAGAAGTTACTGGTATTGCAACAGGCTATGATCTGCAAGCCATAAAAGATATATGCAAA
ACATACGCAGTGTCGGTAAATCCCAATCCCACGGGATTTTTGGCTGCCGATTTAACGTCA
TTTAGTAGATTATCACGTTTTTGTTGTTTAAGTTACTATTCCAAAGGCTCTGTGGCCATA
GCATTTCCATCATATGTGGAACGCAGGATTATGGCCGATATCGCAGAAGTGGATGCATTG
AGAGAATATATAGAAAGAGACAGACCCAGTTTGAAGATTTCGGATTTGGAATTCGTTAAA
TATATATATTTAGCTTATTTTGAATGTTATAACCGCGAACAGTTAAAACGACATTTGAAA
GATGTGACAGTAAGTTTGCCCGATGAAGACATTTACAAGAAGTCTTCACTAGGCAAGTGT
GCAGTAGAAAATTTTTTTACACATGTGAGATCTAGATTGAACGTGAATGACCACATAGCC
CATAATGTATTGCCCGAACAAGTAGAAATGGGAAATAAGCTAGTCCGAAAGTTTGGACGT
GCCAGAATGTATCTGTCAACTACGATGACTAACGAGTCGCACTTCACTGGAATATGTGAA
TGTGCATCTGTGATTTTAAAGCGACTGGACACTCTAGAAATGAAATTGCAAAAGTATGGT
TGGCCGTCTGATCGTGTGGATGGTTCCAATCTAATGGCCGATAATCAGAACAACTCTACT
TTAATACCGTATGATAAATCTAGGTCTTCTGGAATGATACTCGAGTGTTCGAACACTCAT
TCTCGAGGGGGGCCGATGATAGTTAAAAGGTTATTAGCTTTAGTATCTGCCGATTCTCGC
GCAGGGGGAATCGGCCCAGCTAACATGCTCATGGGGATTGACTCTGCAATAGATGGACCC
CTTCCAGTTTACCGTGTGGGCATGTCAAAGGGCAGACAGGCTTTTACGGTGCTTATGACC
GAATGTTGGGAAAGGACCATTCCATCTCCGGGAAGTGCGAAAGCGCATTTGATCAAGCTT
AACAACTCTTACGGTACTTCGACAGAAGACTTGATTTCACGAGACTTATTCCTAACTTCT
GAAATCGAACAGCTTATCGGAAGCACAGTAGAATTGCCGGAGATTACATGTGGCTCTGCC
GATGAACAGCAATATATAAACCGCAATGAAGTCTTTAATGGGAATCTTGCGATAGGAAAT
ATAGTTTTAGATGTGGATATACATTTAAGAAACCCCATACCTCTTAGACTTATGCATGCA
GCGATACGAGGTTTTAGAAGTGGTATACTCAGAGCTTTGGCCTTATTGCTACCAAAGGCA
AATATCGACCATGGCTCATACCCGTGTTACTTTTATAAGAGTTCGTGCAAGAAATCTAGA
GTAATGGGGGGAGCGCCTTGGATGCTCCATGATGCAGAACTTGCCCCAGATTATTCGATG
TTTGAAAATGCGGAGTTTGATTTAGAAATGGGCATAGATGACCCTTTACTCATAGACCAA
ATAGATGAATCTCTTACTAGATGGAGCTCAGAATCATCAAGGAGTGTCGATTTGGATCCA
GATAAGCCATGCGGTTGCCATGATAAAATCGGATTGAGGGTTTGCATTCCAGTACCCTCT
CCATATTTACTTGTGGGTAGCAAGACATTGGCCGGATTGTCTCGAATCATTCAACAAGCC
GTCCTCTTAGAGCGCAATTTTGTAGAAACTATAGGGCCATATCTGAAAAATTATGAGATA
ATTGATAGTGGCGTATATGGTCATGGGCGTAGCTTACGTCTGCCGTTTTTTGGCAAAATT
GATGAAAACGGTATCGTGTCTAGAAGACTTGTACCGTTTTTCGTGATACCAGATGATTGT
GCTGACATGGAGAAGTTTATTGTGGCCCATTTCGAACCTAAAAACTTCCATTTTCACAGC
TCTATCCCGCTAGAAAAGGCCGCCATAATTCTGAAAGATATAGGTGGCGAATATGCAGGT
TTCTTCGAAAGAAAAATTACAGTAAATAGAGATATATTTTTCGGGACTCGATTATCTTTA
TCAATAGCTCTCAGGGAAAGGGGGGTAGATATAAATGATTGTGCTGCCATTACAACATTT
GTAACAGATCACATTTTAGATGATATTATAACATACGTATATGAGCATATACCAGATCAC
GCAATCGAATATCAAAATCTTTCTGTCTCGTGTTGTGTTGTCAAATCGGATTGGATCCTG
CTGCAGCTAATCCCCAATAAAACAATAGGATATCGTCACGGGTTTACATGTGTGAGATTT
AAGCATGCAAGAGCAAGGCGAGCGAGTGCACGTTCTTATTTGGCTCTGAACGTCGATGCG
CATGGTAGGTTGTGCGTATGTGTAATTCAACAGTGTTTTGCGGCCAAGTGCGGAAATAAT
AAACTTCGCACACTTTTCACGGTAGATATTGACTCGAAATGTCGATTAGAACATCAATAG
CTCTCATCGGAATTTTATTTGCTATATCGATATATACTGTTTTATTGGTAGTTTATGTAT
CGACGCTTTCCCAAAATGGATCTGGATGTATCTATGCTACCTTGGTGGACAGTAGCCTCT
ATGACGCCAAAAACTTCACGTGGGAACAATATAATTCTACCTTGATATATACAGCACTGG
GGAATAAATTGCCTCTGGATGGTGGATTTGACGATTTCAGCGACGTATGTCGTACATATC
TAGTCAACTTAACGTCTATTTCCGGACTCGCTTCACACGTTTCTACCAAGCCCAAGATTC
GATCGGTAGTAGGAACCCGCAATTGTGTGACGTATCTTTGGAGGATACATATACAATCTT
TGTCCTCCTCTCTGGGGTTGTATACAATATTTTATGTCATTCGTGAATGGAGACGCATGT
TTGGTGTAGTAAGATTTGAGGATGATGCTATATCGACAGCAAGGTATACCAAAAATTATG
CCGCCCGAGTGATATCTAGTGTTTTACTCAACACAACCTACACTAAAATGTCTAGATTTA
TGTGCGAGATAATGATCTATAAAAATGCTTTGAGTAGGACTTTTAAAGATGATCCCATAT
CATTTTTGTTTCATCACCCTATCGCAGCAGTTCTTATTATTACTGAGGGTTTAGTGCGAT
TAGGGGCTCAGTGTCTTTGTCTAGCGACACTATCGATGTATTTTGTACCATGTGAAAAAG
TTCTCTCGAAATGGTTTTTATCCATAACAGGCATTTTTATAGGAATTATAATCTGTATAG
AATTGAGCTTGTTATTGGCTCCCGGCCCAGTTGATGGAGCTGCCATGTTGGGAGAAACAA
AGCAAGTTAAGAAAGATGAATGTGCCTTGGAAACTTCCCCATCTGGCGTACATGTTTTTT
GCTCCAATTGTTGCGCCTCTTTAATATCTAACATATTAATCAAAGTGCTGTATATATTGT
TCATGATAATATTGATTGTAACTATCGTAAGATATGAACGAACGCTTCAAATTGCATTGT
TTGGGCGTGCCTATTTGCCTTAGTATACTTAACTCATCTCTTAGATGATTTGCATTGCGC
GGATATGACATAACCTACGGGGTTATATAGGTTGATATAGAGCTATAGGAGATTGTCTCC
TCAAGTGTACCTAATGGACTATTATCTATATCAAGATTAAACAAAAAAAATGTCTGTAGA
TGCATTCTCTCGCGAGTCCGATGACATGATGAGTTTGTTGGACTATGATTTTATAGAAGG
ATCCTCCTCCGATGAAAATGCCGAAGTGACTGAAATGGAAACATCTGCAAAAACGGCTAA
TAACAAGAATGAAGTTTTATTCGCGCCACCGTGTACGCAGGAACTTTTGACCGAACGACC
ATCTCCTGATTCCAAAAATTCGCAAGGCGACGATGACTCAAATTCAATATATGGCAACGT
GATTCGTGATGCTCAACACTCAGCAAGTCGATATGCTACAAGGTGTCTTGACAATGCAAT
ACCACGGAAACGTCTACGCTTAGCTAATTTGACAGTAGATTCTGCATGCATTTCCCAAAC
TAAACGGCCGCACGGTACAGGCAATCGCAAACAATATCACAGACGTAATTTTCCGATGTC
ACCGACTTCACAAGAAAAAATTCATCTACGATTGCACAACCGACTTGGATCTCGGAGCGA
AAAACAGCAGCGCAGTCTAAATTACGACCGACGTCTGCAAGAAGGGCATCACCGAAGAAG
ATTCTACAGTGAGAGACGTATTTATGATCAAAATCATAGTCACCATCGTACACACGATAT
ACGGGTACCATTGGAAAAATATAGAGTTTCCAGACAACATGATCTCCCTGTCCATGAGGA
ACTAAACGAAATACTTCAAAGAGAGAAACACCGTCTGGCCTCTATTTCAAATGAGTGTGA
TTTTCGCGTTTCGAGCAAAAATCGATGGGCTGCCGTATTAACATTTTCAAGCAACGCGGA
GAGTACTTTATGTGGTCCTCAGATAACATGGGAGTATTTATTGCATGCGGGTCCAGAGCT
ACGAAACACGTTCGAAATCAGACCTAGAATATCGCTACAAGCAAGTGCAGCACGAGAAGC
CGTGTTGCGAGGTGAAAGTTTCATTGCCGCATTAGGGAGTGCTGAAGAAACTCTGTCGTG
GTTAAAACTACATGCTGTTTTAAAGTTACGCCTAGTAAATCATGACCCGATTTTTAAGAC
CGCTGGTGCGGTTTTAGATAACCTCAGGCTGAAGCTCGCACCAATAATGATGTGTAAATA
TGGAACAGAGAAACGCTCCATGGGGGATATGTTAAGAAGATCTGCTCCTGAAGATATAAA
CGATTCCTTAACTCTGTGCTTAATTTTGTTATCGCGCATTCGTCGTGTGATGCATCGCAC
ATCGGGCAGCAAATACAGTTATATGATAGACCCTAGAGGATGTATGATAGACTATGTACC
TGGAGAATGTATGACAAATATACTACGTTATGTAGATGCGCATACGAGGAGATGTTCTGA
TCCCGCATGTAACTTGTATATCAGCTGCACACTCATGCCTATTTATATCCATGGCAGGTA
TTTTTACTGCAATACTCTGTTTGGTATGTAAATAGTTATCTAAAAGACATCCTATATTTA
GTATTCTACACAATTTCTTCTGACGATATTACTAACTCCTCTAATAAAGTTAAATAAATA
AACGTCTCAGATATGTCTTGTTAAAGTGTGGTTTTATTATCTATATATCACCGACTTTAG
ATACGGAATATGAAAATGATGGCCCTGAAATTGCACGAACAGCTGTGGTGAAGATTCCGT
CAAATTTACATTTGAAATTTAAGTATATAAATTCAGGTGATCCTATAACATCGTTAAACA
AGCTCTCGAGTAGTTTAATGAACGCTAAACATTGAAGTCCACCAGGGCGATCACAAAGGC
AGTTGACTAACATGCCATGCGCTCCAGGATTGTCGCGAACTGCCGACTCGCATAAACAAA
TAATTTTTCTCGGATCTCTCATTTCCAGAAATCTACGCGGGTCCATCAGCAATGCCGGTT
TTATTCCTGGAACACAGTTAGACGTAAACTGCTCGAAAACTGTTTTAAGCACAACCGGGA
TGTCTGCAAAAGCCGATGATGCTTCCTTATAACAGCGCTCAGTTAGAAACCATAACAGTT
CTTTTGGTAGTATATTTCTTCCTAGAAACCATGGCGTTCCCATCGCTAAGAACCAAGCAT
GTGTTTTCACTGTATCTTGTCCAAAGAGCCCTCTATTCGGAGATGTATGTTGGAGATCGG
ATGTCCAGAGTACTGCTTTATCTCGCATAGATGAGGTCGCAGTTACAATTCTCCCTTTCC
AGCCACCCGTCAACATGATGTTTATTGGACTACCAACATTGGTAATGAGTACTGGTCTGG
CGACTATTCCATATGCATTAGTCATTGAAATTTCTCGTGGAATCAGCCAAACTGGAGAAT
CTGCACAATCTTTATTATTCGATGTGGAATGACCATGATCGCTTTGTTGGTCTGTACCGT
TAGCAGACATATTCAGAGTAATGTCACGAAGACTTAAGGGTGGCTTTCATTTCAAACCTG
GAGAACTTGTAGGGTTGTATAGTCGACAGGATGTAGGTGGAGACATGACGTCTACAAAGA
GACATCCTATAAGGCCATTCCTGCAGAAACTTATAGGTTTATACCAGAGACGACTCAATG
GCAGCAGGGGCGATGTCATCGTCAACATTGGCTCAAATACCGAATGTATACCAAGTTATT
GATCCCTTAGCGATTGATACATCGTCGACATCTACAAAACGATTACTGGATGAACCTGTA
CCACACATAGGATCCATTACATCCCGTTCATATCTGCTGAGAGTAAAGTGTAGTTCTCCT
GAAGATTGTCACGCGTTTTTATTTGGTCTGGCAACGGAAGCATCTGGGAATATGTCTCAG
CATGGCGCCGAATATATTGCACGCAGCATGAACGAGAAACTATACACAGGACGAAGTGCG
GACGAATTATGCCATACACCATTTTCCCACGCTACTATTCTGGATTCGTTAGATGACAAT
TATACTCTAAATATTGAAGGACTGTGTTATCACTGCCATTGTGAAAACAAGTTTTCACAC
GAGTGTTGGAAAGCAGCTTTTATTGCGGGAGAAAAGATGGCGTTACTTTGCAAGGATCTG
CGAATGTACTGTCATTAAATAAAACCGTACACCAGAATTTACTGTGCATGCATTTTGTTT
TTAATTTGAGTCTAGCATTTACATTAGCTGAATTATTAAACTTACTCGATAACAGTTACG
TATTATATGTCAATTTTATGATAACAATCTGATACATATGTTAATTGGAATATACACTGC
TATAGTTTACGGGCATTCGAAAATAATCCTAACACATATAACGGTAAATCTTTCATTTCT
AATACCGTCCGGATAAATTTTACGAGTTTGTAGATGTCTTTGCATGTTAGAAATTCATTT
CAATGAGATTCTTTCGTCCGTTGAAGTGAGAGGGAAAAAAAAAGATCATGCTTGTCCAAT
TCAGACTCGCTGGTCAATCTACTGTTGTTGGTCCAAACCTTACTTTCGATGAGCCATGAC
TTAATATTCTATCATTTGGATTGATAGTACTCAAAACTCCTGACGCGCTCCATTCATGTT
CGTACTGTGTGCAACTGGCTGTGTTGGCACTTCGATCGACAGATATGCCACGTCGGCGCC
CCAAAGATGAATCGTGATACTTATGATAGCGTTTAGGTGGGGAATTAAGTTTATAACCCC
CAAATGTACCCATTGTCACCATTAAATCTCTCTGACTTATCCCGGTTTTACATATAAATT
CGTGAAGATTTTGGCTCATAAAATGTATGCAGCTTGCATTTTCCACTCCATATATGTTTC
CGTCCTGTCCCTTGAGAATAACAAATTCACGTGTTAGTCCATCCGTGCGTGCTCGGCCAA
CCCTATACATTTGTATGGATGTTCTCGATCCGGCCGTTGTAAATTTCATAGTCGATGTTC
CAGCATTTGCAAAAATCCATAAATCGCCTCCTCCTGGTAAATCCATATTGCGTCCGCGCA
GTGATTCTATTAATGTTTTGTCCGTGCGTTCAATGGGGTTGGAAAAAATAATGCCCATTT
TTTAAATTAAAAACAACAGGTACGATATACCAGGTAATGAAGTAAACTGTAGACATGTAA
AATGGTTGTACTGAAATTCGTGAGTAATATATAAAACCATAATGCAATAGATCATTCAGT
AAAACGCCCACGAGTCTGTATAAGTGAGTCAACCTAACATGTGTCCATATCTACATGTAA
AGAGCTTTCTACATATTTTTGAGCTTCGGTCAATGCACGTGTTGGTATAGCCGCGATCCG
GCTCTCCCTCTCTGGGGTCGGAACACAATGCATATAAAATAATATGCCATATCCAAAAAA
AGTTATTAGTCATGCAAGCATCTGTCAAATAGCAATCACATAATGGAATCAAAGGCCTCA
AAGCTGCATAATGAGGGGAACCTTCTCCTCATTGAAACCATTTATGGAACCTACGAGTAT
AGGTTGTAGAAATTACCGTCAAAAAAAGTATTAATAATGTAGCGATCGCACTGCCATCAT
GTCGAATGATAAAACGCAAGTCAACTTCTGCGCAACTTTCAGAATTGTTGACATTATGTA
TCGGGGATAGGGAATCGTATGAAGGGGGTGGGTCAATTGTATCATCGTATGTGGGCAACA
GTGCGGAATTATTGTATCTGGTAACCGATTCTAATTGTAAATGGATATATTCTGTGTGTC
TATGTCTACATGTAAAGAGCTTTCTGCATATTTTTGAGCTTCGGTCAATGCACGTGTTAG
TATAGCCACGATCCGGCTCTCCCTCTCTGGGGTCGGAACACAATGCATATGAAATAATAT
GCCACAGCCAAAAAAGTTATTAGTCATGCAAGCATCTGTCAAATAGCAATCACATAATGG
AATCAAATGCCTCAAAGCTGCATAATGAGGGGAACCTTCTCCCCATTGAAACCATTTATG
GAACCTACGAGTATATTCTGCCAACCATCGTTTGGTTTCTGCAGTTATCACCCGAAATCC
TTTAAATGGAAAGAATAAGCCCAAGTACCAGTCATTATTTTCAGGCTTTAGGGGGCATCG
TGTCGTTAAATGGGTAACAAATTCGATCTGAGAAGGTATGTATGTCAAATATTCAGAGCT
TCTAACAATACACTCTTCCCAGTGAGATTGCAATACATTATAATTCTCACATCTAACTAC
CTTGGGTGTCATACAAGCCGTAATATGTGTTGTTCGTTGTAGAATACACCTATACGGACT
TGTTCCAATATCAGGAATCGATTCGATGGTTGAGAGCCTACGTATTCCTGATACTGCTAA
GAGATCACACAAAACAAGTAACTTATTAATTCCATCAATCAAAGTTGTCATATCTATTGC
AGCACCCCCAAAAGAAAATAATGTTTCTGTACATGTTCTAGCACCGTTTTCAACATTGCT
CGTTACGACCGAAAGACTAAAAATAAAAGCCAATTCCGGTTTAGACTTCTCAAGTGGGAC
GCTTATGCGGCGCACTGTACTTTCCAGCTCTTTCCTGAAGTTAGACCTCCCACATTTTCC
AGCTCTGCTCCAATCTGCTGAAAAAAATTTACGTACAATTGGGGTTATAGACGTACCAAT
GAACACCTTAAAACATAAATCCTGTGGAGGGTATACTTCAGTATTATCGATATCTAGATC
TTCTAACTTTTGTTTCATCGATAGTAGAACACGTTCACAATCTCTATTCGCGGGCGGGTT
GCACAATCTTCTCAAAAAAGGTTTGATCAATGCAACTGCACCGCATCTCGACACATGTAA
CGGGGGCATAGTTGAACGTGCAACAGGTCTTTCTGTAAACAAATCTAGACGTATACGCCG
GGAGCTGCGATACTGTATATTATGTTCGGCTGTATACGTAGAATGACTACGATGGAGCCA
ATCATCCCATGTGCCAGTGAAGTACATTATAGGTGGAACTTTTTTTCTTTGCCTCACCTT
AGAAGTGATGGTGGTACTATCCCCACTGATGTGTAAATTGAGGGTTTCTTTCCAGGGTTT
TAGTTTTTCGGATATTAACATATCGTTTGCCCGTCGACAACACTCTTCAACTACCCATTT
TAAATCGTCTAAGTACACTTCAGATAATTCCTTGACATAGCTTTCATCTGCATCGCAATC
ACAACCATTCGGAAAATAATTGCCCTGATTATTATGTGTAGCTGCGGAACCATCAAGCTC
CATTTTATGATATAAGCGAGATACAGTATCCCTGGTATAACGATAACAGGGGGCAATATC
CTTACTAGGGTATAACATGCATTCTGGAGAAACGGACGTTATATATGTGTTTGGATCTCT
GGGTTCTAAATTTTCACTCGCTCGTATCCAGCCATATTTATCCTCTACGGGTTGGAGTAT
ATCGGAATGTTTCGGTGGGGGAGGATCCTCTATCAGAAAATCAATTTTCGAGATTTCTGA
TGTTCTAGTATTTGAGCTATGTGGTTTATCCACCGTAGCTGCCGAATCATACATTAACAT
CTCAGCTAGCATGACGTCAATATTTTCAAATGCCCCTGCATACACCGCACCCATTCCCAT
TTGTGTACAAGTATTTGTGTCGACATCGAGCTCCCAAAACGTTGTTAGGTAATCTCCATA
GAGAGCAAAATCTGCATCTGTGGTATTTCGTACAAAGTTGACCACATGACTCCACCGGGT
AGATCCCAGGCGTATATTGAGCCATGCTATTGAGTTTCTCAATTCATCATAATCATTTCC
GTGAAATGTTTTATGATCCCATTCCAGTAAAATTATTGTATACAATTTAGACTTGTATAA
AGAGCGAAGATATGCCAAATCTGTGGAAGGGTTTGTAGACTCAGGCAGGGGTGTCACTGT
AACAGCCTCGAGATTTCTACCAAAGTGAGTCCTACGTTCGAATCGTATCAAACCTGGCAT
ACCCGCAGCATCGGTAACCTGAACACATCGTAGGACTGTGACTTCTGTTCTTATCCTTCC
CAATAATGACCATGGAGGCCCACAATTTATGTTATATAAAGCTTGGATTATGGTAGATCT
GGTTGACGTACATTGAAATTCTGGAAACCATTCTGCAGACGGTTTAGGTGGGTTTAAATT
CTGAATTGGCCCGCTTACTTGCATCCATTCATACATTGAGCAAATTAGAGTATGAGGATC
GGGAACATCGTCAAAATGGGCAAATAGAGCTATTGTACTACGTTCCGCCGGTACGGAGCC
TATAGACATAACATATCTCGGATTTGATGGCAATCTTTTGAGTTGGTCCAGGAACAACAC
TGCACCCGATGAGAATACAGTCCTTTCAGGATCGTTGTCTTGGTTGGGGTGCCTATTACA
ATCCACCTTTTTTCTCCTTATAGAAGAAGCGAAGCAAGACATCCTGGCGCAGCTCTCGCC
AACAGTTGTCTGAAACAAGCAATATATTCTTAAGTTATAGGTACGTCAAACCACATCAAG
GTATATCCCCTCTCTTTATAAACTGTACAATCATACTCATATATTGTAGGTATCACAAGC
GAGAAAGGAGCAAATGACAACATCCGAGTGGTACGTGCATATTTATTGTATCACATACGT
CAATTATGTTTCTGTGATAATAGTTACAAGGGTTGCAGAAACTACCGTCAAAAAAAGTAT
TAATAATGTAGCGATCGCACATCCATCATGTCGAATGATAAAACGCAAGTCAACTTCTGC
GCAACTTTCAGAATTGTTAACATTATGTATCGGGGATAGGGAATCGTATGAAGGGGGTGG
GTCAACTGCATCATCGTATGTGGGCAACAGTGCGGAATTATTGTATCTGGTAACCGATTC
TAATTGTAAATGAATATATTCTGATTGTTCATCAATATCTGAAAGCACAGGTTCTTCCTC
GATTGGTGGGGAGATAGTCTCGGGTATAGAAACGGCATCTGCATCCAAATCGAGACTTTC
GTGCTGCAGCTGTCCATTTTCCATTTTTTGGTCTTTGTCTGCACCAATATTCGTAAAGGT
GAGAATTCGCTTAATCTCCGCCTCCAACGTCGGGTACGGCTACACTGTATTAAATTTAAT
TTGATTCAGATTTTGTTTCTCCAGATTCCACCTCCCCAGAATCCACTCCCCCAACGACAA
TGCCTGCACAGAAAGCCATTAACAAACATACAGTATCCCATAATGGTGTTTTTACGTCTG
CCGTTCTACCGACTAACATACCAGCGAAAAATGACATGCACGATCCTAGTAATAATGATT
TTGCAGAACAGATCAATGTAACCAGCATATAAGAACGCATTGTTGCATTCTCTGACTCCA
CGGATAGAATAGTACGGGGTCGTTGTACAAGAACCCGTTTTTTATTCAAATGCTCCCCCA
ATATATTTGGGTTTTGTCTTTCGGCCAGCATTAATGCGCGAACGGAATGTACAACAGCTT
GCTCTGCTTCGACAAGCAAGTCCGCATATGTTCCTCCTTCGCACTGCTGGGCAAGCTCCC
CCATCTGCTTCATACCATCTCCCTCTTCTTTCCCCGTAGAGCTACCCCTTTCGGTTTGTT
TCGCATACCGACTTTCGTCAAGATGTTCATTCCCTGACCTCCGGGGCTCAGGCGGTAGCT
CCTCCCACTGTGACAGCCACTCTCCCTCTCCGGTTAGCTCCTGGCATTCTATCGCCTTCC
CATCACCCTTTATTGGAATAGCCCCCTTCCCCGTGACTCCAGAGTGAGGGGGCGGAGAAC
TGAATCTCCACCGGTCCCTCTGGACCCGATCCAAAGCGCTCATCTCGGCGTCCCCGCATT
TCTCGCCGTCCTCGGCGCATTCCGCTTCTGTTTTCCCATGCCCTGCCTCGTCGGCGACCC
CTGCGCGGCCCTCCGCCCCTTTTCCACCCTGGGGAGCGGGGGCGACCCAAGACGCCGTCA
GCCCTTCGTGTTCTGCTTCGAATTCCATCACCCCCTGCCGATCTTGCACGCGGGGACGAG
CAAAGCGTGCGGTGCGGGCAGAAAGACAAGGATGGCTGTGGGTTGAAGATGAAAAACAAA
TCGCGGTTGTGGGTCATGAGTGGAGGGAGGGTGCCATCTGTGATGCCGAGAGGGTCAAAC
TATGTTATAAAGAAAAACGATGGGTGGGAAATATAATAAAGCAACCGAAATGGTACATAA
AAACTAAAAATACCTACACGGTTACACCACCGATCAGGCGAAGAAGTTCCAAACGATTAA
CAACCGGGACGAGACGTTGCCGTTCGATCCAGGTCTCGCTTTTTTGTGATCTCTTATCCT
ATACCGCCGCCTCCCGTCCGACGAGAGCAAGTCGCACCGCCACTCGAGGCCACAAGAAAT
TACGATTCTTATACGGGTGGGCGTACCGCCTACTCGAACTATCACGTGATGTGTATGCAA
ATGAGCAGTGCGAACGCGTCAGCGTTCGCACTGCGAACCAATAATATATTATATTATATT
ATATTATTGGACTCTGGTGCGAACGCCGAGGTGAGCCAATCGGATATGGCGATATGTTAT
CACGTGACATGTACCGCCCCAAATTCGCACTTGAGTGTTGGGGGTACATGTGGGGGCGGC
TCGGCTCTTGTGTATAAAAGAGCGGCGGTTGCGAGGTTCCTTCTCTCTTCGCGATGCTCT
CTCAGAATGGCACGGCCGATCCCCGATATATTTCCTGTAAGGAACGCTACGCTAGGCGAC
GAACGAGCTGAATTTCTCCCTTCATCAAATAAGTAATAAAATTACTAGCATTCGATAAGC
AAATAAAAAAAAAAGGATCTCAATTAATAGAACGGCGATTTTTTATTTACGGCGATATTT
GATGATGAAGCGGTTCGTCGGTCAGTCCCGACGATCCGGGACCGCAGACCACCGTCAACA
TCGACCCGGGATGAGCCTGCTGGGCAGACCCATGGGTGTCGTTTCTGTATGGTCTCATTT
GCTCATGTTATGGTCTTTTATCGGAGGAATGAGCGACGCGGCTGGGTCGTGCAATGTAGA
AAGGATGGGCTGATATAATCCGATATTTTTTTTGTTGGGGGGGACAGTTCCACAATATAG
GACCGCGATCATTAAAATGGGAAGGTTTATTCTGCGAATGTTGATTACATGGAAAAATAT
GTATGTGTGGGAGAAAGTATGTCGATTTTAAATGTAGTTGGAGTTCGGTATTACTTCCTA
TATAGATTGAGACGTTAATATTTTAAAAAAAAATGCGATGAAAGTGCTATGGAGGAATAA
GGGGGTGGTGCTCGGCGAGCATGTTCTGTAACTGCCCTTGCTAGGGTTCTTCACACGAGC
CTCGCCTTATTAAATGTGAGTTCGGCAATGCTTACGATCTGCCGAAACAAGTTTTTATGT
CTACTTCCACAAGGGGGTGGTGCTCGGCGAGCATGTTCTGTAACTGCCCTTGCTAGGGTT
CTTCACACGAGCCTCGCCTTATTAAATGTGAGTTCGGCAATGCTTACGATCTGCCGAAAC
AAGTTTTTATGTCTACTTCCACAAGGGGGTGGTGCTCGGCGAGCATGTTCTGTAACTGCC
CTTGCTAGGGTTCTTCACACGAGCCTCGCCTTATTAAATGTGAGTTCGGCAATGCTTACG
ATCTGCCGAAACAAGTTTTTATGTCTACTTCCACATTCAAGCGCTTTCTCATAGGGATTC
TCATTAAAGACAAGTTCGGTAACGCTTTCGATTAGAAACTGTTTTAGGTGCCCTTATATT
ACACCTTACGAGGATCTCCTTAAATTCGAGTCCAGTAATTCCTTTGAGTGACGGGAAGCC
TTACGAGTTGCCCCCCCCCCCAAAAAAAACAAAAAAAACTGTCTTATAAGGAGCATGGCT
AAATGCGACTTCGGTAGTGCTTTCGACCTAGCAATCTCTTTTTTTTTTTTGATTTAATCT
CCCTTGTTAAGATATGATGCAATAAATACACGACATGAAACTTTCATTTATTGACGAATT
GCACCATTTAAACTATTTGGGCGTTGTTGCACGATTATGGTTATACTTTACCTGCTTTTG
CTGCGTAGCTGTTTTGTGACGTCAGGTTTGCAACTCCTCCATCAACGTCCCCGCGCTTCC
GTCTTTGTACATGATAAATACTACGGCAGAAAGAAACCCTTCTCAGTTGTCGATTGACAC
GGCTCTGGGTGGGAACGGTATGCCATGACAGATTTGATTTAGTATGGAATGACCGAGTGT
GTATTGCTGATATAATAGTTTTGAGACTGCAGGTGTAGGAGGCCTGTATTGGATATGTCT
GTACAAGAGCTGTTGACACCTCTGATATAATCAAGTTATAGATATGTAACATGTTGATTG
AATGTGTACTAATGAGGTGGGATTAATTTGAGATGTATCATCAGGCTATAGATATGTAAC
ATGTTGATTGAATGTGTACTAATGAGGTGAGATTAATGTACGACGTAACAACGATAATAT
TGCTTCAAAGGATTTAGCTGAGGGGGCAAAGTCTGAAAATGTTGGCACAATGAACCTTAA
CAACTGAGAATAAATCGTATCGTGATCATACTCAGGTGTATATGTTTTTTTTTATGAGGT
AATGTCACTGTTAGACTCAGAAGAGGGGATTATCTATAGTTTTTATACTACGGTAGTATG
GAAGGCTATATGAGTTTTTCTGCTGAGATAGGAAGCGGGGGAAGGGGTATGTTTCATGAG
ACAGTAGATTTGTCTCATCATCGACAACTCCTCCCTCGTGGCTTCGCCCCATGTTTGCAG
AGACTCCTGCAATCTATATAATCCCAAGTTCATTCTGGGACTTTCCCTACACCCGATTTT
GGTTGGGGTCTCTACCTGACTTAGTAAGTGTGTCGGGAAGCTTGAATTTCACTCTCCCCT
CAAAAAAAAAAAAATGAGGTTTGGTTACCCAGGTAGTGCCCCCCCAGAAAGAATAATCAC
TGCTTCGAACGGAGCTCGATTCATCATCCGGGATTATGCTTTGGGGGATCCCAATTTTCG
CAGAGGTAAATATCCATGCGTGATCTATTTGTGGTGGCAATGTGGACTTTTCTATGCCTC
AGGAAGAACATATCTACTTTGTTGGATTTTGTGAGTGAGAATTAAGAACGTGTATATGAA
GCAGGACTGAAAAAAAAAACTATTAAGTTCTACTAACAAAGTGTGCCGGTGTACCTACCA
TCCGTGTTGATTACAGCTGTGATATCGTTGCAGACCCCGGATGCATTGACTGCGGACCCA
CTTTCCATCTCGAAACGGATACTGCGACAACTAGGAACGGAACATCAAGTTTTGGTGATC
GCATCAGAAGTTTTTGTGAGAGGGCTCGCTCCTTAATTTCCAACTTTGTAACATGGCGTA
GTAGAAACGAGAGCTGTGAGGTTCTGGCAGAGATTCCACAAGAGAAAGAAGTGGAATCGA
CCCTCTGAATCCAGTATAAATAGTAGCTAGGCGGGATAATGAGTCGCTGTTTGCACATTA
TCAAAGCTACGCATTAGATAACTGCAGAAAGACGCTGCGTATAGTTATGTATTCTTAGAA
TACGTCTGTATATACGCACGAACATATAAGTCTGTAAGAATGTAATGCTTCGTACAGATC
ACTGTTTATTGAAGTTCAACGGTATGAAATTTGAGTATACCTAGAATTAGCAGGAATAAT
TGGCATCTCAATTTCTCGAGGCTTTTTTTTTTTTTTGCACATTGACATCTACCGGAAAAG
TGTGTATGCGATTCGCTTACCCTTCCCCAACTTTCTCTGTCGGTCGTGGTATATTGAGGC
CGGTGTATGTAGAGAGTCTACGATCTTCGATCTCCCTTCGGATCACATGGAGCGGAGATG
TTGTAGGGTTCGAGAGGGGTGAGACCTAAACATGCAGTCGCATGCATGTGGAACACGATT
GGCCGTTGTAGCATACAAGCAGTACACATGGCGAAAGTTTGCCGTCCGCCTGTTCGGTGT
GACGTCATGTTTAGGTTTGAGCATGTAAGAAAAATGGAACTGTTAACTCTAAAAAGAAGT
ATCTCGCCCCATTTGTATCATTCGGCGGTGGGAAATATAGGTAATAGGAAAAATCATACC
TACGTCAGGCTTCTTCGTCTGCGATCGCAGAAGTGTCTGGAGACGCGCAAAGAAGGTCTG
GCGCATTCCGATATAGTTTGCAGCCAATGCTTGGTCCGCGGAATCGGGATCGGAGCCGAT
TATCGATAATACGGAAGCAAAGGGGATAACTTCCTTGTTTACATAGAATGTATGACCGGA
CACGACAACACGGAAATCCTGTCTCAAAGTCTTTGTTTGCGGAAATAGAACGGATATGAC
GCTTCTGTAAACGATTGCGGAAGTACGGCGGTCGCCGAGACGAACGCGGACGTGTAGCGG
GGACGTTCATTGTCTTTGTTTTTCTAATTATTTTGAATGTATGTATATTTTTCAGCCTCA
TCCTGTAAATCGGTCGAGCATTAAAAGGTTACGGATATTGGTTCACTGTATGCGTGTTCA
TTTTATCTTTCGTATACTCCCCTTCGCGTACGGTACGATCAAGGTTAAAAAAAGTTACTG
CAAATGTACAGTAACCGCCGTAAATTAACTTGCGGTGTCGGTTGCTTCATGCGTCTCGAT
ATATGTTCTGTGCGCTTCTCAACTAGCTGGCGGCATCTACAATTTTTGTCTGTTTGTCGT
TTGCCACTAAACTCAATGATTTCCGGACCAGTAGCGGCGGGGGAGGGGGTGTGTTATATT
TCGAGAGCGTTCGGCCGGGTTTGATCCTGGAATTATGAAACCGTGCCGACTGCGTTTTTA
TTTTTGTTGTTGTTATTCTATACGTTCCAATGGCGCGAAATGGGGTAGTTTTTTTTTTTG
CGGCAGCTCCTCAGGATTTATACGGAATTGTTTATAACGTCATTGGGTATTGAAGGTATT
TCCTTTTATTATAAGTTTTTTTTTTTAAGTCGCTGTTCCCATGAGAAATTTTTGATAACT
GATATTGCTTACTCATAGCTGATGCCCGGAATTTTAGCTTAAGTGAATCACCTTATAGTG
CAGTGCCTTTGATGTCTGGGGCCCTGATAGACAGATGCCCTTTCTTAAGTGCTGATTTAT
CATCTCATTACCCCTCGCCTCAGCATAAATATGCGATCGGTGTGACGATTACTCAGAACC
GCTCTTCCTAATTAGCAGAACCAGCGAATTATACTTTAGAGGCCTTTATGTCGAGAGGCC
CTGTAAATTTTACCGCCCCCGAACACTTTCCAACTAACTGTCGATTTGTCATCTAGAGAC
TCTTATCGGTTGAAGGTGCGATCTGTGGGCTTGATTACGCATAATCGTGCGCGAATTGCC
CTGTTCGGCCAATCGAATTTCTAATACATACCTTTCATACAGGATCTGGCTGCGCGCCAG
TTATTCTACTTAAGGCTCAGTCCGTCCGCTCCCCGATCTTTTCGCCCGATCCCTCTACCA
GCCGGCTTTTCGATCGTGACATTTAGAACCAAAGTGCGGGTAAGGTAATCATTCCCGGAT
AACTAAGAGACCTGATCTCCGGGAGTGTAACATATCGGGTAGATCTAATGAAGTGGGCCA
AACAAAATGGGAAAGTAGATTTTAAACTTTTTCTAGTCTACTCATATACATTTCCGTACG
CGGGCGATGCACGAGATAATTCTCATTCGGATATATAATTTGTGCCGGAGCGGTTTTTCT
CCTTCCCCCCGGAGTTCACTGTATCGTACGTTGTAAACTCCGAGGGCAGGAAAAAGTGCC
CCGACTCACATACTTCAAAATATAATTTTTGAAGGCTAATGAGCATCGTGGGGGAGGGGG
GTTGTATGTGTGTGAGCAGTCGGTTGTAACCAATATTAGGAGAACGTGAAAAAAAAAAGA
GGGGGGAGACGGACTCGAGCCTTTTAAAAGTTTATCAACTGTCATGAACCGTATGCGATC
ACATTGACACGGTTTAAAATACATACGTGTGTATCGTGGTCGTCTACTGTTTGTGGTGGT
ATTGAAACATCTTCAGGGTTTCAGACATAGTTGTTGTTAGGATAAAAGAATAGTTGGTGC
GATAAATACAATCGATACATTATTTTCTTCCCCCCCCCCCGTGTTACAAATTCGCGTTGT
TTGAGATATGGGACGGTGGGTGAGCAGGATGGGAAAATGATCAAGGCCTGGCGGTATAAT
TAATGGAGAGGGGATAATGCCCTCGCCGATCAAGGCCCTCCGTATAATGTAAATGTCCAA
AGGTTTGCATAATACGGAGGGTTCTGATCCGAGTGGCCGATCGTACGCGAGGCCAAAAGT
CCTTAGCGATGATATGAGCCAGACTTACTGTGGCCACGTACTGACGAATTTAGTACCTGT
CGTCTGCATTGTTCTTGATCAGGATTCACTACAGGCGGCATGAAAATGTGAAACCTCTCC
CGCTAGAAATAGAATCTGCTGGGGGGGTTCACATTTTTAAGTTGTATGTAGTGTATCGGT
CTTCGTGACACCGCGTATCGCGAGAGCGATCCGACGGCCGCATTGTACTTTGTATATTCT
CCTAAAAGAAAGTTGTATTCTGCCCGGTAGTCCGTTTGTAAGGTCTTGGAACGGACTGCC
GCAGAATAGCTTTCTTGAGGGGAGCGATCGACTCGAGACGTGTTCCACGTGACGGCTCTG
GGCTTGTTTTGAATGTCCCCTGTGAAGTTTAATGCTGTATCGGAACCCTTCGTTCGGTGA
CCACGAATGGTTCTGACAGCATGACCTTTCTGGGGGAAATGATCGCTGGAAAACCATCGT
AGAACGTCTATACACCGTTGAAGTGATGTAATATTGAATCGGATTTGGAATAACCGAATT
CGGTGATATAAAGACGATAGTCATGCATGACGTGGGGGGCTGGATCGACTGATATCTAAT
GGTTCGGGAGTGATACGGAGACGGGGGGGGGGGGGAAATGATCGATTTATACCTACCTCT
TAAATAAACTATTGCTCCTTTATAAAATGACAGGTGAATTGTGACCGTTCGCGAACGTGT
AATTCTTCAATACTTTCGGGTCTGTGGGTGTTGCTTTTTTAATTATTATTTTGGTTCGGG
GAGGTTGGTGCTGGAATGTTAAGAATAAATTCCGCACACTGATTCCTAGGCAGGCGTCTC
TTGCAGGTGTATACCAGGGAGAAGGCGGGCACGGTACAGGTGTAAAGAGATGTCTCAGGA
GCCAGAGCCGGGCGCTATGCCCTACAGTCCCGCTGACGATCCGTCCCCCCTCGATCTTTC
TCTCGGGTCGACTTCGAGACGGAAAAAAAGGAAAAGTCACGACATCCCCAACAGCCCCTC
CAAACACCCCTTCCCTGACGGCCTATCTGAGGAGGAGAAACAGAAGCTGGAAAGGAGGAG
AAAAAGGAATCGTGACGCCGCTCGGAGAAGACGCAGGAAGCAGACGGACTATGTAGACAA
ACTCCATGAAGCATGTGAAGAGCTGCAGAGGGCCAATGAACACCTACGTAAGGAAATTCG
AGATCTAAGGACTGAGTGCACGTCCCTGCGTGTACAGTTGGCTTGTCATGAGCCAGTTTG
CCCTATGGCGGTACCCCTAACGGTGACCCTTGGACTGCTTACCACCCCGCACGATCCCGT
TCCTGAACCTCCCATTTGCACTCCTCCACCTCCCTCACCGGATGAACCTAACGCTCCACA
TTGCTCCGGTTCCCAACCTCCTATCTGTACCCCCCCTCCTCCCGATACGGAGGAACTTTG
CGCCCAGCTCTGCTCGACCCCACCACCTCCCATCTCTACTCCCCATATTATCTACGCTCC
GGGGCCTTCCCCCCTCCAACCTCCTATCTGTACCCCCCCTCCTCCCGATGCGGAGGAGCT
TTGCGCCCAGCTCTGCTCGACCCCACCACCTCCCATCTGTACTCCCCATTCCCTCTTCTG
CCCTCCCCAGCCTCCATCTCCGGAGGGCATCTTCCCTGCATTGTGTCCTGTTACCGAGCC
GTGTACCCCTCCATCGCCGGGGACGGTTTACGCTCAGCTTTGTCCTGTTGGCCAGGCTCC
CCTTTTTACCCCATCTCCCCCACATCCGGCTCCGGAGCCGGAGAGGCTTTATGCTCGTCT
TACCGAGGATCCCGAACAGGATTCCTTGTATTCGGGCCAGATTTATATTCAGTTTCCCTC
GGATACTCAGTCTACGGTCTGGTGGTTTCCAGGTGACGGGAGACCCTGATGATCCGCATT
GTGACTCTCAGCAGCACATCGTCTATGCCCCATGTTTCTTCTCCCCTAGTTATATATAAT
AGTTTTCATAGTTTCGGGAAGATCAACATAAAGGAAAGGGTTAAAGGCATTATTTATCGA
TTTACTGACATAAAAAAATCCTCTGGGGTAACAAATTTTCCTTACCGTGTAGCTTAGACT
CGGAAGAACTATTTTGAGTTACATGGTCAGGGGATTTGTTGGCTCCAGGAGTTCCGAAGT
ATTAGATAAACTTAGCTATGTGGAAAACTTCTGGGGCAACATCTCTCGGCCCCAGACTGC
TTAAATGGCAAATTCTCGTTCTATACAGAACGGTTGGGGAAGGGGGGGGGGGGGTATATG
GAGTATTATTCGGGATATGGCTTCTATGAAGCCTGCGGTAAGTTTTCCAGGCTCAAAAAC
TATGCCTGGCTGTTTTTTTTTTTTTTTTTTTTTTAGAAGGGATATGGACATCGCACATTA
AGGAATATTAAAGATAACAGGATGGACATTCGGATGTAAAAGGAATAAGCGAAACCTTTA
GCAGATGTGAGTTAATGCAGTCTCGTATAATTCGGTGGTGCTGATTAGGTTATCGTAAGG
AACAACACGATTGATCTCTCATCCGCGTCCCAGCAATCAGGCCTATGTCCCTCTCCTGTG
GCCAGCTCACTGGCTGTGCACTGTGCGATTCTAAGTGCTACAGTCGTGAGCAGATCAATG
GATCGGGGCTCGCGCAACACTACTGTAATTAAATATTCGTTTATGAATTATGCAAATATG
CACAGATAATATATACAGGGATGCACAGACATACTCCTATGCACCGATACACAGGCACAT
AGGCAGATGTCGACATTAACGAATATACAGGCACGGACCTCCAGGAACATATGGAAAATA
CCTCATCGCAGAGACGCTTATGCAGGAGTAATCTGCGTTAAGTCGTTACTGGATTGTAAC
GGCTATCCGGAGACTCTCTTCCCCTTTTGCTTGTTCACTGTGCGGCATTATTACATTTAC
ACCGGTAATGCTGCGCATGAAAGAGCGAACGGAACGAGGCTCGTACGACATTACAAGAAT
AGTTTGAATTCTCGGGATAATCTCCCGATGGCCTCCCCCTTATGCTTTCTCTACGATGTG
GCATTGTTTACGCGGCAGTGCCACGTGTGAGGGGACGATCGGGACGGGATCCATTACGTA
AAATTTAGATCTTTTGTAGAAATTCAATTCCCTTCCCCTTTTACTTTGTTTGATGTGTGC
CACTGTTGTACCGATAGTGCCGCGCGTGAAAGAGTGAACGGGAAGGGCTTACGTAAAGAA
CTGTCGGTGCCGGTACGGGGGGAAGCTGTAACGCATTTCGAGTCTTGATAAAGCAGAGCA
TGAAAATTAAATCGTAGCTCCTAAAAACTAACGGTTCGTGGTTTTTTTTTTTTTACCTTA
GTGCGTTTGTTGACGGAAATGTCCGCCATTATTTGAACGTCTGTGCGCATGCGCGATGAG
TGCGCAGGGCGTATATAGCGCAAGCGCGCAGGGCTGGTTCGGGTAAGGCGTTCACGCATG
CGCCAGTTATGCATGACGCGCATGCGTACGGTGGAGTGTATCTGCGCATGCGCGTGTGTC
GAAAACCAGGCATGCGCAGATAACTATACTTACGGCGCATGCTTGTTTTGGGTAATTGGT
CTGCGCATGCGTTTTGTGTGTAGAGGGCGCATGCGTACTGCCGTAAGCGGTCTGCGCATG
CGTTTTGGACTGCGCATGCGTTTTGTGTGTAGAGGGCGCATGCGTACTGCAGTAAGTGGT
CTGCGCATGCGGGTCGTGTGTAGAGGGCGCATGCGTACTGCAAAATTTATTGTGGTCCTG
GTTTTCTGCTATGCAGGGGTCGTGGGAATTTTCTCATATACATTTAAGGGTCCTCATAGT
CTTGTGTTCCAGTATTATCACCTTTTGATGCAAACTCCTGTTCATTTTAGTGTTTCGATG
CTATAGTTTATGCCCCATCGAATGGAAATTTTCAATAAACAAAATGCATCTCACGGTCGT
GGAATTTTAAGTTGGGGGTCTCCAATATCACGTGTTGGTGGAGACCCAATAACAGGGAAA
TCGCCCGAGGCATTACGGGTACGGTTCCATGGATATATAATGCAGGGGGTGTGGGTTTGA
TGAGCAGTTGGGGCGGCAAAAATGCAGGCGTTGTTGCTAGTATTGGTTCTATTCATAGTA
CAGATCTATTTGTTGCCTGGAAATGGTAAGTAGGGGAAGAGAACTCTAGACTGGAGGTTG
TGGAATACGCTATACTGATGTAACCAGTACTCGTAAAAGCTGAGGGGTTTCGTCTCTGGC
ATGTGCAGCAATGGTGGTATAAGGAAAGGTAGCACGGGGGATGGTGTTGTTCTGATAAAT
GCATGCTCTTAATAATGTAGGCATATCACTGGAGAGTCTCGCTGTCGACAAGAGGTGCAA
GTGCGTGAAAGTCACTAATCGGCCTACTGGCTTGGGGCCTATTATCGCTGTTGACGTGAT
ACCACCGGGTATACACTGCAGGAGGACTGAAATTATGTAAGTAAGCTCTATTACTTGGCC
AAAATATGGGGTTGTCATCTTAGGTGTAGTGTCTGGCTGTAAAGCTAATTTGGTTAAGGT
TTTCCCTTTTGTAGCTTTGCTCTCAAGAAGAACAGGAAGGTATGTGTGGACCCTGAGGCG
CCTTGGGTACAGCAGTTTATTAAAAAACTAGAACGACAGCATCGCACAAGGAAGGAAAAT
CTGATGGTTGGAGAAGATGGTGGCAAATCGACCGTGGGACCGGTAAAAAACACAATTGAG
CCCACACCTCCTACTATTGGTTCCCATATCTGTCTTTGATTAATTGCTACCTCCTGTAAT
TAAAAGAAGGCACTTTTTTTTTCCGATTTTGACTCCTCGTACATATATCGATAATGTAGC
TATTGGATGGAGCAGGGATACGGTCTACGAACTGGATGTAGTAATGCAGGCAGGTGTACA
ACTGTCTGTCGGCCGCGAGAGGTTTTAGGGCCCCGCGGGTTTATTCAGTGCTGCGCCGAT
TCTACCCGCAGGACTCGCACATTTCTGAGGGTATCGGACTTCTCTATCCCCACATATTCT
AGCAACGGTTCTCCATCGCGCAATTAAAGCACGATTAAGTACCCCAAGTTCACTGACTCT
TCGTGCAAAAGGGGGAAAAAAGAAAGCCGAGACCACAAGATGGCACTGACCCCGTGCACG
GGGATCTGCGGGACGGGTGATGACCCGGGGGCATCGCACTGCGCTCAGCCCAAGCCCCAG
GGCCACGTCTTTGTGCACGCTCATGCCCTGCACGGCCCACACGTGTGCCCACGCTTATTG
CGGAGCGTGCCGAGGCAGAGGACGGCTCCTGCCGGGACAGGGCTCCGCGCTGCGCACCGC
CACACGTCCAGGCCAGGACTCGGCGCCTGGGCGCCCGGCACGGCCGCGGACGGACCCCGG
TAGCCCCGAGCGGCGCCCAGCGGGCACCACCTGCGCAGGGACCGGGCTCGAGCGCCCACC
TCCGCGGGGGGGCCCGTTCGGTCTACTCACAGAGCCCCGCGCGCGGCTCAACGGCTCCAA
CGGTCGTGCGCGCGGGGCCGCGCGTGTGGGAGCGACGCCGTCCGCGCGCCCCACGGCGCA
GGGGGGCGCGGGGGTTGCCCCGGGGGCGCCGCTCCCGTGTTGCTCTGCTGGGGGCGCGGG
GCCGCGCGCCGCATCTCCCGGGCGCCGCCGAGGCTGACAGAGGCGAACTCTTCGCGGCGG
CAATGGCGGGTGCCGGCCGACCGCGGCCTGCGGGCGAGGACCCCAGGGCGGATGGGGGCG
AGAGGACCCCTCGCTGACGTTTTTTTTTTTGTTTGCCGTGGAGCCCCTTTCGGTCCTTTC
TCCCGCGTCCGCCCCACCCCCTCCCCGCCGCGGCGCCCCCTGGGGCGGCTCCCCTAGCCC
GCTGAAAGTCAGCGAGTAAACAGCGGGCGGAGGGAGCGCGGCGACAGTACCATCAATACC
TCCGATTAGGGTTAGACACAGCGGAGCCTTCCACCCGCCACGTGTGCCGGGGGAACCCCG
CGTGGGGCTCTTGTAGCTTCCTCCGCCTACGCCCACCGCGCGCCTATTGGCCGGGCTGTA
CGCTGCCGCGTAGCTATTGGCGGCGGGGAGGAGAGCGAGCAGAGAGGGGCCGGTGCGGGA
GTTTGGAACTCCGCGGTCATTCATCTCCCGCCACGCCCCATGCACGTGCCCCGCCCCTTC
CTGTGGGCCGGGGTCTGCGGGATCGGATCCGGGGGCTGCGAGATGCGGGCTGAGCTTTCC
CGCCCTGGATTTAGCGCAGAACCTCGTTAAAACATGTCCTGTATCTACCTATAGGAAGAG
CGTTCGAGTTATTGGATGGAGCAGGGATGTGGTCTACGAACCGGATGTAGTAGTGCAGGC
AGGTGTACAACTGCCTGTCGGCCGCGAGAGGTTTTTGGGGGGTTAGGGTTAGGGTTAGGG
TTAGGGTTAGGGTTAGGGTGGGGGGTCGAGAAACAGGGGGGGTCTAATTTCACACCACGG
AGTCACCACTTGCATAATCCAAGTTTGCGTCACATCACAGGTGGTATGTGCCGGTTCCAG
TGTGGATTTCCGTGCTTTGAGCTCGGGATCGAGACTAGGTTCACGGTTAAGACATCTTCA
GTATGAGTGGGAAAGTGTCTTATCGCCCCCGGATTCTCCCATCCTCTACATTATATTTGG
CTTATTTTGGATGGGGGTGGGGGGGGTGAAAATTTGGGGGGTTAGGGTTAGGGTTAGGGT
TAGGGTTAGGGTTAGGGTTAGGGTTAGGGTTAGGGTTAGGGTTAGGGTTAGGGTTAGGGT
TAGGGTTAGGGTTAGGGTTAGGGTTAGGGTTCAGGCCTAGGGTTAGGGATCGGTTGGCCG
CTAGGGGTTCGACGAAATTTTTTTTTATACAGTGTGTGGCCGCGAGAGGGTTAGAGGGCG
CGTGCGCAGTCGGAGTTTTCCTATTTTCGGCCCCGCGCATGCGCGGTCATGTAGAGGGCG
CGTGCGCAGTCGGAGTTTTCCTATTTTCGGCCCCGCGCATGCGCGGTCATGTAGAGGGCG
CGTGCGCAGTCGGAGTTTTCCTATTTTCGGCCCCGCGCATGCGCGGTCATGTAGAGGGCG
CGTTCCTGATTTCCTTCCGCTACCCGTGCGTTTGGCACAAGTTTGGCGGCAGCTCCAGCA
TCCGTTTTTGGAACTCGATTCCGATTACCGCAGGTCTCTCGGACTAGTTGAGAGGGTAAG
TGTTTTGTTTTTGTTTTATTAATTTGTTCTGTGTTTCCTTCTCCCTATACAAACGTGTTT
GTTAATTTATAGGCTTGTATGCCCCGCTTCATTTCACTCATTATGTAGGCGTTACACTGA
CCTTTGCACTGCGTCGGGGATCTATGGGTTTCTGTGTGCTTACTACGATTTTAAACTTGT
TATTTTACGGTTTGAATTTTTAATACTTGTCCTCGTTGAATAGATGATAGCCTGTTAATA
GATTTGAGTCAGGCATTGCGGAGTTATATGTTACGCGGTTCCCAGCCTATAAGAATCGTG
GTGTTGGCGCCAAAAAATGCGCGCCAACAAAAAGGCGCCAAAAAATTGCGCGCCATTGTT
TGGCGCCTTTTTCTGCGCCGTTTTCAAAATCGCGCCATACCAATTTCAAAGTTCCCGCCA
TTTGGCCAACACGCTATTATCCCTGCATGATCTTCTTTAATTGGACGACATTCCTCGATT
CCCGATCCACATATCCAGTGACAGGAGTTCGGAATAAACGTTGTGATACGCGATCGAGTT
TTCGTGGCATATTCCTACGGAAACCTATTGTTCTGTGGTTGGTTTCGATCTATCGTTCTC
GTACTGCGTGACCTCTACGGAACAATAGTTTTCCAGGAGATTTCCCGGTTTCGACTGCCG
AAGCATGGAAACGTCCTGGGAAAATCTGTTGTTCCGTAGTGTTCTCGTGACACTAACTCG
AGATCCCTGCGAAATGACAGTTTTCTCTGGGAATTACATCGTCCTGATTGTCGCGACATG
GAATGGAAGCCTCATAGGAAGAACTCGATGTGATGATGCTCTCTAGCCAAGAGAGCCGCG
AACGCTCCAAGGAGAACTGTTATCTCGGGGAGATCCCGATCTCTCCTACCAGCAACTCGA
GATCTCTACGAGATTACAGTTTTTGGGGGAAATGTGTCCTCAGAACTGCTTAATCGTAGA
AGCTTCCTAGTGGATGGCGTTGTCTCGTAGAGGTCCAGATCTCTCCTGTTGGCAACTCGA
AATCTCTACGAGATAACAGTTTGTCTAGGAAACTTTCCTCCCAACTAAAGAGCGATGACT
TAGGAAGTAAACGTGCCCTCATCACCGCCCTTACACACTGCTAGTCATTCATGTACATTG
CGATTGTGCCTTGGTGCGGGGCGGTTCCTAGGCACCATTTATCTTGTATTCCTGTACATC
CCCTCCTTAATACTTTAATTGGAGCCACATCGTTTTGCCATGTTGATCTGTTTCCTTTCC
CTGTAACAATGGTTACATTCTAAACGAACTAACTTGCTTTGAAGAAATCTACGAATTGAT
AGACTGTATATGCGCCCCTTTTCTTTATTAAAAACGCTTAACAAGGTAACAATATACGTA
ACATTCGAACAAGTACCAAGATAACTATATAACGGCTTATATAACTATCTTTTTTATTTA
GACAAGTCACAACTATGTTCTTTTTTTTTTATCACTGTGTTCTCGGTCCGGAGATCATTG
TCGTTCCAGGTGCATGTGGTTCGTCCGATAGATCGTAGCGTGGCGAAAGCACCGGAGCAG
TCTCAGGAATTACAATGCGCCTGTAAAACCGGCTAGGCTTCCGACATAGACGCGGTGGTC
TGTCCCCCGAGTGCCATTCTTCTGGATCTGATGCAGCGCAATGTTCTTTTGCGTCTGCCG
ACGGGCGAGCTCGGTCAACGTAAGTGTCATTAACGGCCTGTGTTGACCCGCTGTCGTGGC
GTAAAAACGAACATGGTTCATTCTCCTGTTTTACAGGAGTAAGGGATATTCCCGACATAG
GGGACGGTGTACAGAGTTTCAGCAGTAGTATCGCTTCCGTCCTAGTAATGAAAATTTTTT
GTGCTCACCCTTTAATTTATCATCCCTTTAGCCATTCTTGACAAATTCGAATTTGACAAC
ACATATTCACCAACTTCTAAGGTTTTTACACCTCATAGCATGTACACAATATACAAATGT
GATGATCTCAGTGAAATGCTATGACTAAAATGGAGGGAAATGTACATGGGATGGATGTGT
ACAGGACAATGTAAAGGAAGTACTATATATACAGATTGGAGGGCGAATTGAGTGATTCAT
ACTAGTTCGACACTTGTCTAAATTGTTATGAGGTTTGGGGACAATATTTATTGACTAGTC
TGTAAAGGTCGTGTCCCGATTCCCTATGTTTAATGGAGACATGTATGGAGGTTTAGTGGG
GGGTCGAACTTTCATTGCCCGAATGTCCGAATTTTCCTGGGCTGTGGTTTCCGGACCACC
TTCCTCATGCTGTCCCCAGGTAATACAACTGCTTCGAATTGAGGCTACCATATCTTCTGC
TAGAGCGGAACATGTTCCCTCGGGAATGTGAACAACAACCGGCCTGGCCTCTGGATCTGG
AGGTAATATTACAGACCGACAAAGATTACGAGCCGTCGGATGTAAGAAAGAGGGGGAAAC
GATCGCATTCATTTTAGATTCAATCACATATATGGGTCTCAGGGGGGCACATAAACCCCA
TTTTCGTGCAGCTCGGTTAGAATATGTCTCGCCGCAGAGAAAGTCTGGCCTCACGTGTTT
AACTGCAGCAAAATAAAAGAGGGGAGTAGTAGGAACGCAAGATACGTCTTCCAGGCGCGT
TTCGACTGTATACCGGACATTGCCGGTACAACATAGATTGATGGTACTGTCCTCTATCCC
AATTTCACAGTAATAATACTGTTCTAGATCCATGAGAGTTAATGGGCCGACAACATCCCG
CGAGGTTATAATAGTGGTCCCGAAATCGAGAAGGCTGGGCCAGCGGACACAGCACTGACT
ACGGGGTGAAATTATACATTTCATGTAACGTGTCGCTTCTTCAATGATACATGGACCGTT
TGGTAGTCTATATCGATCTTCTACCGTATCCATGATTATAAGTTTCTTTTTACGTTTCAT
ACATTGACGTTGTAGGTATTCCACAGCACCCTGATAGCCCAAATCCTCTGTTGATAAAAA
CAGGACTCCCATCCGAGTCAGTGGAGATATATCGGGTGCTGCTTTCCATCGGCCAGCCCA
CGCACTGCTCTTGGGTAAGCATAATCGGTTAGAAAATGCAGCAAGGAGGAATGATAATCC
TCCTCGCTTATTATCAAACTTCAGCCCTCCCGGGGGAGTATCTGGAGCGGGTACGCAAAA
CAGGTGTTCGCCTGGGAGGGGTGAGTATAAAACAACGATAGACACATCATCGGGAGATTC
TTGTTGGTATCGCATCCAAGCAGTCCTTGCTCTAAGCTTTGAAGTGGCTGTGTGAAATGC
CTCAGATGCAGCGCTAGTTATAATTTCGTTACTATTATATTTTCCAGGTAACGCATTTGC
GACACGAGCGATGTCTGCCATAGCCTCGGGAGAATAGCGCAACACCTCTTGCCATGGTTC
GGGGATTCTGGCAAACTCTACTAGTTCCACAAATGCCCCGTTGGGGCAGTATGCGTTCAG
AACAGATTGGGGAGGGGTTTGACCGATCACCGTTCCAACCGGGAATTGCCTGAATGCGGC
ACGGTCCCGACGTCCCCGTGGGCCTACTAAGGCCCCGGTCATAATATCGGTAGGACTATA
GCAGGACGGGTGGTATGGGCGTTTGGATGGGGACGGGCTGCTACTGCAAGAGCGGTTTGG
AAGGGAACTTGATAGAATATCGTGGGTTGTGGTGGTAGGGTCAAGCAGTGTTTGTCCGAC
CGACGGTTCCGGCATTGGGAGTGGTGTCTGCAAACCCTGTTTGTATTGCTCGGGAGCTGA
CTTGCGCTTACGGGAAACTCCACCAATATCAGAAGGGGTACTAGACTGGGCAGATCTGCG
TCGCTCCTTGCTAGAAACGGCGGGTCCAGTGTATAAGTTCTTTCGTTCCAGAGAGGATGA
TTGGTCCATAGCCGAGGGATGGGCGGTGCTAGTTTCTGGCAATGTCTCATCCGTCTGTGC
TTTAGCCGAGGCTTTAATCCGAGTCTTTGTCGGATCTTTTAGCGAAATAGTATCACTAGA
AGTTTTATTCCCTTTTTTAGCCGGGGTTGGAGTAGAGCTGCAACTGTGCCCATTTGCCGC
AGGCTGTACTGGGCCGGACATTGTGTTCTCGTGTGGCGTTCCGGCAGGGTCCCTTTCGGG
TCTTGGGGTGCTTATCGGTATTGGATCGCTTGTATGTCGGTGGGTGGATTTAATGGGAGA
TTTATCAGACGCAGACTGGGATGATGAAGTGGAGCGTCGGGGACGCCCAGGACCTCGAAA
CAGCTGATCGGGTCTCCGTGGTGGAGCAAATACCCCATAAGTGCCCTTTGAACTCCGCCC
ATCGTTAAGCAACTCCGCTGTGCGGCGCAGGTGCTTGGCCTTTACAAGGCCAGGATCACC
ATCGTTCGTTCCGCGCCAGTCTCGTAGTAAGAGAGAAGTAATGTCCCTTGACCCCATGCG
CACCCACGCTCGATCTGGGTCTTGTCTAACCAAAGGTCCGATAGTTTCTGCAATCAGTGA
TACCACGCGAGCTGCAAGAGCACGCTCATCGAGATGTTGAGAGGTAGGCGTGTTTCCATA
CGCGCCATAAACAGCTGCTCTGAGATCCGATAATTCATGGTACCAGGAGACGAGGAGAAT
ACGGCATTTCTCCCATTGTTGCAAATCGGGAACGTGCGGTGTAATACGCGAGTCGTAAAA
AGATAACATTTTAGCTACTCTATGCGGCCCGTCTGGACCACATAGGAGCGCGGCCACTAC
ACTATCGCAGGCCAAAACACAAGCATCTGCGAGTTCTTCCAAGGGTCTGGCTGCGTCGAA
TTCTTCGACAAGGCAGTCGGGACGTGTGCATCCCGCAAAACTAAATTCGGGGTCATCAAG
AGATCCGTCCGCCAGACACCTACTCAAGTCCACAACACTTTGGTATACGCGTCCATGGAT
TGCCGTCACATCAATTTTAGGGGCATGTGGGGGTGCGGTTGTTTGGGTAGATGTGGTTAT
CAAAACCGATGGCGACGTTGAGGGTTTAGATGAGATTCCCTTTTCCGTTTCGGAAGAGTT
ATCTGGAAAAGCCATTGATGCATATGCTTTCTTAAGGGAACGGAACAGAAAGGTTTTTTG
GTCTTTGCAATACCTGCGTGTCATAGCTATACTCGCGGCTATATGCGGAAACGCCCATAA
TAATTTTCTCTCTTTCATGGCACCAGCTATGTGAGGGATGCATCTGTTAACTGTGCCAGT
TACAGCCGCTCCGGGCGAATCGTATGAACTCTGGAATTTCTGAACATATATGTGGTTTAG
GGCAGCATCGGCGGGAGACAGCTTCCCGTGGTGCATCCAGTTCAGAGGATTTACTTTCAT
GCTTTTGTGAAACAAAGAGTTTACGAGAGCGTCGTATTGTTTGGCATAATCTTTCATTTC
CTCTACATAGACGGGAACTGGGCCATGGGATGTGTTGAATCTGTGGATAGCTTCTACTAT
CTCTGGACTATCCGTAAGTGCTTGTCGATGCCCACCAAGGCCACCGAACCAGCACCGGCC
AGGCGGTGGCAACGGAACCTCCCACCATACGCTTCCGCAGAGGTCATAGGGGGACGTGTC
CGCAAGGCCAGAGGAGGATGTCACCTGAATATCATTGCGTTGGACGGCTCGGCCGGACTT
GGGAGGACGCCCACGTGGGCGTCCTCCCCCACGCCTGTTTGCGGTTTCTTGGGGTAAGTA
GTCCTCATCTTCCAGTTTACGCGTTCGGGGCGATGTTTTTCTCCCCTTAGACTGCGGTCC
GGATCGCCCACCACGATTACTACCTCTGCCCCGACGCGGGCGGCTCGAACAATCAGCCCG
CGGTCTGGGGGGCGACGGAGATGGTGACCTAGATGATGAAGGTGAAGACGGGACGATTAG
AGAAGATGATGACGGTGAGGATGATGAAGAGGAGGAAGATGAAGAGGATGGCGATCTGGA
AACATGTCCGACGTTCCGGTGAGTAGTATTGGATGGGGGATTCCGGGGAGGGGATATAAT
AATGTGCTCATTTGACGGTGAAGTCTCAGGGCCGCGTGGTCTGGGGGAACTTCGTGGAGA
TGAGGTTGTGTGAGGCAGTTCGCTCATTCTGCCAGAAGATGGAGTAGTCAGCCGTGGACC
TGAGGTGAGTGGTGCAGGTAAGTCTCCACAGAAATCTTTCTTTGGCCCAGAACGAGGGGG
ACTTGGGCGCCAGTCTGTGGACGGATTATTCCAATCTGGAACGGGAAGAGGGGGGAACAT
GGGCTGCCCGTCATCGTCCATATTGGCGTTGCAACGGAGCTGCTGGAACCGCCGTCGGGC
TGCTAATGTTACGGCAGCACGCCAGTCGCATAAAGCTTTGTATAGGGGCCGGACTCGCTT
TTCGATGGCGGGACCGTACGCCGGGAACCCCAACTCGACCATCGCGATAGCGAGTTGTTG
GACCATAAAGGCATAGGAAACTTTGGAGTCCCGGTGTTCTCCAGACTCGCTTCCATCTCC
AGTCTGTATATTATTTCTATTCCTAAGCTCAACTCTAGCTTCGCGAATGGCCGCGGAGAG
CGCAGGAGGCAGCGTGGTAGATGGTTGTGGCATCTCAAAAGTAACTTCGCAGCCAGGTAT
TACAGAGTTTTCTGTAAGGTAATTCTCGGGGGCCATCACAAACCCCTTACGTACATTATA
AAAAAGGTATCTGTAATGCAGGCATTTAAAGTCTTTCCATGCCAAACCGGTCCAGGGATT
GGTGCTTCCATCTCGGCCGTCCACCCAGGTAATCTCGGTGAGTACGGGGCAATAATTGTC
GGAGTAGAATTGGCCGCAATGCCTAAGGCGGTCGGGAATAGTAGGACACCTAGTAGCGGG
AATCCCATACCAATCCTCATCCAGAGGAGTGCCTGCACCTGGTGGGGGTGCACATGCCGG
AAAACACGGCAGGCCCTGAGCTGCTTGCAGCTGATATGAAAAATCTTGTGTAAGGATGTA
CGCCATATACTGGACACGTCTAAGACAACGGAGCCGGTCCAACAAACGGTAGGAAAGGCG
TGGAACCTTAAACACAAATTCGGGGGTAACACGAAGCCCCAGAAATCGAAGAAAAGCTGA
TATAATATATGCATACTTGGGAATTTGGAGGGCGGGAGTAGGGAGCCGCGCAGCTGCTTC
CCACACACATGATGGGAGAGTTACCATACCCGGGGGAGGTACCGGGCATTCGCTTCTAGG
GCCCCAACCACAGCCACGAGACCCCAGGACGTTCTCATGACTCTCGGAATGCAGTGCATC
ATCGAGCACAGAAAGCACGAGTCGGGAACAGTGTGAGAACAACCAGATTTTACAGCCCAC
CCAGTCCTTCGATAGTTCACATATAGGTTCTGGGAAGTCTGGAAGGGGAGGTGCATAATT
GCACTCCACATCCCAATCAAACGGTTTATAATCGCCGTCAAGCAGAGGGGGTTCCCTCGG
CAGTTCGATTATCCGGGGACATTTCTGGGGGGAGCTAGTATGGGGTGGGGGTAGAATCTC
CCTTAATAAAGCTTCCGTTGCCAAACAATCCCAGTAGGCAGAGCAGCGGTGGGTATCTGG
CAGTGTTAGGAGAAAGCTTCTCATGTTTTGTCTCCCTGCCCGTTTTAGTTCCTCGGGCAA
GGGGCTGAATCCATCGGGATCATGGAGCCACAATTTAGCATAACTACCAGGCAAATGTTT
TATCAGTTCGACTTCTTCTCTGGGGGGAGATGGGATTGCAACGGAAGTTGACAGGCGATA
CACATACCGAAAGCCGGCCCCCCGTACTCGGGGGGCTGCAACTTCCCGTCTGAAATCTGC
GCTCCGACCTAAACTAGGGACGGGACAACTCTGCGGCTGGGATGAGATAGAATGACGAGG
GGGGTCCGGGCTTGGAGCAAGTTCTCCGGGAGACAAAGGAGGTGGGGACGATGGGGGTGA
TACGGGGGCGGGGGACAATTGTGGAGGAGAAGAGAGGGGAGAAGAGGAGAGGGGAGAAGG
TGCAAGGTGCGAGGGGGAACAAGAACTGGAGGAATGCGCAGGCGGAGACGGAGCCTGGGG
AGGGCTCGGGGGGGATTGGGGCTGTATAAATTCGACCGGAGTTATTGGAGAAAATATCAA
GGGGAGGAGCGCTGGGGGCTGGACGGGAGAGGAAATGGGGGCAGGTGAGGGAAGGCATGC
TGGGGGCTGAGTGGGAGATGGAATGGGAGCAGGTGAGGTGGAAGTAGGGGGGGTAGGCGA
ATTTGTGTGCAAGATTTGGGCAGAAGCAGTGGACGTTTCCGGGCAGAGTGGATCAGAGTT
TGACTGGTTCGCGGGAGCTAAATGCGGGTATCGACTATCGAAAGCTGACCAGAAAACGGG
AGAGGGTGCCCTCAAGGCGCTCGCCGCCGTATCTGCCAATTGCCTCTCCGAGGCCCTATT
GACCGACTGGGGACTCAACAAAACTAGGAGTTCATCTATGTCCTCTGAAGTAGTGGGGCT
TATTTCATCCATTCCATAGAAATAAGCCTTGAACCTGGGATCGGCTCTCAGATAGTAATC
GGGATCTAGCGCCTTGGTGTCCTCACCAAAATCGGCTGCCAGGATCTCCAGTAGAGGAGG
ACTGGATGTCCCGCCGCTTCCGGAAGCGGACTCGATGTCCCCGGATTCGGGGGAACCGTC
AACAGATGAACGATAGGAACTAACGCGATCGGGGTCGCAGTAGCTATCGCAGGGGCTATA
AGAAGGGGAACGGTCACTGGAACTCTCACCAGATTCATCTGCGCCGTTTGAGGAGTTACG
ACCGCCGGGGCGATTGCTGGAAGTATCGGTGGTGGGGCCCGCGGTATCGCAGACTGCTCG
GGTGGCTGCGGGAGGGGCAGCGGCGGCAACGCCGTTGGACGTCGAGTGCTGTCCAGGCCG
ACCGGAGCGTGGGCTATGGGCAGCGGGGACGGGGCCGCTGGAAAGCGAGCGTTGTCCATG
GTAACTGGAGTGGGGGCGGTATGTACCCGATTGTCCGGCTAGCGATGGTACGGGGACACA
GGGTGTTTGCAGCGAGACGCCTTGATAAGGGTCCCCCGGAGTGGCTGGCGTATGTGGAAA
AATCCCCACGTCTTCGTCAAAAGCTGCCAACAAGCTGTCGAAATCAGGCGGGTTGTCCAT
TTTTAGGGTTTAGGAGGGGCGCAAATAGATGGTGGGTGGGCCGATGTGAGGGGAATACGG
AAGGCGTAGCTGTCTATGACTCCCTTTGGGGGTCTCGTGGAAATGGCCCTCCCATGCTAG
ACCACAAGATGTGGGGGGAGGGAAGCTACGGTTCAAGTGCGGAAATTTCGATGTGCTGAA
AGTCGAAACATAAATGTAGGTGTCAGCTGCGGATATAATCCCGAACAGCTAGCATCTGGT
TTTGTATTTAGGCCATGCTCCAATACCAGGCCCGCTCCACAGCATTGTTATACGTATCTG
ATTGCTGCCCGAGATGGATGTCGCGGCTAATGTTCTCGATCCCCCCCCCCCCCCCACAAT
TGCAAAGTGCGGTATCAGGTTTGTACCCGCGCCGGTGTACTTCAAATAGTTTAAATGCCA
GCATTGCATTTCTAGCACACAAACTAGACCGGCCCACCGAGTCAAATTGTGTCCTGCTGA
ACGATTGCATAGTTTGAGATGGCCATGCCCAGTAAACAAATACTTGAATACCATCGACTA
AGCACAAAAGGCTCTTATCATCTACTAGCAGAGTTGTGAAGTAGATGAGCGATTGTGGGG
CCCAGCCGACCAAAGCCCTGTAGGCAAACATTCCTGTACTGCCGGTTAAGCAGATTAAAC
ACTCATCGCTAGAGCCGCAAATTATTTCCCGATGACAACTTTATGCGGCGGCTGCGGTTT
GTTTTAATTAATACCTAATGGGCAAATATTCACGCTCCCACAAAATAAACACAAATCACC
CAGTGTTCCCACATCAAAAATCGCCATGTAGGGAAGATGGATTTGAAGATCGCAGACTCG
ACAGGGAACGCGCTCAAAAAAAAAAAAAAAAAAAAAAAAAAACGGAGGGATGGGTCTTTA
TTCAAAGAAGTGTAAAAGGTAATGCGACCACTCGAGCAGCAAACATTAACCGCGCGCTTA
TGGATACTACGAGCTAGCACCGGGAAAGGCAGTGCATGAGTCCCGTTGATGAATATGGGG
GGAGGGGGGAATAGGTCGGTAAAACTTGTGCCCGCAGACCTCCGACATGAACAGTAGACT
GTTTAATGTAGAACGAAATCGAGGAGCCATACCGGATACATTTTGCGGGCAAGTTCGCCA
TCCGGTTTTCAGAAAAATCAGACTTTTGCTGAACATCGAGAGTATTATTCATCACAAATT
AAAAACTCGGGCATGTCTGATCCTTCATGAGCTGGCCAAGAGGCGACAGTAAAAAAAAAA
ATCGAAGGGGGGGAAACATTGCTCGATAATCGCGTAGCCAGACCGCACCATATTCTCCCC
CTCCCGCAAATTCAGAATTGTATAAGAGAACGTAGGAAAAAAAAAAGGAATATACATACC
ACACACTTTGATATTTTGGATGTGTCCCAGGGCAATGGGAACAGCAATCACTTTCGAATT
CCTTCAGCCCAAAGCACAACCGCGGGTCCACCGGGACTCTCCGACATAGCTCGAGCCAAA
AGGGAATTGTAGCCCAGGCAAGTGCAATGTTTTAATTTGTTCTTCTCCCTCCCCCACATA
AAAAAACCACTGGATCGTACAAGTATACGAGTATATGGGTGGGGTGCCGTTTTATATAAA
CACAGCTTAGTTTGTTTGCCACGTCAAGGAAGGGCGGTGCATATCTGCAAGTAAACAAAA
CTCGGGGTTCTGTACGATTGGCCGGGGTCTTACATGCTCGCCGAATTGGATTTGAGAATC
AATCTTCCGACGGGTCTCCTGACTTGAACAGGGGAAAGGGGGAGGGGGAGTGTGTTATCT
TGTCGCGAACCAATAAAATAGATTTGTGGCCTAACGAGTTCTCTTTTTTTTTATATCGCA
AGTGTTAACGAAGCTATGGGACTAGTCTTTTCGTACAAGTCTCAGACAAACCGCGACCAA
AAAAGCGCGGCCCTGTCGAAGAGGAAATACTGAATCGACGAGCTAACCACAGCGTGTCTC
CTGGGTTAACCTCTCTATAGGCGGGGGGAAGTCCCTCTTATATTGGCGAGTGGCCTAGGA
TTGAATATTAGACCTCAGTTCCCTACGGCGCTTTGAGGTAGAGGGAAGTTCTCAGAGCTT
GCATATGCAAACGAGATGTTGTAGGGGAAAAAAAAAAAGAGGAACCGTGCCTTTCTCTAC
GCAGATGGGTCCCCCCCCCCCAAAAAAAAAAAGGAACCGTGCCTTCCTCCGCGCAAATAG
GTGCCCCACGAGGCCTCGGGGTCCGCGGGGCGGAGAGGGGAAAAAGAGTACGGTTCAGGG
GATATGAGAACAGCTGCGTATTTTCCCCGTGCATCTCATACCGCCCATTTTTGGGTAGAG
GTATATTTTTATTAGCCAAATCGTATTCCTGGAAGTTTGACAAAACCTGTCAAACTGACA
CGGTCCAAGCGAAACTCGAAAAAAAAAGGGGGGGGGAGAATATTCTGTAGGACCGGCAGA
ACTTCTCAAGGCAGAGGAAAGATACACATTATTTTTTGTTAGATTTAGGCAAGTTTTGCA
GAACCTGCAGGGAATGTATACACCATCAAATCTACTCGACTTATTGCTTGAGTCCAATTT
AACAGAAATTAAAATATATTGATGTTGCGACATATGCATCCTCGCATATGGGGGTGGGAC
ACAGGACGATTATATCCCCAGACATGAACCTCAAACTGCCATTTTGATCCCATCATTGGA
GAGACAAATTCGCATACATCCTACTTATCGCACACATTGGATGTCGGTCTTTATTCAGGC
CATATCAGCTTTCACGGGGGCAAATTCGTATTCATAGATCCGTCATCGATGCAGCGCCAA
ACCGGACATATGGAAGACAAAAAGAGAACCGGTTTGGAATCGCAGGGGACCGAGAATGCT
TTTTCAGATGGCAGAGATGGCAAAGATGGATTGTTACATGAAGGAATTAATGAGCCCATT
TTGATTCCGTCTACCATCGCAGATCTCGAGGGGATTCGTGAATTGGTCCGAAAATTCCGT
GGTCGTCTACTGCCCTTTGAAAAGTGTCCCGATTTTTGTCTGAGAATTGGGGGTTTGGAG
GCCAGCTTTCATAAAGGGCAGGAGGAGCTGTTAGAGTATTGTGAAGCACTTTATTTACCA
CAACCTGTTAAGATGGAAATAGTAGGCATTGTAGACGATGTGCCATGTCTGGCAACGGGG
ATGCAATTACTCATTCTTGTTGCCGAGGGGGGAGAGGTATATGCCTATGAAGAAGATACT
CTGCATAAGTTAGCCACGAGTTTTTCCGAATTCCTTGAAATTGGAGTGAAATCTTTAGGG
AGGGAGGTTTACCATTGTGGAGAATATATAGAGCAAGTAGTACATTAGGGGCTGGGTTAA
AGACCAAGTAATTTTTGACCGGATATCACGTGATGTAAATTCTAGCAATTATTGTTCCTA
GCAGAAGATAAAAGCTGGTAGCTATATAATACAGGCCAAAGTCTCCAAATTACACTTGAG
CAGAAAACCTGCTTTCGGCTCCATCGGAGGCAACATGAGTCGTGATCGAGATCGAGCCAG
ACCCGATACACGATTATCATCGTCAGATAATGAGAGCGACGACGAAGATTATCAACTGCC
ACATTCACATCCGGAATATGGCAGTGACTCGTCCGATCAAGACTTTGAACTTAATAATGT
GGGCAAATTTTGTCCTCTACCATGGAAACCCGATGTCGCTCGGTTATGTGCGGATACAAA
CAAACTATTTCGATGTTTTATTCGATGTCGACTAAATAGCGGTCCGTTCCACGATGCTCT
TCGGAGAGCACTATTCGATATTCATATGATTGGTCGAATGGGATATCGACTAAAACAAGC
CGAATGGGAAACTATCATGAATTTGACCCCACGCCAAAGTCTACATCTGCGCAGGACTCT
GAGGGATGCTGATAGTCGAAGCGCCCATCCTATATCCGATATATATGCCTCCGATAGCAT
TTTTCACCCAATCGCTGCGTCCTCGGGAACTATTTCTTCAGACTGCGATGTAAAAGGAAT
GAACGATTTGTCGGTAGACAGTAAATTGCATTAACTATCCAGACTTGAAGAGAAAGCTCT
TATTATATAATTTTAATTGTTAGACATAGAGCCGACATTCTTTGATCTATCTAATGAGAT
AAAATAATAGATTTTGGATTTATTTGTCATGATCTGTTGCAACAAACGCTGACCCCCCCC
ATCCATGAAGGGGCGTGTCAAATAACGTGTTGCCTTTTTGTTGTATATGAAGATATTTAA
TGTGGCGTTGAGCCTAATGAGAGGAGAACGTGTTTGAATACTGGAGACGAGCGCCGTGTA
AGATTAAAACATATTGGAGAGGTATGGCCATGTGGTCTCTACGGCGCAAATCTAGCAGGA
GTGTGCAACTCCGGGTAGATTCTCCAAAAGAACAGAGTTATGATATACTTTCTGCCGGCG
GGGAACATGTTGCGCTATTGCCTAAATCTGTACGCAGTCTAGCCAGGACCATATTAACCG
CCGCTACGATCTCCCAGGCTGCTATGAAAGCTGGAAAACCACCATCGTCTCGTTTGTGGG
GTGAGATATTCGACAGAATGACTGTCACGCTTAACGAATATGATATTTCTGCTTCGCCAT
TCCACCCGACAGACCCGACGAGAAAAATTGTAGGCCGGGCTTTACGGTGTATTGAACGTG
CTCCTCTTACACACGAAGAAATGGACACTCGGTTTACTATCATGATGTATTGGTGTTGTC
TTGGACATGCTGGATACTGTACTGTTTCGCGCTTATATGAGAAGAATGTCCGTCTTATGG
ACATAGTAGGTTCGGCAACGGGCTGTGGAATAAGTCCACTCCCCGAAATAGAGTCTTATT
GGAAACCTTTATGTCGTGCCGTCGCTACTAAGGGGAATGCAGCAATCGGTGATGATGCTG
AATTGGCACATTATCTGACAAATCTTCGGGAATCGCCAACAGGAGACGGGGAATCCTACT
TATAACTAATCGCACAATTATTAATAGGATTTTAGGAAAAACTGCTACTAACGTTGTTTA
AATAATAAAATTTTATTTTCAATAAGGCATTACAGTGTTGTCATGATTGTATGTATTATA
TGGGGTATGCATGAGGATTACTTCGATTGAAACTTTGTCTAAATGTCTGTAGGATTTTAC
TATTCATTAGTCTGGATCGAGGCGGACGTAAATGGAGATTGCGGCAAATGTAGGGGTGCT
GGTACATAAGACCTCCAACATCCATTCGACTCATCGGCCTGCGTCCAAATGGATATGTTG
ATGTACCTTGTAAAGTTATGACATTAGAAGATCGATGGTGAATAGTGGGATCTATATCCA
TGCTATTCTCAATATTGCATGATATGCAATGTTCCCGGTTAGGTTTGATAAGATCATGTA
TGGTTCTATAATACAACTCCTCTTCAGAAGAATCATTTATTTTATGTCCACTGTCCTTGG
ATATTCCAGTTTCTGTCAATCGATTCGCTTGCATTTGCGTGCAGCATGTCTTGATGGCAT
TTCCTATGCTATCATCCGGCAGGCCTAAGGGTGTTCTATACTCGCACACAGGTAGAGCAA
GAACCACGGCATATCGAGCTACCTCCATTGCCCCGCTAAGGACATTTCTTGCAGACTGTA
TTGTCATGAACATATTTCGTGTATTGTGTCGATCATAACCCTTGTTGATTCCTATGGAAA
GCATTGTGGTCCAGTTTTCCAGATGAAATGAAAACAATGCGGGCAAAAATGGTCCCACCT
GTTTCATCTTCAATGCATCTCTCACATCCCAAGTTCTATAGAATATTCTCCACTGACCAG
TTTCGGTAAGATCAGTTTCTGTAAAATTTGTGATAGTTTCAATCGAAAACATTTTGTCCA
TCATGGCAAAAAATCTATAGGCAGACCAGATAACCATTTGACACCACATATCCTTGTGTA
TATCAAACGATGTAATAGATCCCTCGTTAGTAGATATGGTACATAAAAGGCCTAATCTCT
CTCGGGCTTCCATACATTGAACGATTCCTTCTGTGAATTCATCAACAACCACATGCCAAA
AATTTACATTAGTAATCTTTCTCGGTGGCTTACCAAATCGTCCTCTTGGTATATCCATAT
CATCGAACATTGTAGCATTGACTCTGCTCATCGTTGTCTTTCAAATGCGCTCGATTGTTG
AATCTCTCCTGATGTTAGAAGTATATGGAAGATAGCCTGGATACATAAGTGATCTAGAAG
GGTTTGTTATTGCACTAATATACAAATTATACGTGACACTATAGCGACGGTTGTAGCGAT
GCACCTAATCGTAATGTGTATACGCCCCATCATGTAATTATATCTAATTGGTAGCAAGTA
GGTCTGTCGAATAACAGCTAATGACTACCGGTTAATTAAGGGCCGGCCGCATCAGCTTCC
TAGATAACTTCGTATAGCATACATTATACGAAGTTATCTAGCAGATCTGCAGGAATTCTA
ATGACTACCGGCTCTACATTTTTTCTGTATTCGTGACTTTCCTGTCGCAGTGTAACGAAC
CGGAATTGCAATCGCATCTCTATCTTCTTTCTTGCAACATTTTCCACAACAGAATAATCT
GCCGGGTGTACTACTCATTTGAGGTGGTTCGATTTCCGGAGGTTTTAGAGGATTGGGTGG
GGACCCGAGGATTTTGTATACACATACCATATCACTGTCGCAAAAATGCGCTCTATCTTC
TGGGGTGTCGAACTTCGGTTCCCATGTAGATGTCAAGAGAGTTTGAATATTGTCGGGAAT
GGCCCACGGCATACCGGACCAGGTCCCAGACACTTTGATTGCAAGTAACCTTTTTGGCAA
AGGAATACATTCGAGCGCAATGCGACATATATCTGCCGCCCCAACTATCCACAAGCTATG
TGGAGCATTACCAGAAACTTCAGATTCCAACATCAAATATCCAGATAGAACATCCTGCCA
TTCTGTGGAACATCCTGCAACATCTTCAAATAGCCGCACTATAAACGAATCCCTAGTTCC
GGCCAATCCGGTACCACGAACTCCAGTTCCATCTGGTGGCTTTGTCCTTACTATCGGTCG
ATGTTGCCGAGGAAGAATTAACATGGGTTTGGCAAAACGGAATAGGTCTGCAGCTCTGAC
GATTATGGGCACACCCACATCATCCTGTATTTGTTCCATACATTGCTTTATAAGGAATAT
CCATAAAGTAGATGCAGCATCTCTAGATCTTCCTGGCAATCGATCGCATTCATCTAGAAG
TGTGACTATAGTTATCATGGACACACCCATCTTCACCTCCACCAATAATCTTTTTTATTG
TTAATAACTGGGCCGGTCTGATCTCCAAATCTTATACTCTGGTAGAATATGAAACAGGGT
TAAAACTAGGTAATAGACTGGATGTCTTCGAGTCCGGAGGCAGAAACGATGGAATGCGGC
ATTTCTTCGTCGAAAGTACACGACTCTAAAACTAATACTACCTACGGAATTATACATAAC
AGCATCAATGGTACGGATACGACGTTGTTTGATACTTTTCCCGACAGTACCGATAACGCG
GAAGTGACGGGGGATGTGGACGATGTGAAGACTGAGAGCTCTCCCGAGTCCCAATCTGAA
GATTTGTCACCTTTTGGGAACGATGGAAATGAATCCCCCGAAACGGTGACGGACATTGAT
GCAGTTTCAGCTGTGCGAATGCAGTATAACATTGTTTCATCGTTATCGCCCGGATCTGAA
GGGTATATCTATGTTTGTACAAAGCGTGGGGATAATACCAAGAGAAAAGTCATTGTGAAA
GCTGTGACTGGTGGCAAAACCCTTGGGAGTGAAATTGATATATTAAAAAAAATGTCTCAC
CGCTCCATAATTAGATTAGTTCATGCTTATAGATGGAAATCGACAGTTTGTATGGTAATG
CCTAAATACAAATGCGACTTGTTTACGTACATAGATATCATGGGACCATTGCCACTAAAT
CAAATAATTACGATAGAACGGGGTTTGCTTGGAGCATTGGCATATATCCACGAAAAGGGT
ATAATACATCGTGATGTAAAAACTGAAAATATATTTTTGGACAAACCTGAAAATGTAGTA
TTGGGGGACTTTGGGGCAGCATGTAAATTAGATGAACATACAGATAAACCCAAATGTTAT
GGATGGAGTGGAACTCTGGAAACCAATTCGCCTGAACTGCTTGCACTTGATCCATACTGT
ACAAAAACTGATATATGGAGTGCAGGATTAGTTCTGTTTGAGATGTCAGTAAAAAATATA
ACCTTTTTTGGCAAACAAGTAAACGGCTCAGGTTCTCAGCTGAGATCCATAATTAGATGC
CTGCAAGTCCATCCGTTGGAATTTCCACAGAACAATTCTACAAACTTATGCAAACACTTC
AAGCAGTACGCGATTCAGTTACGACATCCATATGCAATCCCTCAGATTATACGAAAGAGT
GGTATGACGATGGATCTTGAATATGCTATTGCAAAAATGCTCACATTCGATCAGGAGTTT
AGACCATCTGCCCAAGATATTTTAATGTTGCCTCTTTTTACTAAAGAACCCGCTGACGCA
TTATACACGATAACTGCCGCTCATATGTAAACACCCGTCAAAAATAACTTCAATGATTCA
TTTTATAATATATACTACGCGTTACCTGCAATAATGACAACATTCGAAGTCTTTGAAGAT
TCGCAGACCTTTTTTGCGAATGGCACCTTCGGGACCTACGCCATATTCCCACAGACCGCA
AATAAAGCATTATGGAACATTTTTGGATTGCATGAGATATACTCTAAACGATGAGAGTAA
GGTAGATGATAGATGTTCAGACATACATAACTCCTTAGCACAATCCAATGTTACTTCAAG
CATGTCTGTAATGAACGATTCGGAAGAATATCCATTAATAAATGGACCTTCGATGCAGGC
AGAGGACCCTAAAAGTGTTTTTTATAAAGTTCGTAAGCCTGACCGAAGTCGTGATTTTTC
ATGGCAAAATCTGAACTCCCATGGCAATAGTGGTCTACGTCGTGAAAAATATATACGTTC
CTCTAAGAGGCGATGGAAGAATCCCGAGATATTTAAGGTATCTTTGAAATGTGAATCAAT
TGGCGCTGGTAACGGAATAAAAATTTCATTCTCATTTTTCTAACATTATAATATATCAGA
TCGTTTCTTATATACTTATTTTCATCGTCGGGATATGACTAACGTATACTAAGTTACAAG
AAACAACTGCTTAACGTCGAACATAACGGAAATAAAAATATATATAGCGTCTCCTATAAC
TGTTATATTGGCACCTTTTAGAGCTTCGGTATGAATAGATACAGATATGAAAGTATTTTT
TTTTAGATATATCTCATCCACGAGAATGATTCTTATAATCTGTCTACTTTTGGGAATTGG
GGACATGTCCGCAATGGGACTTAAGAAAGACAATTCTCCGATCATTCCCACATTACATCC
GAAAGGTAATGAAAACCTCCGGGCTACTCTCAATGAATACAAAATCCCGTCTCCACTGTT
TGATACACTTGACAATTCATATGAGACAAAACACGTAATATATACGGATAATTGCAGTTT
TGCTGTTTTGAATCCATTTGGCGATCCGAAATATACGCTTCTCAGTTTACTGTTGATGGG
ACGACGCAAATATGATGCTCTAGTCGCATGGTTTGTCTTGGGCAGAGCATGTGGGAGACC
AATTTATTTACGTGAATATGCCAACTGCTCTACTAATGAACCATTTGGAACTTGTAAATT
AAAGTCCCTAGGATGGTGGGATAGAAGATATGCAATGACGAGTTATATCGATCGAGATGA
ATTGAAATTGATTATTGCAGCACCCAGTCGTGAGCTAAGTGGATTATATACGCGTTTAAT
AATAATTAATGGAGAACCCATTTCGAGTGACATATTACTGACTGTTAAAGAAACATGTAG
TTTTTCGAGACGGGGGATAAAGGATAACAAACTATGCAAACCGTTCAGTTTTTTTGTCAA
TGGTACAACACGGCTGTTAGACATGGTGGGAACAGGAACCCCGAGAGCTCATGAAGAAAA
TGTGAAGCAGTGGCTTGAACGAATTGGTGGTAAACATCTACCAATCGTCGTCGAAACATC
TATGCAACAAGTCTCAAATTTGCCGAGAAGTTTTAGAGATTCATATTTCAAATCACCTGA
CGACGATAAATATGATGACGTCAAAATGACATCGGCCACTACTAATAACATTACCACCTC
CGTGGATGGTTACACTGGACTCACTAATCGGCCCGAGGACTTTGAGAAAGCACCATACAT
AACTAAACGACCGATAATCTCTGTCGAGGAGGCATCCAGTCAATCACCTAAAATATCAAC
AGAAAAAAAATCCCGAACGCAAATAATAATTTCACTAGTTGTTCTATGCGTCATGTTTTG
TTTCATTGTAATCGGGTCTGGTATATGGATCCTTCGCAAACACCGCAAAACGGTGATGTA
TGATAGACGTCGTCCATCAAGACGGGCATATTCCCGCCTATAACACGTGTTTGGTATGGG
CGTGTCGCTATAGTGCATAAGAAGTTGACTACATTGATCAATGACATTATATAGCTTCTT
TGGTCAGATAGACGGCGTGTGTGATTGCGATGTATCTACTACAATTATTATTTTGGATCC
GCCTCTTTCGAGGCATCTGGTCTATAGTTTATACTGGAACATCTGTTACGTTATCAACGG
ACCAATCTGCTCTTGTTGCGTTCTGCGGATTAGATAAAATGGTGAATGTACGCGGCCAAC
TTTTATTCCTGGGCGACCAGACTCGGACCAGTTCTTATACAGGAACGACGGAAATCTTGA
AATGGGATGAAGAATATAAATGCTATTCCGTTCTACATGCGACATCATATATGGATTGTC
CTGCTATAGACGCCACGGTATTCAGAGGCTGTAGAGACGCTGTGGTATATGCTCAACCTC
ATGATAGAGTACAACCTTTTCCCGAAAAGGGAACATTGTTGAGAATTGTCGAACCCAGAG
TATCAGATACAGGCAGCTATTACATACGTGTAGCTCTCGCTGGAAGAAATATGAGCGATA
TATTTAGAATGGCTGTTATTATAAGGAGTAGCAAATCTTGGGCCTGTAATCACTCTGCTA
GTTCATTTCAGGCCCATAAATGTATTCGCTATGTCGACCGTATGGCCTTTGAAAATTATC
TGATTGGACATGTAGGCAATTTGCTGGACAGTGACTCGGAATTGCATGCAATTTATAATA
TTACTCCCCAATCCATTTCCACAGATATTAATATTATAACGACTCCATTTTACGATAATT
CGGGAACAATTTATTCACCTACGGTTTTTAATTTGTTTAATAACAATTCCCATGTCGATG
CAATGAATTCGACTGGTATGTGGAATACCGTTTTAAAATATACCCTTCCAAGGCTTATTT
ACTTTTCTACGATGATTGTACTATGTATAATAGCATTGGCAATTTATTTGGTCTGTGAAA
GGTGCCGCTCTCCCCATCGTAGGATATACATCGGTGAACCAAGATCTGATGAGGCCCCAC
TCATCACTTCTGCAGTTAACGAATCATTTCAATATGATTATAATGTAAAGGAAACTCCTT
CAGATGTTATTGAAAAGGAGTTGATGGAAAAACTGAAGAAGAAAGTCGAATTGTTGGAAA
GAGAAGAATGTGTATAGGTTTGAGAAACTATTATAGGTAGGTGGTACCTGTTAGCTTAGT
ATAAGGGGAGGAGCCGTTTCTTGTTTTAAAGACACGAACACAAGGCAGTAAGTTTTATAT
GTGAATTTTGTGCATGTCTGCGAGTCAGCGTCATAATGTGTGTTTTCCAAATCCTGATAA
TAGTGACGACGATCAAAGTAGCTGGAACGGCCAACATAAATCATATAGACGTTCCTGCAG
GACATTCTGCTACAACGACGATCCCGCGATATCCACCAGTTGTCGATGGGACCCTTTACA
CCGAGACGTGGACATGGATTCCCAATCACTGCAACGAAACGGCAACAGGCTATGTATGTC
TGGAAAGTGCTCACTGTTTTACCGATTTGATATTAGGAGTATCCTGCATGAGGTATGCGG
ATGAAATCGTCTTACGAACTGATAAATTTATTGTCGATGCGGGATCCATTAAACAAATAG
AATCGCTAAGTCTGAATGGAGTTCCGAATATATTCCTATCTACGAAAGCAAGTAACAAGT
TGGAGATACTAAATGCTAGCCTACAAAATGCGGGTATCTACATTCGGTATTCTAGAAATG
GGACGAGGACTGCAAAGCTGGATGTTGTTGTGGTTGGCGTTTTGGGTCAAGCAAGGGATC
GCCTACCCCAAATGTCCAGTCCTATGATCTCATCCCACGCCGATATCAAGTTGTCATTAA
AAAACTTTAAAGCATTAGTATATCACGTGGGAGATACTATCAATGTCTCGACGGCGGTTA
TACTAGGACCTTCTCCGGAGATATTCACATTGGAATTTAGGGTGTTGTTCCTCCGTTATA
ATCCAACGTGCAAGTTCGTCACGATTTATGAACCTTGTATATTTCACCCCAAAGAACCAG
AGTGTATTACTACTGCAGAACAATCGGTATGTCATTTCGCATCCAACATTGACATTCTGC
AGATAGCCGCCGCACGTTCTGAAAATTGTAGCACAGGGTATCGTAGATGTATTTATGACA
CGGCTATCGATGAATCTGTGCAGGCCAGATTAACATTCATAGAACCAGGAATTCCTTCCT
TTAAAATGAAAGATGTCCAGGTAGACGATGCTGGATTGTATGTGGTTGTGGCTTTATACA
ATGGACGTCCAAGTGCATGGACTTACATTTATTTGTCAACGGTGGAAACATATCTTAATG
TATATGAAAACTACCACAAGCCGGGATTTGGGTATAAATCATTTCTACAGAACAGTAGTA
TCGTCGACGAAAATGAGGCTAGCGATTGGTCCAGCTCGTCCATTAAACGGAGAAATAATG
GTACTATCATTTATGATATTTTACTCACATCGCTATCAATTGGGGCGATTATTATCGTCA
TAGTAGGGGGTGTTTGTATTGCCATATTAATTAGGCGTAGGAGACGACGTCGCACGAGGG
GGTTATTCGATGAATATCCCAAATATATGACGCTACCAGGAAACGATCTGGGGGGCATGA
ATGTACCGTATGATAATACATGCTCTGGTAACCAAGTTGAATATTATCAAGAAAAGTCGG
CTAAAATGAAAAGAATGGGTTCGGGTTATACCGCTTGGCTAAAAAATGATATGCCGAAAA
TTAGGAAACGCTTAGATTTATACCACTGATATGTACATATTTAAACTTAATGGGATATAG
TATATGGACGTCTATATGACGAGAGTAAATAAACTGACACTGCAAATGAAGCTGATCTAT
ATTGTGCTTTATATTGGGACAAACCACTCGCACAAGCTCATTCAACACATCCACTCTTGC
TATTAAATTCCCCATTATATAACAATACTGACATAACACTCATATTAAGGGGAGAAAATA
AATATGCATGGCCGATCATATTTTATTGAGATCCGAAAATATATCATGCAAATAAGCATG
TTCTAGCACCACTGCAACATGTGGTTTATCGATTTCCGGAAAGAATAGTTGAACCATTGC
CTCCGAGCAGTTGGCGATCTACTTCCGCAGCCTTCGAAATATATCTCATAGAACTCTTCC
TTAAAACTGCACGGAGATTTTCCATCCTCCTTAGAAGCCTTGCAGACAAAAGCCAATTTC
TCTTCAACGGCCAGGGACGGGCAATCGCGATACATTTCACGCATGGATCCATGTCCCCTG
GAGTTGGAAGAGTTATAGTTTATTTATCCAAGTTAATTTTCGTCAGCACATAGCTAAAAT
TGAATTACTTACATCGAGCTTAATTCGTCGAACATACAACTATGATGACAAGCAGAAGTA
ACCAGGACAGCTTCATGTTAAAATAAACTGTAAATCATTCAATGATAATGGGAGAAGAAT
GTGAGCAAGGATCCATGGTGTCTGCTTTTTATAGTATCTACCGCAATGCTACATGGTAAA
TTCTCCCCTCCCATAATGATTTATAGTGATGCAATATGCAGCACATGTTGTGTCAAACTT
CCAGGAATACGATTTGGCTAATAAAAATATACCTCTACCCAAAAATGGGCGGTATGAGAT
GCACGGGGAAAATACGCAGCTGTTCTCATATCCCCTGAACCGTACTCTTTTTCCCCTCTC
CGCCCCGCGGACCCCGAGGCCTCGTGGGGCACCTATTTGCGCGGAGGAAGGCACGGTTCC
TTTTTTTTTTTGGGGGGGGGGGACCCATCTGCGTAGAGAAAGGCACGGTTCCTCTTTTTT
TTTTTCCCCTACAACATCTCGTTTGCATATGCAAGCTCTGAGAACTTCCCTCTACCTCAA
AGCGCCGTAGGGAACTGAGGTCTAATATTCAATCCTAGGCCACTCGCCAATATAAGAGGG
ACTTCCCCCCGCCTATAGAGAGGTTAACCCAGGAGACACGCTGTGGTTAGCTCGTCGATT
CAGTATTTCCTCTTCGACAGGGCCGCGCTTTTTTGGTCGCGGTTTGTCTGAGACTTGTAC
GAAAAGACTAGTCCCATAGCTTCGTTAACACTTGCGATATAAAAAAAAAGAGAACTCGTT
AGGCCACAAATCTATTTTATTGGTTCGCGACAAGATAACACACTCCCCCTCCCCCTTTCC
CCTGTTCAAGTCAGGAGACCCGTCGGAAGATTGATTCTCAAATCCAATTCGGCGAGCATG
TAAGACCCCGGCCAATCGTACAGAACCCCGAGTTTTGTTTACTTGCAGATATGCACCGCC
CTTCCTTGACGTGGCAAACAAACTAAGCTGTGTTTATATAAAACGGCACCCCACCCATAT
ACTCGTATAC
