# Supplementary material for: Viral proteogenomic and expression profiling during productive replication of a skin-tropic herpesvirus in the natural host
Source: PLoS Pathog. 2023 Jun 8;19(6):e1011204. doi: 10.1371/journal.ppat.1011204 (PMC10284419; doi:10.1371/journal.ppat.1011204)
Supplement: S1 File — A table of file descriptions is included in the archive. (ZIP) [file ppat.1011204.s039.zip › supplement/file_descriptions.tsv]

filename	description	category
genome.gff3	Existing gene annotations	NA
genome.fa	RB-1B reference genome (w/terminal repeats removed) used in paper	NA
isoseq/mdv.viral.collapsed.5p200.filt.bed.gz	isoseq3 transcripts (min 4 reads)	IsoSeq
isoseq/mdv.viral.selected.bed.gz	isoseq3 transcripts (only selected major transcripts and abundant isoforms)	IsoSeq
isoseq/both_tss_peaks.r.bedgraph.gz	TSS peaks (-)	IsoSeq
isoseq/both_tss_peaks.f.bedgraph.gz	TSS peaks (+)	IsoSeq
JASPAR/POLII_BREd.bed.gz	BREd motifs	JASPAR_genome_motifs
JASPAR/POLII_BREu.bed.gz	BREu motifs	JASPAR_genome_motifs
JASPAR/POLII_CCAAT-box.bed.gz	CCAAT motifs	JASPAR_genome_motifs
JASPAR/POLII_DPE.bed.gz	DPE motifs	JASPAR_genome_motifs
motifs/POLII_INR.bed.gz	Inr motifs	JASPAR_genome_motifs
JASPAR/POLII_TATA-Box.bed.gz	TATA motifs	JASPAR_genome_motifs
motifs/pas.bed.gz	PolyA signal motifs	Other_genome_motifs
pep_bed/known.bed.gz	Peptides (annotated)	Peptides
pep_bed/6frame.bed.gz	Peptides (novel 6-frame)	Peptides
pep_bed/alt_starts.bed.gz	Peptides (novel alternative N-termini)	Peptides
pep_bed/introns.bed.gz	Peptides (novel spliced)	Peptides
F41.r.bedgraph.gz	F41 coverage (-)	RNA-Seq
F41.f.bedgraph.gz	F41 coverage (+)	RNA-Seq
F42.r.bedgraph.gz	F42 coverage (-)	RNA-Seq
F42.f.bedgraph.gz	F42 coverage (+)	RNA-Seq
F43.r.bedgraph.gz	F43 coverage (-)	RNA-Seq
F43.f.bedgraph.gz	F43 coverage (+)	RNA-Seq
F44.r.bedgraph.gz	F44 coverage (-)	RNA-Seq
F44.f.bedgraph.gz	F44 coverage (+)	RNA-Seq
F45.r.bedgraph.gz	F45 coverage (-)	RNA-Seq
F45.f.bedgraph.gz	F45 coverage (+)	RNA-Seq
F46.r.bedgraph.gz	F46 coverage (-)	RNA-Seq
F46.f.bedgraph.gz	F46 coverage (+)	RNA-Seq
introns.bed.gz	Intron-spanning reads	RNA-Seq
