# Supplementary material for: Viral proteogenomic and expression profiling during productive replication of a skin-tropic herpesvirus in the natural host
Source: PLoS Pathog. 2023 Jun 8;19(6):e1011204. doi: 10.1371/journal.ppat.1011204 (PMC10284419; doi:10.1371/journal.ppat.1011204)
Supplement: S1 File — A table of file descriptions is included in the archive. (ZIP) [file ppat.1011204.s039.zip › supplement/genome.gff3]

##gff-version 3
##sequence-region RB1B_noBAC 1 152290
RB1B_noBAC	GenBank	origin_of_replication	67	148	.	-	.	ID=ori1;Name=ori;Note=origin of DNA replication;color=#a40000
###
RB1B_noBAC	GenBank	mRNA	109	1110	.	-	.	ID=MDV009.t01;Parent=MDV009;color=#a40000;Name=MDV009 (LORF1)
RB1B_noBAC	GenBank	CDS	109	1110	.	-	0	ID=MDV009.p01;Name=MDV009;Parent=MDV009.t01;codon_start=1;product=hypothetical protein;translation=length.333;color=#a40000
###
RB1B_noBAC	GenBank	mRNA	496	810	.	+	.	ID=MDV009.5.t01;Parent=MDV009.5;color=#204a87;Name=MDV009.5
RB1B_noBAC	GenBank	CDS	496	810	.	+	0	ID=MDV009.5.p01;Name=MDV009.5;Parent=MDV009.5.t01;codon_start=1;product=R-LORF13;translation=length.104;color=#204a87
###
RB1B_noBAC	GenBank	mRNA	605	1072	.	+	.	ID=MDV008.t01;Parent=MDV008;color=#204a87;Name=MDV008 (RLORF14-pp24)
RB1B_noBAC	GenBank	CDS	605	1072	.	+	0	ID=MDV008.p01;Name=MDV008;Parent=MDV008.t01;codon_start=1;function=unknown;product=protein pp24;translation=length.155;color=#204a87
###
RB1B_noBAC	GenBank	region	801	114492	.	+	.	ID=GenBank:region:RB1B_noBAC:12928:126619;Note=UL;color=#999999;Name=UL
###
RB1B_noBAC	GenBank	mRNA	1307	3647	.	+	.	ID=MDV010.t01;Parent=MDV010;color=#204a87;Name=MDV010 (vLIP)
RB1B_noBAC	GenBank	CDS	1307	1402	.	+	0	ID=MDV010.p01;Name=MDV010;Parent=MDV010.t01;codon_start=1;function=unknown;product=lipase;translation=length.756;color=#204a87
RB1B_noBAC	GenBank	CDS	1473	3647	.	+	0	ID=MDV010.p01;Name=MDV010;Parent=MDV010.t01;codon_start=1;function=unknown;product=lipase;translation=length.756;color=#204a87
###
RB1B_noBAC	GenBank	mRNA	1660	1917	.	+	.	ID=MDV008.8.t01;Parent=MDV008.8;color=#204a87;Name=MDV008.8
RB1B_noBAC	GenBank	CDS	1660	1917	.	+	0	ID=MDV008.8.p01;Name=MDV008.8;Parent=MDV008.8.t01;codon_start=1;product=hypothetical protein;translation=length.85;color=#204a87
###
RB1B_noBAC	GenBank	mRNA	4203	5754	.	+	.	ID=MDV012.t01;Parent=MDV012;color=#204a87;Name=MDV012 (p012)
RB1B_noBAC	GenBank	CDS	4203	4311	.	+	0	ID=MDV012.p01;Name=MDV012;Parent=MDV012.t01;codon_start=1;function=unknown;product=protein LORF2;translation=length.489;color=#204a87
RB1B_noBAC	GenBank	CDS	4394	5754	.	+	2	ID=MDV012.p01;Name=MDV012;Parent=MDV012.t01;codon_start=1;function=unknown;product=protein LORF2;translation=length.489;color=#204a87
###
RB1B_noBAC	GenBank	mRNA	4515	4691	.	-	.	ID=MDV011.5.t01;Parent=MDV011.5;color=#a40000;Name=MDV011.5
RB1B_noBAC	GenBank	CDS	4515	4691	.	-	0	ID=MDV011.5.p01;Name=MDV011.5;Parent=MDV011.5.t01;codon_start=1;product=hypothetical protein;translation=length.58;color=#a40000
###
RB1B_noBAC	GenBank	mRNA	5035	5319	.	-	.	ID=MDV012.4.t01;Parent=MDV012.4;color=#a40000;Name=MDV012.4
RB1B_noBAC	GenBank	CDS	5035	5319	.	-	0	ID=MDV012.4.p01;Name=MDV012.4;Parent=MDV012.4.t01;codon_start=1;product=hypothetical protein;translation=length.94;color=#a40000
###
RB1B_noBAC	GenBank	mRNA	5501	5776	.	+	.	ID=MDV012.8.t01;Parent=MDV012.8;color=#204a87;Name=MDV012.8
RB1B_noBAC	GenBank	CDS	5501	5776	.	+	0	ID=MDV012.8.p01;Name=MDV012.8;Parent=MDV012.8.t01;codon_start=1;product=hypothetical protein;translation=length.91;color=#204a87
###
RB1B_noBAC	GenBank	mRNA	5944	6531	.	+	.	ID=MDV013.t01;Parent=MDV013;color=#204a87;Name=MDV013 (UL1-gL)
RB1B_noBAC	GenBank	CDS	5944	6531	.	+	0	ID=MDV013.p01;Name=MDV013;Parent=MDV013.t01;codon_start=1;function=cell entry%3Bcell-to-cell spread;product=envelope glycoprotein L;translation=length.195;color=#204a87
###
RB1B_noBAC	GenBank	mRNA	5952	6380	.	-	.	ID=MDV013.5.t01;Parent=MDV013.5;color=#a40000;Name=MDV013.5 (LORF4)
RB1B_noBAC	GenBank	CDS	5952	6380	.	-	0	ID=MDV013.5.p01;Name=MDV013.5;Parent=MDV013.5.t01;codon_start=1;product=LORF4;translation=length.142;color=#a40000
###
RB1B_noBAC	GenBank	mRNA	6413	7354	.	+	.	ID=MDV014.t01;Parent=MDV014;color=#204a87;Name=MDV014 (UL2-UNG)
RB1B_noBAC	GenBank	CDS	6413	7354	.	+	0	ID=MDV014.p01;Name=MDV014;Parent=MDV014.t01;codon_start=1;function=DNA repair;product=uracil-DNA glycosylase;translation=length.313;color=#204a87
###
RB1B_noBAC	GenBank	mRNA	7363	7656	.	+	.	ID=MDV014.5.t01;Parent=MDV014.5;color=#204a87;Name=MDV014.5
RB1B_noBAC	GenBank	CDS	7363	7656	.	+	0	ID=MDV014.5.p01;Name=MDV014.5;Parent=MDV014.5.t01;codon_start=1;product=hypothetical protein;translation=length.97;color=#204a87
###
RB1B_noBAC	GenBank	mRNA	7379	8065	.	+	.	ID=MDV015.t01;Parent=MDV015;color=#204a87;Name=MDV015 (UL3-NP03)
RB1B_noBAC	GenBank	CDS	7379	8065	.	+	0	ID=MDV015.p01;Name=MDV015;Parent=MDV015.t01;codon_start=1;function=unknown;product=nuclear protein UL3;translation=length.228;color=#204a87
###
RB1B_noBAC	GenBank	mRNA	8087	8263	.	+	.	ID=MDV015.5.t01;Parent=MDV015.5;color=#204a87;Name=MDV015.5 (UL3.5)
RB1B_noBAC	GenBank	CDS	8087	8263	.	+	0	ID=MDV015.5.p01;Name=MDV015.5;Parent=MDV015.5.t01;codon_start=1;function=possibly virion morphogenesis;product=protein V57;translation=length.58;color=#204a87
###
RB1B_noBAC	GenBank	mRNA	8581	9387	.	-	.	ID=MDV016.t01;Parent=MDV016;color=#a40000;Name=MDV016 (UL4-NP04)
RB1B_noBAC	GenBank	CDS	8581	9387	.	-	0	ID=MDV016.p01;Name=MDV016;Parent=MDV016.t01;codon_start=1;function=unknown;product=nuclear protein UL4;translation=length.268;color=#a40000
###
RB1B_noBAC	GenBank	mRNA	9441	12017	.	-	.	ID=MDV017.t01;Parent=MDV017;color=#a40000;Name=MDV017 (UL5-HELI)
RB1B_noBAC	GenBank	CDS	9441	12017	.	-	0	ID=MDV017.p01;Name=MDV017;Parent=MDV017.t01;codon_start=1;function=DNA replication;product=helicase-primase helicase subunit;translation=length.858;color=#a40000
###
RB1B_noBAC	GenBank	mRNA	12085	14253	.	+	.	ID=MDV018.t01;Parent=MDV018;color=#204a87;Name=MDV018 (UL6-PORTL)
RB1B_noBAC	GenBank	CDS	12085	14253	.	+	0	ID=MDV018.p01;Name=MDV018;Parent=MDV018.t01;codon_start=1;function=DNA encapsidation;product=capsid portal protein;translation=length.722;color=#204a87
###
RB1B_noBAC	GenBank	mRNA	14090	15007	.	+	.	ID=MDV019.t01;Parent=MDV019;color=#204a87;Name=MDV019 (UL7-CEP1)
RB1B_noBAC	GenBank	CDS	14090	15007	.	+	0	ID=MDV019.p01;Name=MDV019;Parent=MDV019.t01;codon_start=1;function=virion morphogenesis;product=tegument protein UL7;translation=length.305;color=#204a87
###
RB1B_noBAC	GenBank	mRNA	15041	17350	.	-	.	ID=MDV020.t01;Parent=MDV020;color=#a40000;Name=MDV020 (UL8-HEPA)
RB1B_noBAC	GenBank	CDS	15041	17350	.	-	0	ID=MDV020.p01;Name=MDV020;Parent=MDV020.t01;codon_start=1;function=DNA replication;product=helicase-primase subunit;translation=length.769;color=#a40000
###
RB1B_noBAC	GenBank	mRNA	19988	21262	.	+	.	ID=MDV022.t01;Parent=MDV022;color=#204a87;Name=MDV022 (UL10-gM)
RB1B_noBAC	GenBank	CDS	19988	21262	.	+	0	ID=MDV022.p01;Name=MDV022;Parent=MDV022.t01;codon_start=1;function=virion morphogenesis%3Bmembrane fusion;product=envelope glycoprotein M;translation=length.424;color=#204a87
###
RB1B_noBAC	GenBank	mRNA	21316	21570	.	-	.	ID=MDV023.t01;Parent=MDV023;color=#a40000;Name=MDV023 (UL11-CEP3)
RB1B_noBAC	GenBank	CDS	21316	21570	.	-	0	ID=MDV023.p01;Name=MDV023;Parent=MDV023.t01;codon_start=1;function=virion morphogenesis;product=myristylated tegument protein;translation=length.84;color=#a40000
###
RB1B_noBAC	GenBank	mRNA	21546	23120	.	-	.	ID=MDV024.t01;Parent=MDV024;color=#a40000;Name=MDV024 (UL12-AK)
RB1B_noBAC	GenBank	CDS	21546	23120	.	-	0	ID=MDV024.p01;Name=MDV024;Parent=MDV024.t01;codon_start=1;function=DNA processing;product=deoxyribonuclease;translation=length.524;color=#a40000
###
RB1B_noBAC	GenBank	mRNA	25132	30826	.	+	.	ID=MDV027.t01;Parent=MDV027;color=#204a87;Name=MDV027 (UL15-TRM3)
RB1B_noBAC	GenBank	CDS	25132	26175	.	+	0	ID=MDV027.p01;Name=MDV027;Parent=MDV027.t01;codon_start=1;function=DNA encapsidation;product=DNA packaging terminase subunit 1;translation=length.737;color=#204a87
RB1B_noBAC	GenBank	CDS	29657	30826	.	+	0	ID=MDV027.p01;Name=MDV027;Parent=MDV027.t01;codon_start=1;function=DNA encapsidation;product=DNA packaging terminase subunit 1;translation=length.737;color=#204a87
###
RB1B_noBAC	GenBank	mRNA	26215	27297	.	-	.	ID=MDV028.t01;Parent=MDV028;color=#a40000;Name=MDV028 (UL16-CEP2)
RB1B_noBAC	GenBank	CDS	26215	27297	.	-	0	ID=MDV028.p01;Name=MDV028;Parent=MDV028.t01;codon_start=1;function=possibly virion morphogenesis;product=tegument protein UL16;translation=length.360;color=#a40000
###
RB1B_noBAC	GenBank	mRNA	27324	29513	.	-	.	ID=MDV029.t01;Parent=MDV029;color=#a40000;Name=MDV029 (UL17-CVC1)
RB1B_noBAC	GenBank	CDS	27324	29513	.	-	0	ID=MDV029.p01;Name=MDV029;Parent=MDV029.t01;codon_start=1;function=DNA encapsidation%3Bcapsid transport;product=DNA packaging tegument protein UL17;translation=length.729;color=#a40000
###
RB1B_noBAC	GenBank	mRNA	30945	31904	.	-	.	ID=MDV030.t01;Parent=MDV030;color=#a40000;Name=MDV030 (UL18-TRX2)
RB1B_noBAC	GenBank	CDS	30945	31904	.	-	0	ID=MDV030.p01;Name=MDV030;Parent=MDV030.t01;codon_start=1;function=capsid morphogenesis;product=capsid triplex subunit 2;translation=length.319;color=#a40000
###
RB1B_noBAC	GenBank	mRNA	32030	36211	.	-	.	ID=MDV031.t01;Parent=MDV031;color=#a40000;Name=MDV031 (UL19-MCP)
RB1B_noBAC	GenBank	CDS	32030	36211	.	-	0	ID=MDV031.p01;Name=MDV031;Parent=MDV031.t01;codon_start=1;function=capsid morphogenesis;product=major capsid protein;translation=length.1393;color=#a40000
###
RB1B_noBAC	GenBank	mRNA	37480	39120	.	+	.	ID=MDV033.t01;Parent=MDV033;color=#204a87;Name=MDV033 (UL21-TEG4)
RB1B_noBAC	GenBank	CDS	37480	39120	.	+	0	ID=MDV033.p01;Name=MDV033;Parent=MDV033.t01;codon_start=1;function=virion morphogenesis;product=tegument protein UL21;translation=length.546;color=#204a87
###
RB1B_noBAC	GenBank	mRNA	39267	41708	.	-	.	ID=MDV034.t01;Parent=MDV034;color=#a40000;Name=MDV034 (UL22-gH)
RB1B_noBAC	GenBank	CDS	39267	41708	.	-	0	ID=MDV034.p01;Name=MDV034;Parent=MDV034.t01;codon_start=1;function=cell entry%3Bcell-to-cell spread;product=envelope glycoprotein H;translation=length.813;color=#a40000
###
RB1B_noBAC	GenBank	mRNA	41891	42949	.	-	.	ID=MDV036.t01;Parent=MDV036;color=#a40000;Name=MDV036 (UL23-TK)
RB1B_noBAC	GenBank	CDS	41891	42949	.	-	0	ID=MDV036.p01;Name=MDV036;Parent=MDV036.t01;codon_start=1;function=nucleotide metabolism;product=thymidine kinase;translation=length.352;color=#a40000
###
RB1B_noBAC	GenBank	mRNA	42904	43818	.	+	.	ID=MDV035.t01;Parent=MDV035;color=#204a87;Name=MDV035 (UL24)
RB1B_noBAC	GenBank	CDS	42904	43818	.	+	0	ID=MDV035.p01;Name=MDV035;Parent=MDV035.t01;codon_start=1;function=unknown;product=nuclear protein UL24;translation=length.304;color=#204a87
###
RB1B_noBAC	GenBank	mRNA	43913	45664	.	+	.	ID=MDV037.t01;Parent=MDV037;color=#204a87;Name=MDV037 (UL25-CVC2)
RB1B_noBAC	GenBank	CDS	43913	45664	.	+	0	ID=MDV037.p01;Name=MDV037;Parent=MDV037.t01;codon_start=1;function=DNA encapsidation;product=DNA packaging tegument protein UL25;translation=length.583;color=#204a87
###
RB1B_noBAC	GenBank	mRNA	45705	47696	.	+	.	ID=MDV038.t01;Parent=MDV038;color=#204a87;Name=MDV038 (UL26-SCAF)
RB1B_noBAC	GenBank	CDS	45705	47696	.	+	0	ID=MDV038.p01;Name=MDV038;Parent=MDV038.t01;codon_start=1;function=capsid morphogenesis;product=capsid maturation protease;translation=length.663;color=#204a87
###
RB1B_noBAC	GenBank	mRNA	46659	47696	.	+	.	ID=MDV039.t01;Parent=MDV039;color=#204a87;Name=MDV039 (UL26.5-ICP35)
RB1B_noBAC	GenBank	CDS	46659	47696	.	+	0	ID=MDV039.p01;Name=MDV039;Parent=MDV039.t01;codon_start=1;function=capsid morphogenesis;product=capsid scaffold protein;translation=length.345;color=#204a87
###
RB1B_noBAC	GenBank	mRNA	47314	47541	.	+	.	ID=MDV038.5.t01;Parent=MDV038.5;color=#204a87;Name=MDV038.5
RB1B_noBAC	GenBank	CDS	47314	47541	.	+	0	ID=MDV038.5.p01;Name=MDV038.5;Parent=MDV038.5.t01;codon_start=1;product=hypothetical protein;translation=length.75;color=#204a87
###
RB1B_noBAC	GenBank	mRNA	47768	48127	.	+	.	ID=MDV039.5.t01;Parent=MDV039.5;color=#204a87;Name=MDV039.5 (LORF5)
RB1B_noBAC	GenBank	CDS	47768	48127	.	+	0	ID=MDV039.5.p01;Name=MDV039.5;Parent=MDV039.5.t01;codon_start=1;product=hypothetical protein;translation=length.119;color=#204a87
###
RB1B_noBAC	GenBank	mRNA	47827	50424	.	-	.	ID=MDV040.t01;Parent=MDV040;color=#a40000;Name=MDV040 (UL27-gB)
RB1B_noBAC	GenBank	CDS	47827	50424	.	-	0	ID=MDV040.p01;Name=MDV040;Parent=MDV040.t01;codon_start=1;function=cell entry%3Bcell-to-cell spread;product=envelope glycoprotein B;translation=length.865;color=#a40000
###
RB1B_noBAC	GenBank	mRNA	50499	52880	.	-	.	ID=MDV041.t01;Parent=MDV041;color=#a40000;Name=MDV041 (UL28-TRM1)
RB1B_noBAC	GenBank	CDS	50499	52880	.	-	0	ID=MDV041.p01;Name=MDV041;Parent=MDV041.t01;codon_start=1;function=DNA encapsidation;product=DNA packaging terminase subunit 2;translation=length.793;color=#a40000
###
RB1B_noBAC	GenBank	mRNA	53072	56647	.	-	.	ID=MDV042.t01;Parent=MDV042;color=#a40000;Name=MDV042 (UL29-DNBI)
RB1B_noBAC	GenBank	CDS	53072	56647	.	-	0	ID=MDV042.p01;Name=MDV042;Parent=MDV042.t01;codon_start=1;function=DNA replication%3Bpossibly gene regulation;product=single-stranded DNA-binding protein;translation=length.1191;color=#a40000
###
RB1B_noBAC	GenBank	mRNA	56916	60578	.	+	.	ID=MDV043.t01;Parent=MDV043;color=#204a87;Name=MDV043 (UL30-DPOL)
RB1B_noBAC	GenBank	CDS	56916	60578	.	+	0	ID=MDV043.p01;Name=MDV043;Parent=MDV043.t01;codon_start=1;function=DNA replication;product=DNA polymerase catalytic subunit;translation=length.1220;color=#204a87
###
RB1B_noBAC	GenBank	mRNA	60502	61404	.	-	.	ID=MDV044.t01;Parent=MDV044;color=#a40000;Name=MDV044 (UL31-NEC1)
RB1B_noBAC	GenBank	CDS	60502	61404	.	-	0	ID=MDV044.p01;Name=MDV044;Parent=MDV044.t01;codon_start=1;function=nuclear egress;product=nuclear egress lamina protein;translation=length.300;color=#a40000
###
RB1B_noBAC	GenBank	mRNA	61421	63346	.	-	.	ID=MDV046.t01;Parent=MDV046;color=#a40000;Name=MDV046 (UL32)
RB1B_noBAC	GenBank	CDS	61421	63346	.	-	0	ID=MDV046.p01;Name=MDV046;Parent=MDV046.t01;codon_start=1;function=DNA encapsidation%3Bpossibly capsid transport;product=DNA packaging protein UL32;translation=length.641;color=#a40000
###
RB1B_noBAC	GenBank	mRNA	63345	63749	.	+	.	ID=MDV045.t01;Parent=MDV045;color=#204a87;Name=MDV045 (UL33-TRM2)
RB1B_noBAC	GenBank	CDS	63345	63749	.	+	0	ID=MDV045.p01;Name=MDV045;Parent=MDV045.t01;codon_start=1;function=DNA encapsidation;product=DNA packaging protein UL33;translation=length.134;color=#204a87
###
RB1B_noBAC	GenBank	mRNA	63842	64675	.	+	.	ID=MDV047.t01;Parent=MDV047;color=#204a87;Name=MDV047 (UL34-NEC2)
RB1B_noBAC	GenBank	CDS	63842	64675	.	+	0	ID=MDV047.p01;Name=MDV047;Parent=MDV047.t01;codon_start=1;function=nuclear egress;product=nuclear egress membrane protein;translation=length.277;color=#204a87
###
RB1B_noBAC	GenBank	mRNA	64759	65154	.	+	.	ID=MDV048.t01;Parent=MDV048;color=#204a87;Name=MDV048 (UL35-SCP)
RB1B_noBAC	GenBank	CDS	64759	65154	.	+	0	ID=MDV048.p01;Name=MDV048;Parent=MDV048.t01;codon_start=1;function=capsid morphogenesis%3Bpossibly capsid transport;product=small capsid protein;translation=length.131;color=#204a87
###
RB1B_noBAC	GenBank	mRNA	65215	75372	.	-	.	ID=MDV049.t01;Parent=MDV049;color=#a40000;Name=MDV049 (UL36-LTP)
RB1B_noBAC	GenBank	CDS	65215	75372	.	-	0	ID=MDV049.p01;Name=MDV049;Parent=MDV049.t01;codon_start=1;function=capsid transport;product=large tegument protein;translation=length.3385;color=#a40000
###
RB1B_noBAC	GenBank	mRNA	75020	75487	.	+	.	ID=MDV049.5.t01;Parent=MDV049.5;color=#204a87;Name=MDV049.5 (LORF6)
RB1B_noBAC	GenBank	CDS	75020	75487	.	+	0	ID=MDV049.5.p01;Name=MDV049.5;Parent=MDV049.5.t01;codon_start=1;product=hypothetical protein;translation=length.155;color=#204a87
###
RB1B_noBAC	GenBank	mRNA	75587	78727	.	-	.	ID=MDV050.t01;Parent=MDV050;color=#a40000;Name=MDV050 (UL37-ITP)
RB1B_noBAC	GenBank	CDS	75587	78727	.	-	0	ID=MDV050.p01;Name=MDV050;Parent=MDV050.t01;codon_start=1;function=virion morphogenesis;product=tegument protein UL37;translation=length.1046;color=#a40000
###
RB1B_noBAC	GenBank	mRNA	78438	78800	.	+	.	ID=MDV050.5.t01;Parent=MDV050.5;color=#204a87;Name=MDV050.5 (LORF7)
RB1B_noBAC	GenBank	CDS	78438	78800	.	+	0	ID=MDV050.5.p01;Name=MDV050.5;Parent=MDV050.5.t01;codon_start=1;product=hypothetical protein;translation=length.120;color=#204a87
###
RB1B_noBAC	GenBank	mRNA	79098	80510	.	+	.	ID=MDV051.t01;Parent=MDV051;color=#204a87;Name=MDV051 (UL38-TRX1)
RB1B_noBAC	GenBank	CDS	79098	80510	.	+	0	ID=MDV051.p01;Name=MDV051;Parent=MDV051.t01;codon_start=1;function=capsid morphogenesis;product=capsid triplex subunit 1;translation=length.470;color=#204a87
###
RB1B_noBAC	GenBank	mRNA	80732	83200	.	+	.	ID=MDV052.t01;Parent=MDV052;color=#204a87;Name=MDV052 (UL39-RIR1)
RB1B_noBAC	GenBank	CDS	80732	83200	.	+	0	ID=MDV052.p01;Name=MDV052;Parent=MDV052.t01;codon_start=1;function=nucleotide metabolism;product=ribonucleotide reductase subunit 1;translation=length.822;color=#204a87
###
RB1B_noBAC	GenBank	mRNA	83253	84284	.	+	.	ID=MDV053.t01;Parent=MDV053;color=#204a87;Name=MDV053 (UL40-RIR2)
RB1B_noBAC	GenBank	CDS	83253	84284	.	+	0	ID=MDV053.p01;Name=MDV053;Parent=MDV053.t01;codon_start=1;function=nucleotide metabolism;product=ribonucleotide reductase subunit 2;translation=length.343;color=#204a87
###
RB1B_noBAC	GenBank	mRNA	84332	85657	.	-	.	ID=MDV054.t01;Parent=MDV054;color=#a40000;Name=MDV054 (UL41-SHUT)
RB1B_noBAC	GenBank	CDS	84332	85657	.	-	0	ID=MDV054.p01;Name=MDV054;Parent=MDV054.t01;codon_start=1;function=cellular mRNA degradation;product=tegument host shutoff protein;translation=length.441;color=#a40000
###
RB1B_noBAC	GenBank	mRNA	86314	87423	.	+	.	ID=MDV055.t01;Parent=MDV055;color=#204a87;Name=MDV055 (UL42-PAP)
RB1B_noBAC	GenBank	CDS	86314	87423	.	+	0	ID=MDV055.p01;Name=MDV055;Parent=MDV055.t01;codon_start=1;function=DNA replication;product=DNA polymerase processivity subunit;translation=length.369;color=#204a87
###
RB1B_noBAC	GenBank	mRNA	87583	88845	.	+	.	ID=MDV056.t01;Parent=MDV056;color=#204a87;Name=MDV056 (UL43-MB43)
RB1B_noBAC	GenBank	CDS	87583	88845	.	+	0	ID=MDV056.p01;Name=MDV056;Parent=MDV056.t01;codon_start=1;function=possibly membrane fusion;product=envelope protein UL43;translation=length.420;color=#204a87
###
RB1B_noBAC	GenBank	mRNA	89065	90570	.	+	.	ID=MDV057.t01;Parent=MDV057;color=#204a87;Name=MDV057 (UL44-gC)
RB1B_noBAC	GenBank	CDS	89065	90570	.	+	0	ID=MDV057.p01;Name=MDV057;Parent=MDV057.t01;codon_start=1;function=cell attachment;product=envelope glycoprotein C;translation=length.501;color=#204a87
###
RB1B_noBAC	GenBank	mRNA	90881	91108	.	+	.	ID=MDV057.4.t01;Parent=MDV057.4;color=#204a87;Name=MDV057.4
RB1B_noBAC	GenBank	CDS	90881	91108	.	+	0	ID=MDV057.4.p01;Name=MDV057.4;Parent=MDV057.4.t01;codon_start=1;product=hypothetical protein;translation=length.75;color=#204a87
###
RB1B_noBAC	GenBank	mRNA	91267	91893	.	-	.	ID=MDV057.8.t01;Parent=MDV057.8;color=#a40000;Name=MDV057.8 (LORF8)
RB1B_noBAC	GenBank	CDS	91267	91893	.	-	0	ID=MDV057.8.p01;Name=MDV057.8;Parent=MDV057.8.t01;codon_start=1;product=23 kDa protein;translation=length.208;color=#a40000
###
RB1B_noBAC	GenBank	mRNA	91433	92068	.	+	.	ID=MDV058.t01;Parent=MDV058;color=#204a87;Name=MDV058 (UL45-EV45)
RB1B_noBAC	GenBank	CDS	91433	92068	.	+	0	ID=MDV058.p01;Name=MDV058;Parent=MDV058.t01;codon_start=1;function=possibly membrane fusion;product=membrane protein UL45;translation=length.211;color=#204a87
###
RB1B_noBAC	GenBank	mRNA	92201	93907	.	-	.	ID=MDV059.t01;Parent=MDV059;color=#a40000;Name=MDV059 (UL46-TEG1)
RB1B_noBAC	GenBank	CDS	92201	93907	.	-	0	ID=MDV059.p01;Name=MDV059;Parent=MDV059.t01;codon_start=1;function=possibly gene regulation;product=tegument protein VP11/12;translation=length.568;color=#a40000
###
RB1B_noBAC	GenBank	mRNA	94049	96475	.	-	.	ID=MDV060.t01;Parent=MDV060;color=#a40000;Name=MDV060 (UL47-TEG5)
RB1B_noBAC	GenBank	CDS	94049	96475	.	-	0	ID=MDV060.p01;Name=MDV060;Parent=MDV060.t01;codon_start=1;function=possibly gene regulation;product=tegument protein VP13/14;translation=length.808;color=#a40000
###
RB1B_noBAC	GenBank	mRNA	96714	97997	.	-	.	ID=MDV061.t01;Parent=MDV061;color=#a40000;Name=MDV061 (UL48-VP16)
RB1B_noBAC	GenBank	CDS	96714	97997	.	-	0	ID=MDV061.p01;Name=MDV061;Parent=MDV061.t01;codon_start=1;function=gene regulation%3Bvirion morphogenesis;product=transactivating tegument protein VP16;translation=length.427;color=#a40000
###
RB1B_noBAC	GenBank	mRNA	98105	98854	.	-	.	ID=MDV062.t01;Parent=MDV062;color=#a40000;Name=MDV062 (UL49-VP22)
RB1B_noBAC	GenBank	CDS	98105	98854	.	-	0	ID=MDV062.p01;Name=MDV062;Parent=MDV062.t01;codon_start=1;function=virion morphogenesis%3Bpossibly RNA transport to uninfected cells;product=tegument protein VP22;translation=length.249;color=#a40000
###
RB1B_noBAC	GenBank	mRNA	99000	99287	.	-	.	ID=MDV064.t01;Parent=MDV064;color=#a40000;Name=MDV064 (UL49.5-gN)
RB1B_noBAC	GenBank	CDS	99000	99287	.	-	0	ID=MDV064.p01;Name=MDV064;Parent=MDV064.t01;codon_start=1;function=virion morphogenesis%3Bmembrane fusion;product=envelope glycoprotein N;translation=length.95;color=#a40000
###
RB1B_noBAC	GenBank	mRNA	99267	100577	.	+	.	ID=MDV063.t01;Parent=MDV063;color=#204a87;Name=MDV063 (UL50-DUT)
RB1B_noBAC	GenBank	CDS	99267	100577	.	+	0	ID=MDV063.p01;Name=MDV063;Parent=MDV063.t01;codon_start=1;function=nucleotide metabolism;product=deoxyuridine triphosphatase;translation=length.436;color=#204a87
###
RB1B_noBAC	GenBank	mRNA	100582	100818	.	+	.	ID=MDV063.5.t01;Parent=MDV063.5;color=#204a87;Name=MDV063.5
RB1B_noBAC	GenBank	CDS	100582	100818	.	+	0	ID=MDV063.5.p01;Name=MDV063.5;Parent=MDV063.5.t01;codon_start=1;product=hypothetical protein;translation=length.78;color=#204a87
###
RB1B_noBAC	GenBank	mRNA	100665	101414	.	-	.	ID=MDV065.t01;Parent=MDV065;color=#a40000;Name=MDV065 (UL51-TEG7)
RB1B_noBAC	GenBank	CDS	100665	101414	.	-	0	ID=MDV065.p01;Name=MDV065;Parent=MDV065.t01;codon_start=1;function=virion morphogenesis;product=tegument protein UL51;translation=length.249;color=#a40000
###
RB1B_noBAC	GenBank	mRNA	101416	104640	.	+	.	ID=MDV066.t01;Parent=MDV066;color=#204a87;Name=MDV066 (UL52-PRIM)
RB1B_noBAC	GenBank	CDS	101416	104640	.	+	0	ID=MDV066.p01;Name=MDV066;Parent=MDV066.t01;codon_start=1;function=DNA replication;product=helicase-primase primase subunit;translation=length.1074;color=#204a87
###
RB1B_noBAC	GenBank	mRNA	104619	105683	.	+	.	ID=MDV067.t01;Parent=MDV067;color=#204a87;Name=MDV067 (UL53-gK)
RB1B_noBAC	GenBank	CDS	104619	105683	.	+	0	ID=MDV067.p01;Name=MDV067;Parent=MDV067.t01;codon_start=1;function=virion morphogenesis%3Bmembrane fusion;product=envelope glycoprotein K;translation=length.354;color=#204a87
###
RB1B_noBAC	GenBank	mRNA	105830	107251	.	+	.	ID=MDV068.t01;Parent=MDV068;color=#204a87;Name=MDV068 (UL54-ICP27)
RB1B_noBAC	GenBank	CDS	105830	107251	.	+	0	ID=MDV068.p01;Name=MDV068;Parent=MDV068.t01;codon_start=1;function=gene regulation%3BRNA metabolism and transport;product=multifunctional expression regulator;translation=length.473;color=#204a87
###
RB1B_noBAC	GenBank	mRNA	107381	108190	.	-	.	ID=MDV069.t01;Parent=MDV069;color=#a40000;Name=MDV069 (LORF9)
RB1B_noBAC	GenBank	CDS	107381	108190	.	-	0	ID=MDV069.p01;Name=MDV069;Parent=MDV069.t01;codon_start=1;function=unknown;product=protein LORF4;translation=length.269;color=#a40000
###
RB1B_noBAC	GenBank	mRNA	108358	108858	.	+	.	ID=MDV070.t01;Parent=MDV070;color=#204a87;Name=MDV070 (UL55-TEG6)
RB1B_noBAC	GenBank	CDS	108358	108858	.	+	0	ID=MDV070.p01;Name=MDV070;Parent=MDV070.t01;codon_start=1;function=unknown;product=nuclear protein UL55;translation=length.166;color=#204a87
###
RB1B_noBAC	GenBank	mRNA	109214	109798	.	-	.	ID=MDV071.t01;Parent=MDV071;color=#a40000;Name=MDV071 (LORF10)
RB1B_noBAC	GenBank	CDS	109214	109798	.	-	0	ID=MDV071.p01;Name=MDV071;Parent=MDV071.t01;codon_start=1;function=unknown;product=myristylated tegument protein CIRC;translation=length.194;color=#a40000
###
RB1B_noBAC	GenBank	mRNA	109527	109805	.	+	.	ID=MDV071.4.t01;Parent=MDV071.4;color=#204a87;Name=MDV071.4
RB1B_noBAC	GenBank	CDS	109527	109805	.	+	0	ID=MDV071.4.p01;Name=MDV071.4;Parent=MDV071.4.t01;codon_start=1;product=hypothetical protein;translation=length.92;color=#204a87
###
RB1B_noBAC	GenBank	mRNA	110431	113142	.	-	.	ID=MDV072.t01;Parent=MDV072;color=#a40000;Name=MDV072 (LORF11)
RB1B_noBAC	GenBank	CDS	110431	113142	.	-	0	ID=MDV072.p01;Name=MDV072;Parent=MDV072.t01;codon_start=1;function=unknown;product=protein LORF5;translation=length.903;color=#a40000
###
RB1B_noBAC	GenBank	mRNA	111026	111646	.	+	.	ID=MDV072.2.t01;Parent=MDV072.2;color=#204a87;Name=MDV072.2
RB1B_noBAC	GenBank	CDS	111026	111646	.	+	0	ID=MDV072.2.p01;Name=MDV072.2;Parent=MDV072.2.t01;codon_start=1;product=hypothetical protein;translation=length.206;color=#204a87
###
RB1B_noBAC	GenBank	mRNA	112037	112372	.	+	.	ID=MDV072.4.t01;Parent=MDV072.4;color=#204a87;Name=MDV072.4
RB1B_noBAC	GenBank	CDS	112037	112372	.	+	0	ID=MDV072.4.p01;Name=MDV072.4;Parent=MDV072.4.t01;codon_start=1;product=hypothetical protein;translation=length.111;color=#204a87
###
RB1B_noBAC	GenBank	mRNA	113294	113593	.	+	.	ID=MDV072.6.t01;Parent=MDV072.6;color=#204a87;Name=MDV072.6
RB1B_noBAC	GenBank	CDS	113294	113593	.	+	0	ID=MDV072.6.p01;Name=MDV072.6;Parent=MDV072.6.t01;codon_start=1;product=hypothetical protein;translation=length.99;color=#204a87
###
RB1B_noBAC	GenBank	mRNA	113344	113724	.	-	.	ID=MDV072.5.t01;Parent=MDV072.5;color=#a40000;Name=MDV072.5
RB1B_noBAC	GenBank	CDS	113344	113724	.	-	0	ID=MDV072.5.p01;Name=MDV072.5;Parent=MDV072.5.t01;codon_start=1;product=UL56;translation=length.126;color=#a40000
###
RB1B_noBAC	GenBank	repeat_region	114493	127420	.	+	.	ID=GenBank:repeat_region:RB1B_noBAC:126620:139547;Note=IRL;rpt_type=inverted;color=#999999;Name=IRL
###
RB1B_noBAC	GenBank	mRNA	115129	115476	.	+	.	ID=MDV074.t01;Parent=MDV074;color=#204a87;Name=MDV074 (RLORF12)
RB1B_noBAC	GenBank	CDS	115129	115476	.	+	0	ID=MDV074.p01;Name=MDV074;Parent=MDV074.t01;codon_start=1;product=R-LORF12;translation=length.115;color=#204a87
###
RB1B_noBAC	GenBank	origin_of_replication	115145	115226	.	+	.	ID=ori2;Name=ori;Note=origin of DNA replication;color=#204a87
###
RB1B_noBAC	GenBank	mRNA	115562	115753	.	+	.	ID=MDV075.1.t01;Parent=MDV075.1;color=#204a87;Name=MDV075.1 (B68)
RB1B_noBAC	GenBank	CDS	115562	115753	.	+	0	ID=MDV075.1.p01;Name=MDV075.1;Parent=MDV075.1.t01;codon_start=1;product=B68;translation=length.63;color=#204a87
###
RB1B_noBAC	GenBank	repeat_region	115980	116375	.	-	.	ID=GenBank:repeat_region:RB1B_noBAC:128107:128502;Note=132bp repeats;rpt_type=tandem;color=#999999
###
RB1B_noBAC	GenBank	mRNA	116068	116394	.	+	.	ID=MDV075.2.t01;Parent=MDV075.2;color=#204a87;Name=MDV075.2
RB1B_noBAC	GenBank	CDS	116068	116394	.	+	0	ID=MDV075.2.p01;Name=MDV075.2;Parent=MDV075.2.t01;codon_start=1;product=hypothetical protein;translation=length.108;color=#204a87
###
RB1B_noBAC	GenBank	mRNA	116741	117052	.	-	.	ID=MDV075.4.t01;Parent=MDV075.4;color=#a40000;Name=MDV075.4 (RLORF11)
RB1B_noBAC	GenBank	CDS	116741	117052	.	-	0	ID=MDV075.4.p01;Name=MDV075.4;Parent=MDV075.4.t01;codon_start=1;product=hypothetical protein;translation=length.103;color=#a40000
###
RB1B_noBAC	GenBank	mRNA	117471	117617	.	+	.	ID=MDV075.5.t01;Parent=MDV075.5;color=#204a87;Name=MDV075.5
RB1B_noBAC	GenBank	CDS	117471	117617	.	+	0	ID=MDV075.5.p01;Name=MDV075.5;Parent=MDV075.5.t01;codon_start=1;product=hypothetical protein;translation=length.48;color=#204a87
###
RB1B_noBAC	GenBank	mRNA	117614	117814	.	+	.	ID=MDV075.6.t01;Parent=MDV075.6;color=#204a87;Name=MDV075.6
RB1B_noBAC	GenBank	CDS	117614	117814	.	+	0	ID=MDV075.6.p01;Parent=MDV075.6.t01;Name=MDV075.6;codon_start=1;product=hypothetical protein;translation=length.66;color=#204a87
###
RB1B_noBAC	GenBank	mRNA	117911	118198	.	-	.	ID=MDV075.7.t01;Parent=MDV075.7;color=#a40000;Name=MDV075.7 (RLORF10)
RB1B_noBAC	GenBank	CDS	117911	118198	.	-	0	ID=MDV075.7.p01;Name=MDV075.7;Parent=MDV075.7.t01;codon_start=1;product=R-LORF10;translation=length.95;color=#a40000
###
RB1B_noBAC	GenBank	mRNA	118606	118929	.	+	.	ID=MDV075.8.t01;Parent=MDV075.8;color=#204a87;Name=MDV075.8 (RLORF9)
RB1B_noBAC	GenBank	CDS	118606	118929	.	+	0	ID=MDV075.8.p01;Name=MDV075.8;Parent=MDV075.8.t01;codon_start=1;product=14 kDa lytic protein C;translation=length.107;color=#204a87
###
RB1B_noBAC	GenBank	mRNA	118805	119161	.	-	.	ID=MDV075.9.t01;Parent=MDV075.9;color=#a40000;Name=MDV075.9
RB1B_noBAC	GenBank	CDS	118805	119161	.	-	0	ID=MDV075.9.p01;Name=MDV075.9;Parent=MDV075.9.t01;codon_start=1;product=hypothetical protein;translation=length.118;color=#a40000
###
RB1B_noBAC	GenBank	ncRNA	120410	120479	.	+	.	ID=mdv1-mir-M9.ncRNA;Name=mdv1-mir-M9;Alias=mdv1-mir-M9;Dbxref=miRBase:MI0006987;ncRNA_class=miRNA;product=mdv1-mir-M9;color=#204a87
###
###
RB1B_noBAC	GenBank	mRNA	120436	120684	.	-	.	ID=MDV075.91.t01;Parent=MDV075.91;color=#a40000;Name=MDV075.91
RB1B_noBAC	GenBank	CDS	120436	120684	.	-	0	ID=MDV075.91.p01;Name=MDV075.91;Parent=MDV075.91.t01;codon_start=1;product=hypothetical protein;translation=length.82;color=#a40000
###
RB1B_noBAC	GenBank	ncRNA	120642	120716	.	+	.	ID=mdv1-mir-M5.ncRNA;Name=mdv1-mir-M5;Alias=mdv1-mir-M5;Dbxref=miRBase:MI0005097;ncRNA_class=miRNA;product=mdv1-mir-M5;color=#204a87
###
###
RB1B_noBAC	GenBank	ncRNA	120928	120989	.	+	.	ID=mdv1-mir-M12.ncRNA;Name=mdv1-mir-M12;Alias=mdv1-mir-M12;Dbxref=miRBase:MI0006990;ncRNA_class=miRNA;product=mdv1-mir-M12;color=#204a87
###
###
RB1B_noBAC	GenBank	mRNA	121177	121584	.	-	.	ID=MDV075.92.t01;Parent=MDV075.92;color=#a40000;Name=MDV075.92 (RLORF8)
RB1B_noBAC	GenBank	CDS	121177	121584	.	-	0	ID=MDV075.92.p01;Name=MDV075.92;Parent=MDV075.92.t01;codon_start=1;product=R-LORF8;translation=length.135;color=#a40000
###
RB1B_noBAC	GenBank	ncRNA	121264	121337	.	+	.	ID=mdv1-mir-M2.ncRNA;Name=mdv1-mir-M2;Alias=mdv1-mir-M2;Dbxref=miRBase:MI0005094;ncRNA_class=miRNA;product=mdv1-mir-M2;color=#204a87
###
###
RB1B_noBAC	GenBank	ncRNA	121404	121469	.	+	.	ID=mdv1-mir-M4.ncRNA;Name=mdv1-mir-M4;Alias=mdv1-mir-M4;Dbxref=miRBase:MI0005096;ncRNA_class=miRNA;product=mdv1-mir-M4;color=#204a87
###
###
RB1B_noBAC	GenBank	mRNA	121910	122929	.	+	.	ID=MDV076.t01;Parent=MDV076;color=#204a87;Name=MDV076 (RLORF7-Meq)
RB1B_noBAC	GenBank	CDS	121910	122929	.	+	0	ID=MDV076.p01;Name=MDV076;Parent=MDV076.t01;codon_start=1;function=gene regulation%3Btransformation;product=oncoprotein MEQ;translation=length.339;color=#204a87
###
RB1B_noBAC	GenBank	mRNA	121935	122174	.	-	.	ID=MDV076.4.t01;Parent=MDV076.4;color=#a40000;Name=MDV076.4
RB1B_noBAC	GenBank	CDS	121935	122174	.	-	0	ID=MDV076.4.p01;Name=MDV076.4;Parent=MDV076.4.t01;codon_start=1;product=hypothetical protein;translation=length.79;color=#a40000
###
RB1B_noBAC	GenBank	mRNA	122382	122999	.	+	.	ID=MDV077.5.t01;Parent=MDV077.5;color=#204a87;Name=MDV077.5 (RLORF6)
RB1B_noBAC	GenBank	CDS	122382	122999	.	+	0	ID=MDV077.5.p01;Name=MDV077.5;Parent=MDV077.5.t01;codon_start=1;product=hypothetical protein;translation=length.205;color=#204a87
###
RB1B_noBAC	GenBank	ncRNA	123093	123157	.	+	.	ID=mdv1-mir-M11.ncRNA;Name=mdv1-mir-M11;Alias=mdv1-mir-M11;Dbxref=miRBase:MI0006989;ncRNA_class=miRNA;product=mdv1-mir-M11;color=#204a87
###
###
RB1B_noBAC	GenBank	ncRNA	123594	123662	.	+	.	ID=mdv1-mir-M31.ncRNA;Name=mdv1-mir-M31;Alias=mdv1-mir-M31;Dbxref=miRBase:MI0008337;ncRNA_class=miRNA;product=mdv1-mir-M31;color=#204a87
###
###
RB1B_noBAC	GenBank	mRNA	123787	124110	.	+	.	ID=MDV078.1.t01;Parent=MDV078.1;color=#204a87;Name=MDV078.1 (RLORF5a)
RB1B_noBAC	GenBank	CDS	123787	124110	.	+	0	ID=MDV078.1.p01;Name=MDV078.1;Parent=MDV078.1.t01;codon_start=1;product=L1 protein;translation=length.107;color=#204a87
###
RB1B_noBAC	GenBank	ncRNA	123919	123994	.	+	.	ID=mdv1-mir-M1.ncRNA;Name=mdv1-mir-M1;Alias=mdv1-mir-M1;Dbxref=miRBase:MI0005093;ncRNA_class=miRNA;product=mdv1-mir-M1;color=#204a87
###
###
RB1B_noBAC	GenBank	mRNA	124341	124523	.	-	.	ID=MDV078.2.t01;Parent=MDV078.2;color=#a40000;Name=MDV078.2 (RLORF5)
RB1B_noBAC	GenBank	CDS	124341	124523	.	-	0	ID=MDV078.2.p01;Name=MDV078.2;Parent=MDV078.2.t01;codon_start=1;product=hypothetical protein;translation=length.60;color=#a40000
###
RB1B_noBAC	GenBank	mRNA	124498	124926	.	+	.	ID=MDV078.3.t01;Parent=MDV078.3;color=#204a87;Name=MDV078.3 (RLORF4)
RB1B_noBAC	GenBank	CDS	124498	124926	.	+	0	ID=MDV078.3.p01;Name=MDV078.3;Parent=MDV078.3.t01;codon_start=1;product=hypothetical protein;translation=length.142;color=#204a87
###
RB1B_noBAC	GenBank	mRNA	125122	125799	.	+	.	ID=MDV078.t01;Parent=MDV078;color=#204a87;Name=MDV078 (vCXC-vIL8)
RB1B_noBAC	GenBank	CDS	125122	125185	.	+	0	ID=MDV078.p01;Name=MDV078;Parent=MDV078.t01;codon_start=1;function=immune regulation;product=CxC chemokine;translation=length.134;color=#204a87
RB1B_noBAC	GenBank	CDS	125361	125496	.	+	2	ID=MDV078.p01;Name=MDV078;Parent=MDV078.t01;codon_start=1;function=immune regulation;product=CxC chemokine;translation=length.134;color=#204a87
RB1B_noBAC	GenBank	CDS	125595	125799	.	+	1	ID=MDV078.p01;Name=MDV078;Parent=MDV078.t01;codon_start=1;function=immune regulation;product=CxC chemokine;translation=length.134;color=#204a87
###
RB1B_noBAC	GenBank	mRNA	125230	125538	.	-	.	ID=MDV078.4.t01;Parent=MDV078.4;color=#a40000;Name=MDV078.4 (RLORF3)
RB1B_noBAC	GenBank	CDS	125230	125538	.	-	0	ID=MDV078.4.p01;Name=MDV078.4;Parent=MDV078.4.t01;codon_start=1;product=hypothetical protein;translation=length.102;color=#a40000
###
RB1B_noBAC	GenBank	mRNA	125965	126264	.	-	.	ID=MDV078.5.t01;Parent=MDV078.5;color=#a40000;Name=MDV078.5
RB1B_noBAC	GenBank	CDS	125965	126264	.	-	0	ID=MDV078.5.p01;Name=MDV078.5;Parent=MDV078.5.t01;codon_start=1;product=hypothetical protein;translation=length.99;color=#a40000
###
RB1B_noBAC	GenBank	mRNA	126160	126423	.	+	.	ID=MDV078.6.t01;Parent=MDV078.6;color=#204a87;Name=MDV078.6
RB1B_noBAC	GenBank	CDS	126160	126423	.	+	0	ID=MDV078.6.p01;Name=MDV078.6;Parent=MDV078.6.t01;codon_start=1;product=hypothetical protein;translation=length.87;color=#204a87
###
RB1B_noBAC	GenBank	mRNA	126200	126697	.	+	.	ID=MDV079.t01;Parent=MDV079;color=#204a87;Name=MDV079
RB1B_noBAC	GenBank	CDS	126200	126697	.	+	0	ID=MDV079.p01;Name=MDV079;Parent=MDV079.t01;codon_start=1;product=hypothetical protein;translation=length.165;color=#204a87
###
RB1B_noBAC	GenBank	mRNA	126295	127164	.	-	.	ID=MDV080.t01;Parent=MDV080;color=#a40000;Name=MDV080
RB1B_noBAC	GenBank	CDS	126295	127164	.	-	0	ID=MDV080.p01;Parent=MDV080.t01;Name=MDV080;codon_start=1;product=hypothetical protein;translation=length.289;color=#a40000
###
###
RB1B_noBAC	GenBank	ncRNA	126562	127005	.	-	.	ID=vTR.ncRNA.1;Name=vTR;Alias=vTR;ncRNA_class=telomerase_RNA;product=telomerase RNA subunit;color=#a40000
###
RB1B_noBAC	GenBank	mRNA	127336	127626	.	+	.	ID=MDV080.5.t01;Parent=MDV080.5;color=#204a87;Name=MDV080.5
RB1B_noBAC	GenBank	CDS	127336	127626	.	+	0	ID=MDV080.5.p01;Name=MDV080.5;Parent=MDV080.5.t01;codon_start=1;product=hypothetical protein;translation=length.96;color=#204a87
###
RB1B_noBAC	GenBank	repeat_region	127919	139730	.	+	.	ID=GenBank:repeat_region:RB1B_noBAC:140046:151857;Note=IRS;rpt_type=inverted;color=#999999;Name=IRS
###
RB1B_noBAC	GenBank	mRNA	127959	128207	.	+	.	ID=MDV081.t01;Parent=MDV081;color=#204a87;Name=MDV081
RB1B_noBAC	GenBank	CDS	127959	128207	.	+	0	ID=MDV081.p01;Name=MDV081;Parent=MDV081.t01;codon_start=1;product=hypothetical protein;translation=length.82;color=#204a87
###
RB1B_noBAC	GenBank	ncRNA	128171	139156	.	+	.	ID=LAT;Name=LAT;Note=undergoes extensive alternative splicing;ncRNA_class=other;product=latency associated transcript;color=#204a87
###
###
RB1B_noBAC	GenBank	mRNA	128537	128680	.	+	.	ID=MDV081.5.t01;Parent=MDV081.5;color=#204a87;Name=MDV081.5
RB1B_noBAC	GenBank	CDS	128537	128680	.	+	0	ID=MDV081.5.p01;Name=MDV081.5;Parent=MDV081.5.t01;codon_start=1;product=hypothetical protein;translation=length.47;color=#204a87
###
RB1B_noBAC	GenBank	ncRNA	128771	128890	.	+	.	ID=mdv1-mir-M8;Name=mdv1-mir-M8;Dbxref=miRBase:MI0005100;ncRNA_class=miRNA;product=mdv1-mir-M8;color=#204a87
###
###
RB1B_noBAC	GenBank	ncRNA	128847	128907	.	+	.	ID=mdv1-mir-M13;Name=mdv1-mir-M13;Dbxref=miRBase:MI0006991;ncRNA_class=miRNA;product=mdv1-mir-M13;color=#204a87
###
###
RB1B_noBAC	GenBank	ncRNA	128891	129010	.	+	.	ID=mdv1-mir-M6;Name=mdv1-mir-M6;Dbxref=miRBase:MI0005098;ncRNA_class=miRNA;product=mdv1-mir-M6;color=#204a87
###
###
RB1B_noBAC	GenBank	ncRNA	129071	129190	.	+	.	ID=mdv1-mir-M7;Name=mdv1-mir-M7;Dbxref=miRBase:MI0005099;ncRNA_class=miRNA;product=mdv1-mir-M7;color=#204a87
###
###
RB1B_noBAC	GenBank	ncRNA	129195	129263	.	+	.	ID=mdv1-mir-M10;Name=mdv1-mir-M10;Dbxref=miRBase:MI0006988;ncRNA_class=miRNA;product=mdv1-mir-M10;color=#204a87
###
###
RB1B_noBAC	GenBank	mRNA	129692	130018	.	-	.	ID=MDV082.t01;Parent=MDV082;color=#a40000;Name=MDV082 (RSORF1)
RB1B_noBAC	GenBank	CDS	129692	130018	.	-	0	ID=MDV082.p01;Name=MDV082;Parent=MDV082.t01;codon_start=1;product=hypothetical protein;translation=length.108;color=#a40000
###
RB1B_noBAC	GenBank	mRNA	130375	137340	.	-	.	ID=MDV084.t01;Parent=MDV084;color=#a40000;Name=MDV084 (ICP4)
RB1B_noBAC	GenBank	CDS	130375	137340	.	-	0	ID=MDV084.p01;Name=MDV084;Parent=MDV084.t01;codon_start=1;function=gene regulation;product=transcriptional regulator ICP4;translation=length.2321;color=#a40000
###
RB1B_noBAC	GenBank	mRNA	137181	137519	.	+	.	ID=MDV083.t01;Parent=MDV083;color=#204a87;Name=MDV083
RB1B_noBAC	GenBank	CDS	137181	137519	.	+	0	ID=MDV083.p01;Name=MDV083;Parent=MDV083.t01;codon_start=1;product=antisense RNA protein;translation=length.112;color=#204a87
###
RB1B_noBAC	GenBank	mRNA	138078	138317	.	+	.	ID=MDV085.3.t01;Parent=MDV085.3;color=#204a87;Name=MDV085.3
RB1B_noBAC	GenBank	CDS	138078	138317	.	+	0	ID=MDV085.3.p01;Name=MDV085.3;Parent=MDV085.3.t01;codon_start=1;product=hypothetical protein;translation=length.79;color=#204a87
###
RB1B_noBAC	GenBank	mRNA	138567	138629	.	+	.	ID=MDV086.t01;Parent=MDV086;color=#204a87;Name=MDV086
RB1B_noBAC	GenBank	CDS	138567	138629	.	+	0	ID=MDV086.p01;Parent=MDV086.t01;Name=MDV086;codon_start=1;product=cytoplasmic protein;translation=length.20;color=#204a87
###
RB1B_noBAC	GenBank	mRNA	138768	138899	.	-	.	ID=MDV086.1.t01;Parent=MDV086.1;color=#a40000;Name=MDV086.1
RB1B_noBAC	GenBank	CDS	138768	138899	.	-	0	ID=MDV086.1.p01;Name=MDV086.1;Parent=MDV086.1.t01;codon_start=1;product=hypothetical protein;translation=length.43;color=#a40000
###
RB1B_noBAC	GenBank	mRNA	139445	139627	.	+	.	ID=MDV086.2.t01;Parent=MDV086.2;color=#204a87;Name=MDV086.2
RB1B_noBAC	GenBank	CDS	139445	139627	.	+	0	ID=MDV086.2.p01;Name=MDV086.2;Parent=MDV086.2.t01;codon_start=1;product=hypothetical protein;translation=length.60;color=#204a87
###
RB1B_noBAC	GenBank	region	139731	151482	.	+	.	ID=GenBank:region:RB1B_noBAC:151858:163609;Note=US;color=#999999;Name=US
###
RB1B_noBAC	GenBank	mRNA	140149	140688	.	+	.	ID=MDV087.t01;Parent=MDV087;color=#204a87;Name=MDV087 (SORF2)
RB1B_noBAC	GenBank	CDS	140149	140688	.	+	0	ID=MDV087.p01;Name=MDV087;Parent=MDV087.t01;codon_start=1;function=unknown;product=protein SORF2;translation=length.179;color=#204a87
###
RB1B_noBAC	GenBank	mRNA	140855	141394	.	+	.	ID=MDV088.t01;Parent=MDV088;color=#204a87;Name=MDV088 (US1-ICP22)
RB1B_noBAC	GenBank	CDS	140855	141394	.	+	0	ID=MDV088.p01;Name=MDV088;Parent=MDV088.t01;codon_start=1;function=gene regulation%3Bcell cycle regulation;product=regulatory protein ICP22;translation=length.179;color=#204a87
###
RB1B_noBAC	GenBank	mRNA	141684	142325	.	+	.	ID=MDV089.t01;Parent=MDV089;color=#204a87;Name=MDV089 (US10)
RB1B_noBAC	GenBank	CDS	141684	142325	.	+	0	ID=MDV089.p01;Name=MDV089;Parent=MDV089.t01;codon_start=1;function=unknown;product=virion protein US10;translation=length.213;color=#204a87
###
RB1B_noBAC	GenBank	mRNA	141758	142144	.	-	.	ID=MDV089.5.t01;Parent=MDV089.5;color=#a40000;Name=MDV089.5
RB1B_noBAC	GenBank	CDS	141758	142144	.	-	0	ID=MDV089.5.p01;Name=MDV089.5;Parent=MDV089.5.t01;codon_start=1;product=hypothetical protein;translation=length.128;color=#a40000
###
RB1B_noBAC	GenBank	mRNA	142436	143797	.	-	.	ID=MDV090.t01;Parent=MDV090;color=#a40000;Name=MDV090 (SORF3)
RB1B_noBAC	GenBank	CDS	142436	143491	.	-	0	ID=MDV090.p01.CDS;Name=MDV090;Alias=MDV090.p01;Parent=MDV090.t01;codon_start=1;function=unknown;product=protein SORF3;translation=length.351;color=#a40000
RB1B_noBAC	GenBank	protein_binding_site	143764	143797	.	+	.	ID=MDV090.p01;Parent=MDV090.t01;Note=loxP site;bound_moiety=Cre recombinase;color=#204a87
###
RB1B_noBAC	GenBank	mRNA	143818	144630	.	-	.	ID=MDV091.t01;Parent=MDV091;color=#a40000;Name=MDV091 (US2)
RB1B_noBAC	GenBank	CDS	143818	144630	.	-	0	ID=MDV091.p01;Name=MDV091;Parent=MDV091.t01;codon_start=1;function=unknown;product=virion protein US2;translation=length.270;color=#a40000
###
RB1B_noBAC	GenBank	mRNA	144119	144664	.	+	.	ID=MDV091.5.t01;Parent=MDV091.5;color=#204a87;Name=MDV091.5
RB1B_noBAC	GenBank	CDS	144119	144664	.	+	0	ID=MDV091.5.p01;Name=MDV091.5;Parent=MDV091.5.t01;codon_start=1;product=hypothetical protein;translation=length.181;color=#204a87
###
RB1B_noBAC	GenBank	mRNA	144742	145950	.	+	.	ID=MDV092.t01;Parent=MDV092;color=#204a87;Name=MDV092 (US3-PK)
RB1B_noBAC	GenBank	CDS	144742	145950	.	+	0	ID=MDV092.p01;Name=MDV092;Parent=MDV092.t01;codon_start=1;function=protein phosphorylation%3Bapoptosis%3Bnuclear egress;product=serine/threonine protein kinase US3;translation=length.402;color=#204a87
###
RB1B_noBAC	GenBank	mRNA	144822	145052	.	-	.	ID=MDV092.4.t01;Parent=MDV092.4;color=#a40000;Name=MDV092.4
RB1B_noBAC	GenBank	CDS	144822	145052	.	-	0	ID=MDV092.4.p01;Name=MDV092.4;Parent=MDV092.4.t01;codon_start=1;product=hypothetical protein;translation=length.76;color=#a40000
###
RB1B_noBAC	GenBank	mRNA	145328	145555	.	-	.	ID=MDV092.8.t01;Parent=MDV092.8;color=#a40000;Name=MDV092.8
RB1B_noBAC	GenBank	CDS	145328	145555	.	-	0	ID=MDV092.8.p01;Name=MDV092.8;Parent=MDV092.8.t01;codon_start=1;product=hypothetical protein;translation=length.75;color=#a40000
###
RB1B_noBAC	GenBank	mRNA	146060	146503	.	+	.	ID=MDV093.t01;Parent=MDV093;color=#204a87;Name=MDV093 (SORF4)
RB1B_noBAC	GenBank	CDS	146060	146503	.	+	0	ID=MDV093.p01;Name=MDV093;Parent=MDV093.t01;codon_start=1;function=unknown;product=protein SORF4;translation=length.147;color=#204a87
###
RB1B_noBAC	GenBank	mRNA	146687	147883	.	+	.	ID=MDV094.t01;Parent=MDV094;color=#204a87;Name=MDV094 (US6-gD)
RB1B_noBAC	GenBank	CDS	146687	147883	.	+	0	ID=MDV094.p01;Name=MDV094;Parent=MDV094.t01;codon_start=1;function=cell attachment;product=envelope glycoprotein D;translation=length.398;color=#204a87
###
RB1B_noBAC	GenBank	mRNA	147163	147384	.	-	.	ID=MDV094.5.t01;Parent=MDV094.5;color=#a40000;Name=MDV094.5
RB1B_noBAC	GenBank	CDS	147163	147384	.	-	0	ID=MDV094.5.p01;Name=MDV094.5;Parent=MDV094.5.t01;codon_start=1;product=hypothetical protein;translation=length.73;color=#a40000
###
RB1B_noBAC	GenBank	mRNA	147990	149057	.	+	.	ID=MDV095.t01;Parent=MDV095;color=#204a87;Name=MDV095 (US7-gI)
RB1B_noBAC	GenBank	CDS	147990	149057	.	+	0	ID=MDV095.p01;Name=MDV095;Parent=MDV095.t01;codon_start=1;function=cell-to-cell spread;product=envelope glycoprotein I;translation=length.355;color=#204a87
###
RB1B_noBAC	GenBank	mRNA	149174	149464	.	+	.	ID=MDV095.5.t01;Parent=MDV095.5;color=#204a87;Name=MDV095.5
RB1B_noBAC	GenBank	CDS	149174	149464	.	+	0	ID=MDV095.5.p01;Name=MDV095.5;Parent=MDV095.5.t01;codon_start=1;product=hypothetical protein;translation=length.96;color=#204a87
###
RB1B_noBAC	GenBank	mRNA	149196	150689	.	+	.	ID=MDV096.t01;Parent=MDV096;color=#204a87;Name=MDV096 (US8-gE)
RB1B_noBAC	GenBank	CDS	149196	150689	.	+	0	ID=MDV096.p01;Name=MDV096;Parent=MDV096.t01;codon_start=1;function=cell-to-cell spread;product=envelope glycoprotein E;translation=length.497;color=#204a87
###
RB1B_noBAC	GenBank	mRNA	150148	150423	.	+	.	ID=MDV096.5.t01;Parent=MDV096.5;color=#204a87;Name=MDV096.5
RB1B_noBAC	GenBank	CDS	150148	150423	.	+	0	ID=MDV096.5.p01;Name=MDV096.5;Parent=MDV096.5.t01;codon_start=1;product=hypothetical protein;translation=length.91;color=#204a87
###
RB1B_noBAC	GenBank	mRNA	151359	151454	.	-	.	ID=MDV097.t01;Parent=MDV097;color=#a40000;Name=MDV097 (SORF2a)
RB1B_noBAC	GenBank	CDS	151359	151454	.	-	0	ID=MDV097.p01;Parent=MDV097.t01;Name=MDV097;codon_start=1;function=unknown;product=protein SORF2A;translation=length.31;color=#a40000
###
RB1B_noBAC	GenBank	mRNA	151469	151810	.	+	.	ID=MDV097.3.t01;Parent=MDV097.3;color=#204a87;Name=MDV097.3
RB1B_noBAC	GenBank	CDS	151469	151810	.	+	0	ID=MDV097.3.p01;Name=MDV097.3;Parent=MDV097.3.t01;codon_start=1;product=hypothetical protein;translation=length.113;color=#204a87
###
RB1B_noBAC	GenBank	mRNA	17364	19889	.	-	.	ID=MDV021.t01;Parent=MDV021;color=#a40000;Name=MDV021 (UL9-OBP)
RB1B_noBAC	GenBank	CDS	17364	19889	.	-	0	ID=MDV021.p01;Name=MDV021;Parent=MDV021.t01;codon_start=1;function=DNA replication;product=DNA replication origin-binding helicase;translation=length.841;color=#a40000
RB1B_noBAC	GenBank	mRNA	17364	18830	.	-	.	ID=MDV020.5.t01;Parent=MDV020.5;color=#a40000;Name=MDV020.5 (UL8.5-OBPC)
RB1B_noBAC	GenBank	CDS	17364	18830	.	-	0	ID=MDV020.5.p01;Name=MDV020.5;Parent=MDV020.5.t01;codon_start=1;product=HSV-1 UL8.5-like protein;translation=length.488;color=#a40000
###
RB1B_noBAC	GenBank	mRNA	23111	24652	.	-	.	ID=MDV025.t01;Parent=MDV025;color=#a40000;Name=MDV025 (UL13-CHPK)
RB1B_noBAC	GenBank	CDS	23111	24652	.	-	0	ID=MDV025.p01;Name=MDV025;Parent=MDV025.t01;codon_start=1;function=protein phosphorylation;product=tegument serine/threonine protein kinase;translation=length.513;color=#a40000
RB1B_noBAC	GenBank	mRNA	24370	25101	.	-	.	ID=MDV026.t01;Parent=MDV026;color=#a40000;Name=MDV026 (UL14-TEG3)
RB1B_noBAC	GenBank	CDS	24370	25101	.	-	0	ID=MDV026.p01;Name=MDV026;Parent=MDV026.t01;codon_start=1;function=virion morphogenesis;product=tegument protein UL14;translation=length.243;color=#a40000
###
RB1B_noBAC	GenBank	mRNA	36343	36582	.	-	.	ID=MDV031.5.t01;Parent=MDV031.5;color=#a40000;Name=MDV031.5
RB1B_noBAC	GenBank	CDS	36343	36582	.	-	0	ID=MDV031.5.p01;Name=MDV031.5;Parent=MDV031.5.t01;codon_start=1;product=hypothetical protein;translation=length.79;color=#a40000
RB1B_noBAC	GenBank	mRNA	36515	37219	.	-	.	ID=MDV032.t01;Parent=MDV032;color=#a40000;Name=MDV032 (UL20-MP1)
RB1B_noBAC	GenBank	CDS	36515	37219	.	-	0	ID=MDV032.p01;Name=MDV032;Parent=MDV032.t01;codon_start=1;function=virion morphogenesis%3Bmembrane fusion;product=envelope protein UL20;translation=length.234;color=#a40000
###
RB1B_noBAC	GenBank	mRNA	89065	90385	.	+	.	ID=MDV057.2.t01;Parent=MDV057.2;color=#204a87;Name=MDV057.2 (UL44-gC145)
RB1B_noBAC	GenBank	CDS	89065	90144	.	+	0	ID=MDV057.2.p01;Name=MDV057.2;Parent=MDV057.2.t01;codon_start=1;function=cell attachment;product=envelope glycoprotein C alternate splice form;translation=length.391;color=#204a87
RB1B_noBAC	GenBank	CDS	90290	90385	.	+	0	ID=MDV057.2.p01;Name=MDV057.2;Parent=MDV057.2.t01;codon_start=1;function=cell attachment;product=envelope glycoprotein C alternate splice form;translation=length.391;color=#204a87
RB1B_noBAC	GenBank	mRNA	89065	90317	.	+	.	ID=MDV057.1.t01;Parent=MDV057.1;color=#204a87;Name=MDV057.1 (UL44-gC104)
RB1B_noBAC	GenBank	CDS	89065	90185	.	+	0	ID=MDV057.1.p01;Name=MDV057.1;Parent=MDV057.1.t01;codon_start=1;function=cell attachment;product=envelope glycoprotein C alternate splice form;translation=length.382;color=#204a87
RB1B_noBAC	GenBank	CDS	90290	90317	.	+	1	ID=MDV057.1.p01;Name=MDV057.1;Parent=MDV057.1.t01;codon_start=1;function=cell attachment;product=envelope glycoprotein C alternate splice form;translation=length.382;color=#204a87
###
RB1B_noBAC	GenBank	mRNA	113816	114688	.	-	.	ID=MDV073.t01;Parent=MDV073;color=#a40000;Name=MDV073 (RLORF14a-pp38)
RB1B_noBAC	GenBank	CDS	113816	114688	.	-	0	ID=MDV073.p01;Name=MDV073;Parent=MDV073.t01;codon_start=1;function=possibly transformation;product=protein pp38;translation=length.290;color=#a40000
RB1B_noBAC	GenBank	mRNA	114423	114797	.	-	.	ID=MDV073.4.t01;Parent=MDV073.4;color=#a40000;Name=MDV073.4 (RLORF13a)
RB1B_noBAC	GenBank	CDS	114423	114797	.	-	0	ID=MDV073.4.p01;Name=MDV073.4;Parent=MDV073.4.t01;codon_start=1;product=hypothetical protein;translation=length.124;color=#a40000
###
RB1B_noBAC	GenBank	mRNA	115374	118148	.	+	.	ID=MDV075.t01;Parent=MDV075;color=#204a87;Name=MDV075 (14kDA)
RB1B_noBAC	GenBank	CDS	115374	115416	.	+	0	ID=MDV075.p01;Name=MDV075;Parent=MDV075.t01;codon_start=1;product=14 kDa lytic protein A;translation=length.85;color=#204a87
RB1B_noBAC	GenBank	CDS	117934	118148	.	+	2	ID=MDV075.p01;Name=MDV075;Parent=MDV075.t01;codon_start=1;product=14 kDa lytic protein A;translation=length.85;color=#204a87
RB1B_noBAC	GenBank	mRNA	116831	118148	.	+	.	ID=MDV075.3.t01;Parent=MDV075.3;color=#204a87;Name=MDV075.3 (14kDB)
RB1B_noBAC	GenBank	CDS	116831	116897	.	+	0	ID=MDV075.3.p01;Name=MDV075.3;Parent=MDV075.3.t01;codon_start=1;product=14 kDa lytic protein B;translation=length.93;color=#204a87
RB1B_noBAC	GenBank	CDS	117934	118148	.	+	2	ID=MDV075.3.p01;Name=MDV075.3;Parent=MDV075.3.t01;codon_start=1;product=14 kDa lytic protein B;translation=length.93;color=#204a87
###
RB1B_noBAC	GenBank	mRNA	122266	122493	.	-	.	ID=MDV076.8.t01;Parent=MDV076.8;color=#a40000;Name=MDV076.8
RB1B_noBAC	GenBank	CDS	122266	122493	.	-	0	ID=MDV076.8.p01;Name=MDV076.8;Parent=MDV076.8.t01;codon_start=1;product=hypothetical protein;translation=length.75;color=#a40000
RB1B_noBAC	GenBank	mRNA	122375	122785	.	-	.	ID=MDV077.t01;Parent=MDV077;color=#a40000;Name=MDV077
RB1B_noBAC	GenBank	CDS	122375	122785	.	-	0	ID=MDV077.p01;Name=MDV077;Parent=MDV077.t01;codon_start=1;product=23 kDa nuclear protein;translation=length.136;color=#a40000
###
RB1B_noBAC	GenBank	mRNA	137569	137874	.	-	.	ID=MDV084.5.t01;Parent=MDV084.5;color=#a40000;Name=MDV084.5
RB1B_noBAC	GenBank	CDS	137569	137874	.	-	0	ID=MDV084.5.p01;Name=MDV084.5;Parent=MDV084.5.t01;codon_start=1;product=hypothetical protein;translation=length.101;color=#a40000
RB1B_noBAC	GenBank	mRNA	137588	137971	.	-	.	ID=MDV085.t01;Parent=MDV085;color=#a40000;Name=MDV085
RB1B_noBAC	GenBank	CDS	137588	137971	.	-	0	ID=MDV085.p01;Name=MDV085;Parent=MDV085.t01;codon_start=1;product=hypothetical protein;translation=length.127;color=#a40000
###
RB1B_noBAC	GenBank	mRNA	138307	138516	.	-	.	ID=MDV085.6.t01;Parent=MDV085.6;color=#a40000;Name=MDV085.6
RB1B_noBAC	GenBank	CDS	138307	138516	.	-	0	ID=MDV085.6.p01;Name=MDV085.6;Parent=MDV085.6.t01;codon_start=1;product=hypothetical protein;translation=length.69;color=#a40000
RB1B_noBAC	GenBank	mRNA	138314	138532	.	-	.	ID=MDV085.9.t01;Parent=MDV085.9;color=#a40000;Name=MDV085.9
RB1B_noBAC	GenBank	CDS	138314	138532	.	-	0	ID=MDV085.9.p01;Name=MDV085.9;Parent=MDV085.9.t01;codon_start=1;product=hypothetical protein;translation=length.72;color=#a40000
###
RB1B_noBAC	GenBank	mRNA	139403	139654	.	-	.	ID=MDV086.4.t01;Parent=MDV086.4;color=#a40000;Name=MDV086.4
RB1B_noBAC	GenBank	CDS	139403	139654	.	-	0	ID=MDV086.4.p01;Name=MDV086.4;Parent=MDV086.4.t01;codon_start=1;product=hypothetical protein;translation=length.83;color=#a40000
RB1B_noBAC	GenBank	mRNA	139615	139959	.	-	.	ID=MDV086.6.t01;Parent=MDV086.6;color=#a40000;Name=MDV086.6 (SORF1)
RB1B_noBAC	GenBank	CDS	139615	139959	.	-	0	ID=MDV086.6.p01;Name=MDV086.6;Parent=MDV086.6.t01;codon_start=1;product=hypothetical protein;translation=length.114;color=#a40000
###
